# Supplementary material for: The influence of light microclimate on the lipid profile and associated transcripts of photosynthetically active grape berry seeds
Source: Front Plant Sci. 2023 Jan 4;13:1022379. doi: 10.3389/fpls.2022.1022379 (PMC9846335; doi:10.3389/fpls.2022.1022379)
Supplement: Supplementary file 2 [file Table_1.xlsx]

## Sheet: Supplementary Table 1
Supplementary Table 1: Relative level of compounds detected by untargeted LCMS profiling of lipid extracts from grape seeds samples.
Compounds are sorted on retention time (column D).
	Compound mass cluster info						Compound annotation info												Sample Name	Seed green__NK_LL (5)	Seed green__NK_LL (6)	Seed green__NK_LL (7)	Seed green__NK_LL (8)	Seed green__NK_HL (13)	Seed green__NK_HL (14)	Seed green__NK_HL (15)	Seed green__NK_HL (16)	Seed Veraison_Nir_NK_LL (36)	Seed Veraison_Nir_NK_LL (37)	Seed Veraison_Nir_NK_LL (38)	Seed Veraison_Nir_NK_HL (42)	Seed Veraison_Nir_NK_HL (43)	Seed Veraison_Nir_NK_HL (44)	Seed Mature_Nir_NK_LL (84)	Seed Mature_Nir_NK_LL (85)	Seed Mature_Nir_NK_LL (86)	Seed Mature_Nir_NK_HL (90)	Seed Mature_Nir_NK_HL (91)	Seed Mature_Nir_NK_HL (92)	QC1	QC2	QC3	Mean	SD	Technical variability (i.e. measurement error)	Technical variability (%)	Overall Technical Variability (%)
Tagged metabolites significative by t-test (p<0.05) and from Heatmap	Cluster ID	Nº of peaks in cluster	RT (min)	Mass list	Relative intensity list	SIM mass	Mass Calculated	Adduct	Elemental Formula	Put ID (example)=Systematic name	Main class	Category	Sub-class	Bonds (common name)	Level of annotation	ppm	Comments	Reference/Database	max value	F027345	F027348	F027362	F027346	F027347	F027344	F027353	F027359	F027340	F027350	F027349	F027357	F027358	F027342	F027352	F027354	F027363	F027360	F027343	F027361	F027341	F027351	F027364
	3	44	1.63194	3.60149292E8;3.8107843E8;3.61152527E8;3.43122742E8;3.25112305E8;3.65104492E8;7.02264832E8;3.82081818E8;1.76010361E8;3.83076599E8;1.56041733E8;3.4412616E8;3.30138794E8;2.89091248E8;1.45049194E8;3.42138855E8;7.23194214E8;7.03268311E8;3.51068237E8;3.26115662E8;1.27038658E8;3.07101746E8;1.044380371E9;6.85238342E8;1.63059708E8;2.59080841E8;7.0721991E8;5.43130981E8;3.88180328E8;1.60036514E8;7.24197388E…	999.0;244.97;131.56;83.89;62.68;33.5;31.42;30.58;30.51;16.45;15.17;10.25;9.93;9.34;8.46;8.36;8.2;8.07;6.64;6.56;5.67;4.93;4.5;4.46;4.43;3.49;3.26;3.09;3.08;2.32;2.12;1.95;1.9;1.89;1.64;1.56;1.53;1.26;1.17;1.15;1.12;0.84;0.73;0.59;	360.149													1.83714e+07	1.8739e+06	1.11634e+06	1.29646e+06	1.29388e+06	1.51201e+06	1.90045e+06	3.84966e+06	836064	7.20953e+06	1.52938e+07	1.70879e+07	1.28539e+07	1.20643e+07	1.81428e+07	1.45956e+07	1.9587e+07	1.32683e+07	1.26611e+07	2.3868e+07	1.7217e+07	1.7723e+07	8.5366e+06	6.74425e+06	1.10013e+07	4.80895e+06	0.437127	43.7127	Mean	SD
	10	30	1.7016	1.1808593E8;1.04070313E8;8.67211182E8;8.68214783E8;1.19089241E8;1.82080719E8;1.4809642E8;1.019221741E9;8.69217407E8;5.95143188E8;7.47154053E8;1.020225037E9;6.17104309E8;1.172299805E9;7.69114929E8;8.83206177E8;8.84237793E8;1.036248169E9;7.48157227E8;1.021227844E9;6.82211731E8;5.96146484E8;8.84208862E8;8.70220215E8;6.18107544E8;7.7011853E8;1.171232666E9;8.34222534E8;1.325312744E9;1.037251587E9;	999.0;373.95;141.47;68.54;50.72;45.5;38.7;31.45;18.84;15.74;14.13;13.03;12.26;8.8;8.37;8.27;8.2;6.03;5.46;5.33;4.99;4.94;3.92;3.32;3.0;2.9;2.87;2.36;2.17;2.08;	118.086													3.586e+06	2.97674e+06	3.03579e+06	2.30582e+06	3.74546e+06	2.84161e+06	3.53382e+06	3.26847e+06	2.88063e+06	2.03471e+06	786153	1.07392e+06	611064	672823	1.40219e+06	644807	719972	436796	502770	1.35392e+06	604068	779242	2.44194e+06	1.9177e+06	1.71296e+06	694061	0.405182	40.5182	38.142	28.8475
	11	22	1.6821	1.38054657E8;1.62112061E8;1.46117203E8;2.29154205E8;1.60096405E8;1.39057907E8;2.41154205E8;9.38290649E8;1.29065521E8;1.17073624E8;1.46092026E8;9.39293701E8;1.63115402E8;5.56237549E8;2.30157532E8;3.97088593E8;2.44057724E8;4.57145935E8;2.28026443E8;9.40296753E8;5.97178284E8;5.70216797E8;	999.0;316.07;157.89;118.87;83.53;68.75;63.58;52.71;52.15;40.83;24.2;21.47;16.13;10.45;9.89;9.35;8.88;6.86;6.44;6.34;5.31;3.78;	138.055													1.56341e+06	289664	501519	265420	328871	284957	303138	334418	335669	800315	1.40835e+06	1.38924e+06	1.30293e+06	1.2334e+06	1.63665e+06	1.70392e+06	1.78837e+06	1.18988e+06	1.1753e+06	1.70014e+06	1.24107e+06	1.42931e+06	964755	751556	1.04854e+06	282964	0.269865	26.9865
	17	11	1.80915	2.05096725E8;2.0610022E8;1.88070145E8;1.89073517E8;2.21091599E8;2.42099457E8;4.12149414E8;4.24206909E8;5.43261902E8;7.83237854E8;5.52206482E8;	999.0;118.6;112.7;11.52;11.05;8.55;6.63;5.0;4.88;4.14;3.07;	205.097													3.29535e+06	569692	870611	474047	654536	490039	581504	443088	560890	1.24338e+06	2.82426e+06	3.04677e+06	2.56512e+06	2.58518e+06	3.40186e+06	3.35792e+06	3.36218e+06	2.52032e+06	2.35045e+06	3.60337e+06	2.84039e+06	3.53515e+06	1.37539e+06	1.15498e+06	2.02184e+06	1.07385e+06	0.531124	53.1124
	19	2	1.82699	2.08059921E8;1.90049393E8;	999.0;151.07;	208.06													114212	91118.4	72858.1	64470.2	58722.9	89500	91158.6	89126.5	30275.2	59663.9	1114.13	97551.3	1437.85	1145.47	116201	1236.63	90362.1	1065.03	1124.94	110627	71924.3	122523	69399.7	57014.5	82979	28415.1	0.342437	34.2437
	24	16	1.89361	2.27174957E8;4.01156219E8;3.17120087E8;4.49177246E8;5.74263489E8;4.63192841E8;4.58237396E8;4.79166626E8;6.2718457E8;4.86268616E8;4.02159546E8;4.34201233E8;4.61143219E8;3.31135681E8;2.1205246E8;4.40132996E8;	999.0;541.4;374.32;334.59;320.69;302.94;213.4;118.3;107.42;100.31;86.72;81.64;78.31;69.45;48.53;44.9;	227.175													145622	9832.62	50069.2	10212.1	18660.7	17804.8	14115.8	33925.4	26488.9	59744.2	94198.4	103338	87836.4	84809.5	128556	131546	157098	93924.3	111547	189192	121662	111700	71367.6	57760.3	80276	22904.1	0.285317	28.5317
	28	23	2.0735	5.72247864E8;5.77202942E8;3.66211456E8;5.37210754E8;5.7325116E8;1.87132416E8;5.54237244E8;2.71164673E8;3.94242645E8;4.52248047E8;2.1910112E8;6.00279053E8;2.93146515E8;6.58284485E8;3.06190491E8;1.53126984E8;3.87140533E8;5.55240662E8;5.48305359E8;5.19200195E8;1.44101578E8;7.50310425E8;2.37111694E8;	999.0;471.69;406.77;319.6;263.62;240.71;235.21;225.6;177.31;160.13;145.56;144.27;103.03;98.72;97.45;96.74;96.6;92.55;75.44;65.95;58.61;50.62;45.76;	572.248													121507	91092.5	143370	94923.1	126910	113928	122116	110999	83707.9	51667.4	1470.79	1469.69	1094.16	1319.38	1784.43	1398.38	1519.78	1140.05	906.618	1747.28	1207.12	1262.44	60675.5	43485.6	35141.2	24962.6	0.710353	71.0353
	33	9	2.2531	4.28248047E8;2.42174591E8;4.50341553E8;3.87273224E8;3.55171967E8;4.29251312E8;3.78247772E8;4.36253143E8;3.71145813E8;	999.0;574.72;547.87;399.43;219.31;195.84;193.39;86.84;69.5;	428.248													120995	100534	142204	102927	98438.4	102877	98960	104031	90195	52732	10149.2	11655.6	8540.72	13022.3	26595.3	13721.6	14759.9	8049.97	7724.84	11666.8	9627.95	21617.7	65007.4	54957.3	47194.1	18544.8	0.392948	39.2948
Mature	36	3	2.33863	4.40248077E8;4.41251373E8;4.45203583E8;	999.0;185.97;94.91;	440.248	440.247	[M+H]+	C23H37NO5S	5S-hydroxy,6R-(S-cysteinyl),7E,9E,11Z,14Z-eicosatetraenoic acid	Eicosanoids [FA03]	Fatty Acyls [FA]	Leukotrienes [FA0302]	LTE4		-3.5288			56459.4	994.436	1256.44	1135.03	1540.99	1376.18	1372.93	1217.62	1337.32	10708.8	5311.41	1111.38	10049	4893.42	9781.45	25073.4	25622.7	16790.4	39284.5	73351.6	49369.6	6268.39	12797	11885.1	10316.8	2886.79	0.279813	27.9813
	37	8	2.37535	3.10200653E8;2.82169403E8;2.87124786E8;2.65142975E8;2.47132416E8;3.11203949E8;3.68205902E8;3.03098724E8;	999.0;620.27;443.67;362.42;158.84;151.81;141.29;140.47;	310.201													315900	63360.7	380246	209353	70182.9	135955	155228	56566	48773.1	84964.2	87315.5	127896	71948.1	84189.2	139905	45355.9	56209.4	39431.5	33619.7	34108.9	43564.9	153223	106306	103538	121023	22797.3	0.188373	18.8373
	38	4	2.4269	6.45290405E8;6.46293945E8;6.67272278E8;6.90348328E8;	999.0;346.69;224.84;161.65;	645.29													27091.2	1103.36	1387.36	945.471	1511.88	1041.48	1481.67	1134.53	1326.42	1092.77	23178.5	24055.5	18422.1	20891.2	32710.5	1283.78	8743.95	1026.38	914.778	1715.22	1156.66	22397.7	1274.23	1154.39	8275.45	9986.09	1.20671	120.671
	40	8	2.5127	2.24185226E8;2.07158676E8;2.52216431E8;2.25188553E8;2.08162018E8;2.29140656E8;2.53219849E8;2.45114548E8;	999.0;905.39;212.66;106.78;94.08;46.12;24.13;10.09;	224.185													1.93237e+06	152802	1.55198e+06	104222	433179	779345	325372	803979	836539	217045	258254	436273	230815	595782	1.36365e+06	322124	412778	213183	196381	141009	706891	2.07299e+06	258422	214375	848595	865962	1.02047	102.047
	41	5	2.5093	2.30174683E8;2.75232391E8;2.52156647E8;2.31177994E8;2.12164093E8;	999.0;437.34;187.92;95.57;84.33;	230.175													160321	92357.4	160147	86612	108493	97053.9	172534	120206	123941	98419	94985.2	118382	108682	98865.5	113532	76019.3	109220	76415	47289.6	68211.7	68533.2	102145	121607	105821	109858	8442.49	0.0768492	7.68492
	42	6	2.55193	2.47153519E8;2.64180115E8;2.69135376E8;1.13059402E8;2.48156876E8;2.65183411E8;	999.0;747.51;176.53;159.23;97.96;80.5;	247.154													323561	131613	389467	105089	156441	107308	140531	179486	102083	82494.9	159674	167539	96073.7	128644	148884	190346	235557	88611.1	151162	109314	117244	155745	96770.3	78847.3	110454	32850.5	0.297413	29.7413
	43	4	2.61743	1.72205536E8;1.84205551E8;1.73208893E8;2.3018988E8;	999.0;116.62;114.91;60.39;	172.206													557701	49346.5	45584.1	474418	7319.46	1063.88	1117.22	390437	1092.84	85509.2	1217.26	1262.54	23614.4	9409.06	89666.4	293229	1552.77	154562	5900.34	1851.73	77896.3	1178.54	102574	81493.4	61748.5	43685.5	0.707475	70.7475
	45	2	2.60933	3.64247528E8;3.65250854E8;	999.0;202.21;	364.248													80863	19958.8	12496.6	9881.15	5964.89	9153.67	8920.46	1189.11	5953.46	15243.9	81561.6	87154.2	45376.4	58206.5	68292.4	31726.7	58575.7	33493	16482.6	30268.8	21135.9	86747.3	18467.3	16246.2	40486.9	32723.6	0.808251	80.8251
	46	4	2.66036	3.17135284E8;2.77142853E8;3.40211151E8;3.33109192E8;	999.0;745.93;432.7;276.35;	317.135													67631.9	29836.4	81407.9	42245.2	52049.5	48588.8	45716.4	20409.3	36746.6	11206.7	1508.49	1349.51	1265.12	924.491	1316.48	1612.77	1439.04	1145.25	1098.69	1914.69	1254.12	1492.39	13320.4	20532.7	11781.8	7848.94	0.66619	66.619
	48	17	2.76839	2.44190308E8;2.89248016E8;2.66172119E8;2.45193619E8;2.26179703E8;2.32190338E8;2.90251343E8;3.02243195E8;2.82146027E8;2.77248047E8;2.36161667E8;2.67175537E8;3.03263611E8;5.09355042E8;3.47253418E8;2.54172211E8;3.03246521E8;	999.0;499.66;251.21;139.09;115.4;101.59;76.3;73.68;71.17;56.25;38.78;30.74;20.49;18.85;18.35;13.62;11.23;	244.19													230548	49375.8	183991	34383.2	73823.3	51991.4	248110	124876	117732	70471.7	26106.7	26550.3	25771.8	24949.3	22301.1	13063	12165.5	18428.5	16766.8	23263.1	18527.5	33824.1	81106.4	69370.2	61433.6	20102.2	0.327218	32.7218
	49	2	2.77504	3.34236908E8;3.35240326E8;	999.0;206.6;	334.237													282336	40889.6	12712	18339.7	21274.8	12928.6	14767.9	13985.7	16801.3	44100.2	140344	197794	190807	140539	205289	188142	270156	232857	180102	251554	248117	162857	52094.1	45872.8	86941.4	53740.7	0.618126	61.8126
	52	2	2.87518	1.9510112E8;2.40158951E8;	999.0;181.39;	195.101													119381	31122.3	143698	71638.1	62010.3	66759.4	56348.6	65046.4	52370.8	17538.1	1139.13	1589.95	1378.86	1109.87	1686.86	1501.74	1460.38	1025.28	919.545	1543.53	1148.63	1362.75	22795.6	19239.4	14465.9	9378.4	0.64831	64.831
Mature	53	16	3.01664	2.28195328E8;2.73253082E8;2.50177246E8;2.29198715E8;2.66151245E8;2.86248291E8;2.74256409E8;2.51180649E8;2.87268707E8;2.67154419E8;3.1526358E8;1.81121902E8;2.68187836E8;2.87251678E8;1.04070274E8;2.11168823E8;	999.0;372.23;260.55;141.12;88.17;66.69;59.56;35.06;18.08;11.97;11.4;9.97;9.93;8.32;8.23;7.49;	228.195	228.196	[M+NH4]+	C13H22O2	e.g. 3-tridecynoic acid	Fatty Acids and Conjugates [FA01]	Fatty Acyls [FA]	Unsaturated fatty acids [FA0103]			2.09285			2.60664e+06	725368	2.34492e+06	731446	1.14457e+06	774177	2.8052e+06	1.88037e+06	1.53784e+06	1.06032e+06	436013	571656	527008	525024	409354	486523	502800	434021	326346	363854	303173	537651	1.30378e+06	1.16021e+06	1.00055e+06	332524	0.332342	33.2342
	56	2	3.12871	4.12244995E8;4.13248169E8;	999.0;165.84;	412.245													88264.1	64304.5	83440.8	56867.1	67538.1	64453.8	73633.1	65967.9	65377.2	63799	79642.4	86240.3	85229.6	74402.4	94167.4	86470.1	87020.1	68758.9	72924.8	102309	79179.4	86523.4	82618.8	68353	79165	7809.7	0.0986509	9.86509
Veraison	57	16	3.17051	2.23096085E8;1.77054199E8;2.45077972E8;2.24099319E8;2.68153778E8;1.49022964E8;1.78057556E8;2.37111649E8;2.61051819E8;2.46081299E8;2.09080429E8;2.69157135E8;1.50026306E8;1.91069824E8;2.82169403E8;2.38114944E8;	999.0;477.37;145.82;129.82;90.11;89.04;49.12;38.34;34.17;17.56;16.73;12.7;6.66;6.01;5.48;3.16;	223.096	223.096	[M+H]+	C12H14O4	2E,4E,8E,10E-Dodecatetraenedioic acid	Fatty Acids and Conjugates [FA01]	Fatty Acyls [FA]	Dicarboxylic acids [FA0117]			1.79949			2.96354e+06	2.85988e+06	1.04635e+06	1.99428e+06	3.06365e+06	976222	1.07139e+06	2.50525e+06	2.68897e+06	1.03295e+06	714552	948020	194187	150372	217212	239338	768000	157318	145034	215647	598917	263124	1.21796e+06	972197	817759	404816	0.495031	49.5031
	58	4	3.18627	1.97000381E8;1.55973877E8;1.82984695E8;1.44981796E8;	999.0;701.09;534.69;422.8;	197													66479.2	54062.7	64849.6	4558.87	56653.1	56908.8	60847.7	50073.7	5596.23	53676.4	51811.5	57389.5	20245.2	12917.6	80268.3	52598.1	61376.7	5312.82	4723.9	75849.1	4702.1	68120.9	57049.8	924.573	42031.8	29416.5	0.699863	69.9863
	60	2	3.27052	6.50409546E8;6.51412842E8;	999.0;359.94;	650.41													35698.4	20230.4	21866.1	19768.2	37285.8	17406	22710.4	23918.8	10733.4	7727.6	1303.76	1302.62	1195.05	1215.26	1286.3	1192.02	1250.02	982.903	1023.07	1666.99	1081.22	1435.85	9924.03	7012.27	6124.05	3521.74	0.575068	57.5068
	61	6	3.32363	3.1819046E8;1.13059387E8;3.19193817E8;3.01163971E8;3.23145813E8;3.4622168E8;	999.0;170.96;161.53;149.04;68.3;47.84;	318.19													816247	165064	982509	181168	265443	247367	230806	365795	218174	143153	340843	300216	192704	290296	294266	448621	448271	174475	226136	133616	245841	328843	154113	131458	204805	88194.6	0.430628	43.0628
	63	8	3.39852	3.93285156E8;3.94288391E8;4.21316376E8;3.76258698E8;4.2231958E8;4.91358093E8;3.77261963E8;7.68536743E8;	999.0;229.51;137.36;48.91;30.48;12.22;6.87;4.97;	393.285													1.63184e+06	1.01964e+06	1.96423e+06	1.01514e+06	1.13877e+06	1.01056e+06	1.25359e+06	1.00394e+06	1.10885e+06	1.24029e+06	968272	1.1125e+06	1.13686e+06	792414	999350	916448	1.13571e+06	886129	854895	1.78403e+06	773453	896230	1.44314e+06	1.21162e+06	1.18367e+06	224150	0.189369	18.9369
	65	8	3.50604	3.02195557E8;3.30226837E8;3.03198883E8;3.0715094E8;1.04070274E8;3.23124878E8;3.31230072E8;2.37184464E8;	999.0;901.63;185.09;179.57;148.75;133.37;129.0;122.07;	302.196													171250	62819.5	196443	145676	86607.5	97235.7	73397.9	79031.1	80472.8	11445.6	1400.07	1613.39	1029.8	5153.32	1673.9	1576.12	1243.99	978.499	1219.75	1449.79	1232.65	1088.82	1315.02	17738.9	6714.25	7796.16	1.16114	116.114
	68	21	3.60385	4.32237122E8;4.60268372E8;4.33240356E8;4.61271606E8;4.15210602E8;4.53166473E8;4.73263428E8;4.37192413E8;5.27310425E8;4.74283844E8;4.16213989E8;4.74266815E8;4.541698E8;5.02278778E8;4.34243835E8;4.62275024E8;4.38195801E8;5.30309998E8;5.28313843E8;4.46252716E8;4.75287262E8;	999.0;639.7;262.92;183.58;160.49;113.92;104.33;64.66;42.08;39.52;38.68;28.57;27.05;20.86;20.49;20.21;15.37;13.32;13.27;11.84;10.02;	432.237													3.5767e+06	378733	1.57468e+06	2.83771e+06	1.20169e+06	3.39164e+06	1.93565e+06	652330	1.29906e+06	1.05416e+06	1.58837e+06	1.29755e+06	1.15579e+06	1.03769e+06	1.76075e+06	77135.7	89910.8	66498.5	85628.8	106208	93615	1.46405e+06	1.22952e+06	1.03355e+06	1.24237e+06	175985	0.141652	14.1652
	69	3	3.6111	1.80086227E8;1.85091629E8;5.09252197E8;	999.0;259.97;104.68;	180.086													82205.4	1222.4	35143.7	17036.3	7373.39	10845.6	13062.5	10030.1	998.936	27110.1	71355.8	84841.9	39920.5	48224.6	99256.4	27028.9	29228.8	17140.1	22716.1	1794.39	26913.5	61002.7	1214.14	20642.5	27619.8	24902.2	0.901607	90.1607
Mature	70	4	3.65942	2.56226593E8;5.40435852E8;2.78208466E8;4.37372711E8;	999.0;535.37;419.66;301.79;	256.227	256.227	[M+NH4]+	C15H26O2	e.g. 3-pentadecynoic acid	Fatty Acids and Conjugates [FA01]	Fatty Acyls [FA]	Unsaturated fatty acids [FA0103]			2.00049			81484	11730	65272.6	16599.1	30694.9	10861.6	87691.3	59390.6	50586.9	21958.6	6790.26	7037.33	8351.97	7619.53	6339.52	6598.66	6938.03	5804.8	892.148	1438.41	1048.47	5297.62	26888.6	24179.1	18788.4	9603.36	0.511131	51.1131
	71	3	3.73505	3.43294891E8;3.44298096E8;3.6527655E8;	999.0;196.61;168.87;	343.295													198608	69882.7	126409	115924	110665	77671.7	110924	91383.9	91383.8	128960	75187.8	86533.7	84445.9	46763.9	128919	91564.1	95486.1	74594.6	48488.5	142607	187397	80049.7	155359	128357	121255	31152.3	0.256915	25.6915
	73	6	3.789	3.07129974E8;2.69174194E8;2.91156036E8;2.97166412E8;3.4622171E8;1.04106651E8;	999.0;579.19;508.29;165.89;163.32;136.62;	307.13													92757.2	41233.5	111651	55802.5	53668.3	61036.6	48462.2	60490.5	49708.3	15487	1491.42	1411.64	1250.54	965.869	1786.65	1214.27	1249.48	1006.45	1092.63	1770.34	1160.44	1141.69	20748.1	17663.4	13184.4	8608.08	0.6529	65.29
	75	7	3.97584	3.20242462E8;2.23168808E8;2.85169128E8;3.07129944E8;3.23124878E8;3.0715094E8;2.30247391E8;	999.0;938.62;748.05;645.65;546.09;544.22;290.31;	223.169													68743.7	31393	82746.1	45547.2	38420.5	37666.1	41699.9	49811.6	47821.6	12054	1430.07	6243.67	1075.66	902.202	7356.03	1106.65	6452.39	1015.22	1133.97	1532.25	1370.53	1098.05	20023.3	26797.8	15973	10875.7	0.680881	68.0881
Mature	77	2	4.10804	4.37372803E8;4.59354706E8;	999.0;736.7;	437.373					Unknown								63904.3	13816.5	31058.6	13034.1	25275.6	1033.29	68772.3	47883.2	45628.6	18471.9	5472.02	7396.04	9887.69	6874.59	6085.19	14394.3	15140.3	12025.2	1124.23	1500.67	1155.24	6682.23	22609.9	19161.1	16151.1	6841.92	0.42362	42.362
Green	78	5	4.17144	2.56299347E8;2.57302704E8;2.97205414E8;3.14231934E8;1.42266098E8;	999.0;180.85;1.35;0.81;0.27;	256.299					Unknown								2.99141e+07	1.63482e+07	3.60073e+07	1.28208e+07	2.0587e+07	1.33273e+07	1.1555e+07	6.18782e+06	8.29993e+06	8.5996e+06	4.08644e+06	4.17339e+06	1.8277e+06	3.16885e+06	2.95135e+06	4.79117e+06	2.48666e+06	2.54187e+06	2.27336e+06	5.77668e+06	3.45821e+06	6.60514e+06	1.03682e+07	8.17781e+06	8.38372e+06	1.54315e+06	0.184065	18.4065
	79	3	4.19857	2.94205719E8;3.22237E8;2.95209137E8;	999.0;340.82;134.31;	294.206													109253	28154	80463.1	26615.8	31653	27359.2	35915.8	116303	33406	62729.9	33034.5	107214	42937.4	38675.8	50333.2	40480.7	50427.2	30674.9	47488.3	44345.5	67898.3	42260.9	77212.6	61845.4	60439.6	14303.6	0.236659	23.6659
	80	8	4.27222	6.14328674E8;5.97302246E8;6.15332153E8;6.19284058E8;5.98305542E8;5.79291199E8;6.16335083E8;3.37273071E8;	999.0;294.14;281.76;100.09;83.28;51.64;47.02;26.2;	614.329													438255	267936	527524	244163	17278.3	277834	335259	10959.5	17875.6	74464.1	1474.46	1265.57	1428.89	1071.06	1735.75	1333.92	1370.77	1064.87	954.699	1405.63	1166.86	1135.14	91950	71058.7	54714.6	38834.5	0.709765	70.9765
	81	10	4.29315	4.60292969E8;4.16266785E8;5.48345032E8;4.6838855E8;5.92371155E8;3.3631012E8;6.36397461E8;5.12414551E8;5.05322266E8;4.17270172E8;	999.0;905.7;706.16;525.62;510.09;349.4;328.12;213.46;173.86;137.36;	460.293													73282.7	36751.9	71169.5	50735.1	56575.5	38186.4	61276.5	50376.2	47684.4	66494.3	40733.9	41587.1	43008.8	26915.6	72632.4	47800.3	54372	33091.9	16771.2	60918.9	61506.1	45430.9	78609.7	63816.8	62619.1	13571.6	0.216733	21.6733
Mature	85	11	4.39743	3.16283936E8;3.38265747E8;3.17287262E8;2.98273407E8;3.6432019E8;3.39269135E8;3.20255341E8;2.42283752E8;2.99276794E8;2.85205444E8;1.06049515E8;	999.0;405.55;192.45;107.9;98.12;74.24;61.85;48.9;20.93;13.32;12.62;	316.284	316.285	[M+NH4]+	C18H34O3	e.g. 10R-hydroxy11Z-octadecenoic acid	Octadecanoids [FA02]	Fatty Acyls [FA]	Other Octadecanoids [FA0200]	e.g. 10R-HOME(11Z)		2.1676			1.19021e+06	674367	1.43265e+06	878084	828656	637877	751900	644863	588160	386214	149085	194000	102723	114163	159863	60165.2	62571.5	59510	84347.6	88134.2	103651	238443	464462	419743	374216	97726.3	0.261149	26.1149
	86	7	4.40487	3.28247528E8;2.24164078E8;1.79106232E8;2.01088226E8;3.29250916E8;3.00216309E8;3.05171661E8;	999.0;331.62;300.17;225.47;191.03;140.59;80.37;	328.248													193689	9046.88	23862.1	11097.6	1141.92	14869.3	9367.92	6535.33	10129.8	52319.3	17768.5	74027.9	159847	43113.6	233864	19914.7	173146	1116.38	975.887	1891.39	17412.6	1212.08	57510.6	49491.1	36071.3	24865.6	0.689348	68.9348
	88	4	4.49725	3.22273468E8;5.00275208E8;3.23276764E8;4.80307312E8;	999.0;473.91;198.39;167.15;	322.273													149390	18703.9	179819	53318.2	7681.62	31465.1	48495.2	1296.26	7376.57	11049.2	1165.31	1427.77	1287.37	1028.71	1256.76	1598.59	1178.13	975.44	1238.85	1860.1	1164.9	1203.79	12271.5	11614.1	8363.13	5069.52	0.606175	60.6175
	89	2	4.56097	3.01140442E8;3.17114288E8;	999.0;365.68;	301.14													43201	18701.9	29549.3	10932.4	23405.8	35456	37630.3	23327.1	22679.1	28035.7	25929.9	26069	18751	12936.2	39559.2	47083.5	35015.8	19507	20838.6	37133	22412.7	26954	29604.5	17011.6	24523.4	5420.7	0.221042	22.1042
	90	19	4.5833	2.67171448E8;3.12229126E8;2.68174805E8;2.11108932E8;3.13232513E8;3.25223999E8;1.55046402E8;9.8983879E7;5.33335449E8;2.84197876E8;2.89153351E8;2.12112305E8;3.82270844E8;3.54239685E8;3.49224365E8;5.34338867E8;3.40260376E8;3.26227692E8;1.59041321E8;	999.0;288.64;130.73;98.07;42.6;36.12;28.47;26.48;20.24;9.79;7.39;7.13;6.52;5.68;5.17;4.47;4.39;4.23;2.18;	267.171													6.61154e+06	2.31703e+06	7.95825e+06	2.3025e+06	3.98124e+06	3.77908e+06	3.631e+06	4.09917e+06	4.46518e+06	2.06975e+06	2.47099e+06	3.86823e+06	4.45668e+06	3.28807e+06	5.66894e+06	3.13547e+06	3.59999e+06	1.98241e+06	2.02135e+06	2.32947e+06	4.16589e+06	6.10873e+06	2.37993e+06	2.14027e+06	3.54298e+06	1.8169e+06	0.512816	51.2816
	92	32	4.63488	3.18299561E8;2.53179398E8;3.40281555E8;1.79106216E8;2.86200684E8;3.19302856E8;2.36176712E8;3.14231964E8;2.98237061E8;2.51163712E8;2.19173889E8;3.70330658E8;1.96132767E8;3.41284637E8;1.80112366E8;5.73302246E8;2.35168777E8;5.90328674E8;3.66299469E8;2.91156097E8;2.37179993E8;3.44242401E8;2.04137848E8;2.87203979E8;3.30226776E8;1.67106247E8;2.91135132E8;2.99240387E8;3.16211212E8;3.07130005E8;3.8828115…	999.0;622.31;306.89;298.44;195.69;183.43;168.4;124.87;108.02;95.81;88.73;75.0;72.26;54.4;52.36;51.92;49.08;45.28;39.36;35.8;34.47;32.78;29.09;28.13;27.32;20.55;18.99;17.39;16.14;15.39;12.09;10.76;	318.3													1.76365e+06	1.4233e+06	2.12289e+06	1.21236e+06	1.44206e+06	1.15464e+06	1.43694e+06	1.10857e+06	1.26557e+06	691250	354097	451114	276619	346303	407690	169654	296166	181133	146542	229436	154526	442663	772966	709988	641872	143189	0.223081	22.3081
	95	20	4.71865	4.52276093E8;4.53279419E8;5.37302002E8;4.36253082E8;5.5327594E8;4.57231445E8;5.3830542E8;7.01370178E8;4.85286316E8;3.94328247E8;3.37273132E8;5.5427948E8;4.58234802E8;5.60377869E8;7.02373718E8;2.98273438E8;6.98421082E8;4.09272797E8;5.39309082E8;4.16391754E8;	999.0;223.71;201.04;67.43;67.04;66.89;52.59;34.45;26.72;24.31;21.13;18.31;13.62;12.95;11.32;10.38;8.81;8.62;6.6;4.39;	452.276													1.68529e+06	891700	2.02856e+06	1.13222e+06	102819	1.06687e+06	1.01571e+06	114040	209886	38653.8	1233.79	9053.83	1077.39	1274.91	1470.02	1115.97	1155.67	4182.9	1108.81	1338.33	1069.99	1192.65	182187	198691	127357	89465.6	0.70248	70.248
	96	2	4.8116	2.98346222E8;2.99349579E8;	999.0;173.91;	298.346													117650	19628.7	28595.9	23753.3	72747.7	18060.7	24460.3	22885.6	17495.7	34864.3	22978.5	126930	15343.6	12619.7	27649.7	20137.6	19492.4	19704.7	19194.6	32674.4	106608	21645.1	40852.9	32561.7	31686.6	7865.96	0.248243	24.8243
	99	8	4.87999	4.03231659E8;4.48289398E8;4.25213654E8;4.04235046E8;4.49292877E8;4.2025824E8;4.41187592E8;4.2621698E8;	999.0;905.07;382.87;199.4;183.09;139.88;93.12;65.02;	403.232													561679	171648	399433	206344	139660	121479	340145	122171	215549	203395	189831	395382	316509	98661.7	120686	156766	157107	192106	151135	236491	529973	154643	232470	217516	201543	33720.3	0.167311	16.7311
Veraison	101	2	4.89749	2.83226257E8;3.00252655E8;	999.0;429.38;	283.226	283.227	[M+H]+	C17H30O3	e.g. 12S-hydroxy-16-heptadecynoic acid	Fatty Acids and Conjugates [FA01]	Fatty Acyls [FA]	Hydroxy fatty acids [FA0105]			1.81995			26041.3	1008.78	1786.51	1255.48	1388.35	1091.65	1352.7	1123.67	994.519	928.614	1149.52	1302.82	25146	5085.06	18594.2	1152.91	19121.1	1040.89	1110.47	1726.01	1352.14	1537.11	1421.84	1123.52	1360.82	174.273	0.128065	12.8065
	103	3	4.97531	4.43289368E8;4.20213593E8;4.56284668E8;	999.0;268.08;148.21;	443.289													50049.3	40979.8	52529.6	23184.3	49551	42662.8	46031.8	46597.1	1117.21	42786.6	44241.6	53997	21268.3	20083	50837.6	45107	50426	24004.8	25494.4	58950.1	27291.8	47748.3	48075	24531.3	40118.2	11022.4	0.274749	27.4749
	104	8	4.88852	5.26430054E8;4.68388458E8;6.58508667E8;3.68315125E8;4.13372864E8;5.27433594E8;6.15485901E8;7.08418701E8;	999.0;442.14;377.74;341.87;313.62;266.71;171.35;66.15;	526.43													239952	55975.2	94204.5	140392	106090	88396.1	258231	122543	76720.2	59955.4	55575.1	56871	35914.8	33899.3	55225.8	57455.4	11986.2	30535.2	31893.9	11564.9	33337.1	59268.8	79495.7	59347.1	66037.2	9516.66	0.144111	14.4111
	107	14	5.09744	4.96338745E8;4.97341919E8;5.18320496E8;4.28276276E8;4.98345032E8;5.19324463E8;3.93239227E8;5.34294434E8;3.66335815E8;1.034649292E9;6.98430908E8;5.54391602E8;3.94242493E8;8.88534607E8;	999.0;266.74;110.35;67.19;34.23;28.63;19.5;14.86;9.86;4.87;4.67;4.56;3.76;3.03;	496.339													199315	101804	239914	123008	28908.6	95777.6	109330	18548.8	31322.6	1190.75	1528.49	1102.05	984.758	960.628	1808.03	1276.68	1150.16	1205.72	934.03	1577.5	1322.87	1433.5	7867.66	7040.04	5447.07	2858.06	0.524698	52.4698
	108	3	5.09517	2.85241791E8;3.30299591E8;3.02268372E8;	999.0;751.57;594.5;	285.242													21469.1	17619.3	20602	1167.18	18361.3	17279.9	18652.4	19904.7	1034.17	19495.8	17528.5	19806.8	988.762	1023.97	23384.9	20681.4	23027.3	1133.96	1216.34	21949	992.257	22988.7	17425.1	965.554	13793.1	9350.52	0.677912	67.7912
Mature	110	6	5.19645	4.1538855E8;3.92312592E8;4.12377716E8;4.16391785E8;4.08286469E8;3.93315948E8;	999.0;616.82;232.41;227.61;192.39;130.93;	415.389					Unknown								79107.5	53373.6	38113.3	22378.2	45787.2	28692.9	80108	49428.6	73462.9	40018.7	48440	46737.6	43926.9	52307.4	61399.2	65730.8	62950.6	52449.3	26623.5	32069.2	22040.8	48469.2	47118.5	43653.9	46413.9	2028.01	0.0436941	4.36941
	112	2	5.19901	3.75320862E8;1.72132813E8;	999.0;386.07;	375.321													54198.3	5362.47	1204.87	7255.88	1398.5	1005.01	8837	7316.71	11888.5	7766.42	1524.67	1595.79	52335	10494.8	1234.58	6472.34	8031.95	9005.27	7599.97	1894.89	7868.97	1414.87	8984.39	12583.8	7661.03	4654.73	0.607586	60.7586
	113	8	5.3265	4.80307526E8;4.60325989E8;4.81311035E8;3.80336273E8;5.44336182E8;3.91223816E8;9.40622742E8;4.68307434E8;	999.0;275.09;229.03;203.53;164.7;98.04;71.25;43.84;	480.308													259314	38673.3	312133	138503	88162	78674.6	185956	23799	136187	48160.9	1075.45	1508.63	1305.99	1115.23	1435.03	1418.97	1465.87	874.013	1109.58	1506.47	1017.61	1299.04	53344.9	47488	34044	23277.3	0.683742	68.3742
Mature	119	14	5.34447	3.52320313E8;3.74302185E8;3.9737796E8;3.533237E8;3.3631012E8;4.10373138E8;3.7530545E8;3.98381317E8;3.90276031E8;7.25615112E8;3.37313416E8;3.19283569E8;7.16550171E8;7.26618591E8;	999.0;444.53;419.83;214.43;113.01;106.3;100.63;90.36;86.29;25.85;15.27;13.4;13.14;11.05;	352.32	352.321	[M+NH4]+	C22H38O2	eg: 7,10,13-docosatrienoic acid	Fatty Acids and Conjugates [FA01]	Fatty Acyls [FA]	Unsaturated fatty acids [FA0103]			1.9686			1.33102e+06	699149	1.16984e+06	710351	789679	704357	1.43241e+06	1.12204e+06	1.13371e+06	691640	578158	564058	590358	576540	670496	649008	684983	545689	321915	436781	349032	628407	809094	725451	720984	73832.9	0.102406	10.2406
	122	14	5.43299	3.24289032E8;3.46270935E8;3.69346802E8;3.25292389E8;3.62244843E8;3.8234198E8;3.47274292E8;3.70350067E8;3.83362305E8;6.69552734E8;3.83345398E8;3.63248138E8;2.23168808E8;6.70555908E8;	999.0;339.63;273.61;211.94;77.03;64.64;63.54;58.86;23.19;22.03;15.28;13.73;11.01;9.47;	324.289													1.84581e+06	1.686e+06	2.22178e+06	1.3994e+06	98612.7	1.62892e+06	1.82607e+06	63141.9	193943	463673	1250.67	7923.79	1191.04	1229.74	1558.51	6756.24	12194.2	5831.04	9997.95	15556.1	11194.6	7182.45	534193	482175	341183	237127	0.695014	69.5014
Mature	123	2	5.45966	6.78469666E8;6.7947229E8;	999.0;383.82;	678.47	678.47	[M+H]+	C35H68NO9P	1-(1Z-hexadecenyl)-2-tridecanoyl-glycero-3-phosphoserine	Glycerophosphoserines [GP03]	Glycerophospholipids [GP]	1-(1Z-alkenyl),2-acylglycerophosphoserines [GP0303]	PS(P-16:0/13:0)		1.15327			57512.2	992.912	1353.7	1119.37	5622.34	1005.61	1453.94	1194.03	1135.81	10580.9	7685.31	1109	11938.1	6036.16	9902.6	33590.8	34211.8	22427	43584.1	71252.8	54265.7	1197.47	12913.6	12004.2	8705.1	5321.66	0.611327	61.1327
	124	3	5.44894	4.81270416E8;4.60341187E8;4.44346222E8;	999.0;962.24;716.76;	481.27													33259	11554.8	1262.62	1155.02	1355.04	996.267	1463.82	1496.93	943.779	1362	23572.9	35882.3	5739.87	18308.9	23318.1	1454.38	5697.41	4500.37	1141.32	1414.53	1367.79	34175.1	1347.73	1095.72	12206.2	15534.7	1.27269	127.269
Green	128	6	5.59313	6.9539032E8;6.74461182E8;6.79416504E8;6.96393677E8;6.75464355E8;2.55231277E8;	999.0;881.68;490.52;388.08;355.21;165.55;	695.39					Unknown								210405	5429.81	8786.22	4619.82	5361.91	5747.37	1444.4	1280	1260.83	26174.5	1184.46	32711.6	194097	13897	25213.8	6677.14	115691	10235.5	1259.31	7190.99	198528	1505.91	31065.6	32879.4	21817	14381.2	0.659174	65.9174
	130	28	5.68118	3.77265228E8;3.72310089E8;3.78268646E8;3.15252411E8;3.93239258E8;3.3227887E8;3.73313416E8;7.34571716E8;7.62602783E8;7.39526978E8;3.94242584E8;4.45252686E8;3.16255737E8;3.55283966E8;7.63606384E8;7.35575256E8;3.33282227E8;7.40530762E8;7.31541748E8;7.61508911E8;7.33575684E8;7.61606934E8;7.3853125E8;2.6323642E8;7.62512329E8;7.32544983E8;7.36578613E8;4.46256195E8;	999.0;385.21;223.31;162.58;158.38;132.29;89.66;56.31;49.54;48.76;31.61;26.2;25.09;24.73;24.64;24.24;21.41;21.05;19.73;19.34;14.42;13.68;13.38;10.72;8.77;7.46;4.73;4.61;	377.265													566017	527501	616877	481492	177503	516670	557611	139043	156580	179532	127989	132679	122274	111938	149173	134487	144957	105820	108294	166792	119349	144329	200548	189072	177983	24253.7	0.13627	13.627
Top 25 on Heatmap	131	2	5.65495	3.37234283E8;3.5320813E8;	999.0;195.81;	337.234	337.237		C20H32O4	e.g: 9-oxo-15S-hydroxy-10Z,13E-prostadienoic acid	Eicosanoids [FA03]	Fatty Acyls [FA]	Prostaglandins [FA0301]	e.g: PGA1					57627.5	29888.4	38191.1	25349.5	50125.3	31469.8	34562.6	46719.9	42520.9	39047.9	53536.6	52307.5	54818.6	47753.7	68254	55425	63313.9	45096.1	49234.6	74156.2	50903.4	56043.2	44757.6	35020.7	45273.8	8590.19	0.189739	18.9739
	132	3	5.66238	6.26482422E8;4.30351746E8;6.27485962E8;	999.0;333.89;322.48;	626.482													20200.1	17356.5	21530.3	6351.76	20033.2	18805.7	21244.4	18380	6278.13	16773.7	16629.1	19313.2	6204.97	5502.85	20985.6	19387.8	19815.5	5118.72	5025.79	22895.3	4857.34	18346.7	21968.5	4766.72	15027.3	7404.46	0.492734	49.2734
Mature	136	6	5.80685	3.54335938E8;3.99393585E8;3.76317688E8;4.00396912E8;3.55339325E8;3.36325348E8;	999.0;910.75;661.71;217.95;206.79;90.79;	354.336	354.337	[M+NH4]+ / [M+H]+	C22H40O2	eg: 7,7-dimethyl-5Z,8Z-eicosadienoic acid	Fatty Acids and Conjugates [FA01]/Fatty amides [FA08]	Fatty Acyls [FA]	Unsaturated fatty acids [FA0103]			2.02796			314928	204118	286826	212314	199037	182255	264159	231506	292457	194579	167972	179772	216072	216760	195272	200787	216425	184944	124369	146590	137542	189481	226641	242183	219435	22111	0.100763	10.0763
	138	4	5.85312	5.38430054E8;4.08367401E8;5.39433594E8;4.08228912E8;	999.0;547.38;206.29;194.63;	538.43													47698.7	45152.2	43422.2	15122.4	36143.5	44721	48214.2	49532.5	17445.8	40291.7	48693.2	51461	15889	15081	56266	50214.7	54458.5	15637.5	17717.7	57578.6	16822.4	49401	49464.3	21065.3	39976.9	13372.5	0.334507	33.4507
	139	4	5.80206	3.58367126E8;3.3529129E8;2.9529895E8;3.30335907E8;	999.0;549.5;541.56;243.77;	358.367													26884.4	1322.81	1527.63	1054.4	7787.38	5153.36	7819.45	1463.22	5289.6	7783.58	1346.75	1538.71	25960.1	6146.53	10104.4	14217.9	15733.6	6706.8	962.314	1914.3	24949.4	1578.61	9688.31	8982.87	6749.93	3668	0.543413	54.3413
	140	14	5.95025	3.26304688E8;9.0976364E7;5.88362183E8;3.77265259E8;3.4828653E8;3.93239197E8;5.8936554E8;1.58963654E8;5.95414612E8;4.57327606E8;5.68386902E8;4.52372437E8;3.65265411E8;6.18419861E8;	999.0;805.74;687.62;626.31;449.16;430.84;235.52;172.84;106.18;100.04;85.59;45.12;38.41;33.61;	326.305													74026.6	32232.4	89105.1	41644.1	12112.6	48537.4	55024	16420	22405.8	1344.14	1080.23	1314.71	1345.82	1114.42	1630.82	1375.28	1278.73	1026.6	908.621	1460.17	1381.23	11124.6	15239.6	1237.66	9200.63	5875.94	0.638646	63.8646
	143	26	6.01565	1.79106216E8;3.53265472E8;1.13107002E8;2.70205841E8;3.54268799E8;6.915271E8;3.4831012E8;3.6923941E8;6.86571594E8;4.21252625E8;5.04388336E8;6.83541809E8;4.35249664E8;4.53279572E8;6.32435547E8;7.14602966E8;2.71209198E8;4.65317444E8;3.3128363E8;6.84545288E8;6.87575317E8;4.96338379E8;1.04070274E8;7.15606506E8;6.85575745E8;6.51406372E8;	999.0;461.75;451.35;123.47;89.17;65.22;42.34;42.16;33.53;32.3;31.42;31.19;30.67;22.28;21.41;19.73;19.27;16.52;16.34;14.56;13.61;12.31;11.91;11.59;9.82;8.96;	179.106													1.20612e+06	889718	1.45179e+06	751230	653909	866400	1.07151e+06	576076	581756	608559	473052	518836	443127	390673	559054	512528	543326	385938	397283	619627	438020	492251	722230	554615	589698	97110.7	0.164679	16.4679
	144	8	5.98462	2.75161163E8;1.22096062E8;3.56278839E8;2.62216003E8;2.01088165E8;2.76164551E8;1.07048813E8;3.57282166E8;	999.0;591.37;400.81;380.08;320.81;157.73;41.82;37.66;	275.161													251496	184009	223241	158956	245252	175639	190153	225003	200998	187576	247021	252925	242549	220437	275573	248028	264811	201063	214869	291763	223088	245780	236504	196253	226179	21497	0.0950442	9.50442
	145	5	6.0127	2.20181686E8;2.19173889E8;2.21185059E8;2.17062103E8;2.05158249E8;	999.0;251.18;188.83;22.86;15.23;	220.182													557093	381594	412397	248990	373029	295111	399968	443331	257583	505889	445920	435280	356567	334644	599689	585648	587115	271410	283292	665692	324646	575734	481385	244713	433944	139240	0.320872	32.0872
Mature	146	3	6.06702	2.82278503E8;2.8328186E8;2.99305054E8;	999.0;144.7;94.15;	282.279	282.279	[M+NH4]+	C18H32O	eg: 9,12-octadecadienal	Fatty aldehydes [FA06]	Fatty Acyls [FA]				2.26223			112157	97293	120320	72981.3	117144	86756.1	101772	97708	77848.3	84956.8	107469	106231	98213.9	81370	117627	114456	114506	71101.9	40716.8	68801.4	44779.9	106612	102955	78266.2	95944.4	12589.2	0.131214	13.1214
Veraison; Mature; Top 25 on Heatmap	148	2	6.10501	6.25429749E8;6.42456238E8;	999.0;674.83;	625.43					Unknown								30511	1286.6	1665.63	1180.89	1437.86	1283.71	1374.13	1239.09	1340.1	1072.83	1031.91	1128.99	1422.06	1227.02	1471.24	8026.22	1667.55	4447.7	26067.4	26625.2	19559.1	1112.91	1232.67	1021.25	1122.28	86.5656	0.0771339	7.71339
	149	2	6.12057	5.18404053E8;7.86591919E8;	999.0;303.61;	518.404													9857.94	9137.97	9606.42	1039.65	9935.95	9347.89	7273.75	9199.61	1050.99	7324.02	7679.65	10303	1053.17	920.704	8836.67	9258.27	8603.38	1130.58	1029.35	11254.7	1357.44	9405.25	8706.5	1159.12	6423.62	3733.48	0.581211	58.1211
	151	18	6.19144	2.28195328E8;4.31383362E8;4.08307495E8;4.32386719E8;2.44190308E8;4.24281464E8;4.4437851E8;4.09310822E8;7.93626038E8;3.86325653E8;4.25284912E8;4.45381836E8;7.71644226E8;4.73393738E8;1.7313205E8;7.72647705E8;3.8732901E8;2.09153183E8;	999.0;936.58;450.09;243.84;177.62;145.29;143.96;103.27;44.19;38.94;34.59;34.19;25.62;19.33;16.92;11.15;10.53;8.84;	228.195													1.25083e+06	709334	736472	316838	607399	342000	1.34612e+06	925754	907329	668689	253639	80233.9	57866.7	274409	85460.2	311745	284367	250513	137599	1743.8	331692	160723	769786	595746	508751	256145	0.503478	50.3478
	152	3	6.21601	7.91561096E8;7.92563904E8;7.9654718E8;	999.0;292.57;268.74;	791.561													43301.7	1066.53	1516.83	900.591	1401.41	1279.83	1101.29	1229.5	1140.18	9669.65	10061.2	8420.44	11842.4	9655.58	12525.7	21405.4	27495.4	10782.2	20464	56257.3	39736.2	8701.29	13105.2	8552.56	10119.7	2111.94	0.208696	20.8696
	154	4	6.37889	2.27211411E8;2.70242218E8;2.09153183E8;5.0142511E8;	999.0;444.05;268.07;92.03;	227.211													179542	47856.3	108468	31479.1	55936.4	26879	193219	96388.5	126498	57655.5	36221.8	34158	51206.6	34971.2	39209.4	48539.7	37880.4	29353.2	17909.6	29033.3	19322.1	32576.8	70854.4	55331.4	52920.9	15719.4	0.297037	29.7037
	155	3	6.29254	4.48362274E8;4.76393524E8;4.4936557E8;	999.0;241.48;214.88;	448.362													136743	107056	139803	94761.9	120043	99822.8	112402	106203	104508	101653	107964	107685	97353.4	94696.2	113257	110712	115748	84235.9	116827	158872	125635	108332	116450	104317	109700	5046.82	0.0460058	4.60058
	157	2	6.28303	6.98539856E8;6.99543274E8;	999.0;320.76;	698.54													32960.6	31585.1	38538	9607.99	33019	29352	32671.6	33822.2	8995.91	29931.1	32283.2	33944.9	8110.04	8674.85	36230.8	35107.4	37552.7	8200.22	9069.33	41384.8	9842.22	32635.7	35010.1	9787.75	25811.2	11371.7	0.440572	44.0572
Mature	159	8	6.28669	6.31416626E8;6.32420105E8;6.09434753E8;6.26461365E8;6.10438232E8;6.27464966E8;7.49513977E8;3.95366486E8;	999.0;373.58;274.07;182.74;123.02;69.53;68.73;50.53;	631.417					Unknown								54768.6	1359.71	1457.56	941.943	1526.85	1025.66	1272.18	1159.5	1202.59	7276.27	1457.08	1109.98	6552.23	900.447	1405.83	20670	15923.1	10536.5	38200.1	57746.1	51677	1348.76	11021.8	10487.1	7619.24	4439.27	0.58264	58.264
	161	28	6.42587	9.0976364E7;1.58963684E8;1.06950256E8;1.04991959E8;2.2695108E8;5.88362305E8;4.35268311E8;1.32002869E8;3.67281158E8;1.72979294E8;4.28276154E8;1.29101883E8;3.9319809E8;3.25210846E8;4.35249603E8;3.41184631E8;4.61287109E8;5.74383118E8;5.89365662E8;3.87247314E8;4.36271729E8;2.40966721E8;1.40104248E8;4.93348877E8;1.74937576E8;6.79437866E8;7.15435547E8;5.09343475E8;	999.0;179.84;124.17;102.64;98.23;97.46;94.28;76.96;65.84;42.92;42.37;40.94;31.43;27.5;27.04;26.41;22.77;22.07;21.07;20.89;18.1;18.04;17.1;17.08;13.5;12.25;11.31;6.46;	90.9764													100472	96958	90765.4	59721.5	5391.87	94726.3	50105.4	1449.68	1194.98	4881.72	1356.22	1307.57	1366.88	1222.68	1412.56	1239.04	1455.99	914.709	1048.19	8554.71	10553.8	1424.91	1352.32	1072.98	1283.4	151.712	0.118211	11.8211
	162	2	6.40651	6.54513733E8;6.55517029E8;	999.0;336.84;	654.514													33342.4	29131.8	32669	10364.6	30043.2	31617.2	29070.5	30833.8	13846.2	27801.5	33062.3	32568.8	11773.6	11922.9	36123.7	31179	35048.6	11510.9	12226.6	42717.2	14491.2	33929.4	32843.1	11323	26031.8	10410.1	0.3999	39.99
	163	45	6.36576	4.08307434E8;2.28195358E8;4.24281372E8;2.44190262E8;4.44378601E8;4.0931076E8;7.93626038E8;4.2528476E8;2.29198715E8;4.7629483E8;4.45381866E8;7.94629517E8;3.86325653E8;2.45193649E8;4.26279663E8;8.09599976E8;2.50177277E8;2.21174606E8;7.95632629E8;1.73132065E8;2.6617215E8;4.77298096E8;3.62302948E8;3.87328979E8;8.10603577E8;2.49169418E8;2.20166824E8;4.92268646E8;2.11168854E8;8.61613525E8;1.6314772E8;4…	999.0;500.05;394.24;281.96;275.56;242.94;199.44;91.24;70.39;68.67;66.94;65.37;63.94;37.9;32.68;26.9;24.76;24.17;22.06;17.9;17.23;15.09;15.09;11.46;11.23;10.16;8.48;8.34;7.17;6.93;6.45;6.44;5.28;5.0;4.75;4.5;4.48;4.02;3.92;3.51;3.25;2.29;2.07;2.03;2.03;	408.307													1.23448e+07	3.83372e+06	9.44375e+06	3.3529e+06	3.10199e+06	2.81692e+06	1.32852e+07	4.78319e+06	5.47425e+06	3.36946e+06	894972	981650	1.62873e+06	771937	1.0613e+06	1.01761e+06	869281	746012	472617	753309	1.09058e+06	873762	3.92077e+06	3.25049e+06	2.68168e+06	1.30735e+06	0.487511	48.7511
	165	4	6.50729	6.10487427E8;6.88498108E8;6.11490906E8;3.63252319E8;	999.0;549.13;252.77;190.13;	610.487													62262.2	57006.2	69521.1	25324.9	59372.2	59040.8	60674.6	55962.6	23767.9	52801.5	58860.4	62361.5	16148.3	21082.2	67683.3	61484.3	65055.6	22249.4	23018.6	72830.7	17274.6	58212.6	61289.4	23902.2	47801.4	16945.9	0.354507	35.4507
	167	3	6.55003	5.10354279E8;9.31427063E8;3.82330841E8;	999.0;506.22;373.8;	510.354													40330.8	25889.2	48545.8	32824.2	15849	25588.9	34178.9	7159.79	17313.8	7424.9	1079.4	1257.29	1183.95	1260.11	1367.85	1372.21	1226.66	832.811	921.842	1582.83	1385.7	1461.16	7237.44	12375.6	7024.75	4458.36	0.634665	63.4665
	168	4	6.61427	7.98562805E8;7.72547058E8;6.09454041E8;6.13406189E8;	999.0;440.14;302.12;267.39;	798.563													52516.2	1365.14	10777.3	1182.1	10561.8	1260.09	1345.4	5222.93	7843.06	13366.2	12478.6	12282.2	25030.4	13128.8	17242.8	30057.9	41722.9	27852.7	28688.1	54280.4	49551.8	13664.4	16898.3	14433.4	14998.7	1379.42	0.091969	9.1969
	170	3	6.61958	5.66461365E8;3.34330841E8;5.67464844E8;	999.0;383.19;340.19;	566.461													15923.4	12834.1	18626.3	4765.37	14612	12754.4	15410.6	13903.6	5473.48	13714.6	15421.9	17179.4	5109.98	5090.5	16015.9	15433.4	15258.6	5371.63	5601.84	18250.4	6451.97	15720	14618.1	5843.08	12060.4	4419.25	0.366427	36.6427
Mature	171	2	6.71354	7.96546631E8;6.10466431E8;	999.0;489.61;	796.547	796.549	[M+NH4]+	C44H75O9P	1-(1Z-hexadecenyl)-2-(4Z,7Z,10Z,13Z,16Z,19Z-docosahexaenoyl)-glycero-3-phospho-(1'-sn-glycerol)	Glycerophosphoglycerols [GP04]	Glycerophospholipids [GP]	1-(1Z-alkenyl),2-acylglycerophosphoglycerols [GP0403]	PG(P-16:0/22:6(4Z,7Z,10Z,13Z,16Z,19Z))		2.59693			58409.5	1435.03	1589.14	1104.11	1280.25	1149.39	1266.4	1127.2	981.126	8585.57	1152.74	1587.81	10694.9	1032.24	11966.5	11119.7	20717.7	9705.22	40271.2	75885.2	29537.2	1551.12	1314.22	884.8	1250.05	275.782	0.220618	22.0618
	172	6	6.69967	3.57335541E8;4.02393219E8;3.79317383E8;3.58338806E8;4.03396576E8;3.95291351E8;	999.0;862.0;730.26;225.1;203.42;143.5;	357.336													192715	6519.19	8106.39	9932.44	25561.9	11225.6	13101.5	1542.87	21327.7	37986.8	1277.07	48357.7	172988	29333.5	46090.9	11621.3	105057	21105.5	4405.22	9081.51	181836	1492.5	42025.1	40980	28165.9	18865.7	0.669809	66.9809
	173	5	6.75865	5.67418335E8;5.68421631E8;8.56522095E8;4.52276123E8;1.81121857E8;	999.0;422.68;233.86;178.24;145.29;	567.418													123456	62910.6	148603	69172.9	117276	69902	78351.3	80286.9	83147.2	27602.6	1342.56	1373.4	974.212	913.04	1244.3	1557.63	1362.97	1097.37	1204.1	1615.38	981.456	1312.42	31162.1	30570.4	21015	13933.9	0.663046	66.3046
	174	2	6.74752	5.22435181E8;5.23438538E8;	999.0;248.19;	522.435													66030.5	61570.7	74958.4	26311.1	67557.8	62614	66408.5	64128.6	25749.6	58214.1	64393.7	65149.7	19520.8	18467.5	76444.2	69743.2	70758.3	20769.4	25307.8	80787.4	27614.8	68707	67966.5	27024.8	54566.1	19477	0.356943	35.6943
	176	21	6.83839	3.81296661E8;9.0976357E7;4.49283936E8;3.82299896E8;7.6957135E8;7.47589722E8;3.97270538E8;4.52276062E8;7.39604492E8;7.70575073E8;7.48592896E8;4.50287323E8;7.685755E8;7.46593262E8;7.40607666E8;8.44500977E8;7.42634033E8;7.63563477E8;8.13510498E8;4.63299377E8;4.35365265E8;	999.0;265.3;240.14;213.23;151.63;150.28;89.5;83.13;77.03;73.7;67.85;52.91;43.13;40.47;36.16;34.35;33.92;22.58;21.01;17.73;11.98;	381.297													841845	335719	1.01332e+06	424454	177920	356699	517686	152422	312923	192062	71371.7	86214.2	122558	64333.7	79873.5	78359.7	102705	58431.3	74319.8	141783	240016	92767.2	234458	208722	178649	61629.7	0.344977	34.4977
	177	10	6.82236	4.39317261E8;4.17335388E8;6.72502991E8;4.34361969E8;4.62393097E8;4.40320587E8;6.73506775E8;4.83364502E8;6.77458313E8;4.63396484E8;	999.0;597.1;544.41;461.96;364.93;270.97;216.52;189.65;142.35;130.0;	439.317													29233.5	24325.4	35188.1	4387.17	21906.1	25285.3	27728.7	19394.2	956.124	21853.8	12553.2	20454.2	1319.39	887.761	23585.7	16935.7	24605.3	878.501	980.583	21501.8	1030.28	15404.5	26763.5	1041.07	14403	10525	0.730749	73.0749
	181	3	6.92848	7.97549011E8;4.49361481E8;8.18588684E8;	999.0;530.04;476.36;	797.549													41412.2	1286.92	1782.84	1038.1	1054.96	1177.15	1457.09	1372.2	950.902	9515.64	1133.05	1363.18	15588.9	5977.64	7105.59	16757.3	22779.1	13175.6	22777.4	40751.9	39074.6	6543.57	6616.38	4611.18	5923.71	928.574	0.156755	15.6755
Veraison	183	6	6.96438	8.01537292E8;8.02540771E8;6.10502747E8;7.84510681E8;4.24310272E8;7.85514282E8;	999.0;419.77;227.1;209.99;104.93;101.5;	801.537	801.539	[M+NH4]+	C42H74NO10P	eg: 1,2-di-(9Z,12Z-octadecadienoyl)-sn-glycero-3-phosphoserine)	Glycerophosphoserines [GP03]	Glycerophospholipids [GP]	Diacylglycerophosphoserines [GP0301]	e.g: PS(18:2(9Z,12Z)/18:2(9Z,12Z))		1.9607			125027	94777	150493	77164.1	93195	91024	95664.3	68956.1	68144.3	44876.9	25729.9	21168.7	11524.6	11262.2	14230.4	13258.9	12982.8	18303.7	10664.8	14052.6	21657	20228.7	55186.2	50643.4	42019.4	15519.6	0.369344	36.9344
Mature	185	4	7.19735	7.72546997E8;7.32515991E8;7.94529114E8;7.33519592E8;	999.0;302.25;243.73;135.1;	772.547	772.549	[M+NH4]+	C42H75O9P	eg: 1-hexadecyl-2-(5Z,8Z,11Z,14Z,17Z-eicosapentaenoyl)-glycero-3-phospho-(1'-sn-glycerol))	Glycerophosphoglycerols [GP04]	Glycerophospholipids [GP]	eg: 1-alkyl,2-acylglycerophosphoglycerols [GP0402]	PG(O-16:0/20:5(5Z,8Z,11Z,14Z,17Z))		2.20369			98746.4	1295.25	15818.8	5094.08	22566.7	995.997	1333.85	23217	15054.5	26924.3	23240.5	18845.7	29623.7	16794.4	29241.1	29071.9	31837.5	22124.5	38888.3	83376	93172.3	22968.1	29607.7	30586.8	27720.9	3384.41	0.122089	12.2089
	187	2	7.05404	3.81383026E8;3.82386353E8;	999.0;211.72;	381.383													140461	81647.8	56206	65258.4	84358.2	67900	69225.5	88873.2	130439	80904.9	79481.5	99094.5	93737.6	83178.1	95395.4	96541.2	92158.6	88638.5	51590.6	100221	45041.5	89896.3	87684.9	93310.9	90297.4	2314.26	0.0256293	2.56293
	188	8	7.11038	4.63317261E8;4.86392975E8;4.41335327E8;4.64320465E8;4.87396362E8;4.79291077E8;4.24328247E8;4.80294434E8;	999.0;674.74;353.19;268.27;211.14;171.35;112.65;47.35;	463.317													259488	24021.7	7055.09	10537.4	9609.99	10491.1	12245.6	8355.24	5892.66	68844.1	115842	148250	126353	138363	115169	147378	190790	169439	182451	173636	244841	123428	90508.2	95709.8	103215	14449.4	0.139992	13.9992
	190	16	7.20346	4.13265289E8;4.29239258E8;4.14268585E8;4.49336243E8;8.03541626E8;4.50356659E8;4.30242706E8;8.04544922E8;5.03383209E8;4.50339722E8;4.31237579E8;4.51360016E8;8.1951532E8;5.04386627E8;8.05548279E8;4.22325745E8;	999.0;375.62;258.1;204.83;127.19;118.86;92.15;66.02;51.83;47.27;30.4;29.9;22.38;16.95;13.52;10.62;	413.265													1.57697e+06	1.10858e+06	1.27411e+06	568433	1.22189e+06	972386	1.0806e+06	1.13841e+06	504445	1.13061e+06	1.33685e+06	1.70135e+06	684029	638103	1.48937e+06	1.3335e+06	1.38519e+06	634123	611816	1.65389e+06	735210	1.34551e+06	1.30903e+06	615102	1.08988e+06	336048	0.308335	30.8335
	191	8	7.20053	5.51423584E8;5.5242688E8;5.68426453E8;5.53430176E8;1.116665527E9;5.69432678E8;5.67418396E8;1.117668579E9;	999.0;405.96;112.19;80.23;67.78;67.54;60.23;40.91;	551.424													581589	232877	496745	266799	379393	392405	480569	372549	540091	156967	39675.2	38394.3	25957.8	34819.9	41472.6	17412.6	28667.1	16990.7	11842.4	33088.9	20869.3	49594.7	172978	155018	125864	54426.4	0.432424	43.2424
Mature	192	3	7.18272	7.30500183E8;7.31503479E8;4.63377045E8;	999.0;465.58;368.38;	730.5	730.504	[M+NH4]+	C46H64O6		Isoprenoids [PR01]	Prenol Lipids [PR]	C40 isoprenoids (tetraterpenes) [PR0107]	e.g: 19'-Hexanoyloxyisomytiloxanthin					29623.7	1124.15	8614.31	928.119	6142.47	1006.85	1532.82	1194.88	5440.1	8234.1	10341.5	8411.86	8809.54	6969.97	11072	14710.9	12589.6	9465.29	21995.7	35324.5	27951.5	10046.3	9300.13	8341.3	9229.23	697.853	0.0756134	7.56134
	194	12	7.27505	4.16372467E8;3.7131488E8;3.8834137E8;4.17375854E8;3.72318146E8;3.93296478E8;3.89344757E8;4.30388214E8;5.8844574E8;4.09270538E8;4.29367798E8;5.89449036E8;	999.0;965.32;670.25;242.5;222.12;217.98;131.0;69.03;64.58;41.93;39.22;19.9;	416.372													1.00202e+06	792917	1.20612e+06	307137	859675	772874	943767	746912	453590	700324	731550	991979	369192	310366	757605	817367	712561	251445	334522	964897	553006	727000	822500	364377	637959	197342	0.309333	30.9333
	196	10	7.39063	5.38385498E8;8.24526672E8;8.25530151E8;5.39388794E8;5.9345929E8;1.171833008E9;8.3652655E8;6.65398682E8;8.63545654E8;8.37530273E8;	999.0;781.62;348.79;270.17;239.24;237.06;225.47;164.65;143.53;75.5;	538.385													32842.9	10637.9	39532.7	21712	31331	8991.6	18361.8	23754.5	25543.1	4819.16	1272.45	1511.45	1141.24	1304.02	1752.3	1343.85	1187.72	1140.27	1138.51	1883.28	1176.46	1540.31	5944	7322.78	4935.7	2466	0.499625	49.9625
	202	31	7.62343	9.54612854E8;9.55615906E8;9.59568115E8;8.50542358E8;9.60571411E8;9.56619141E8;8.51545776E8;9.61574341E8;9.5762207E8;8.52548767E8;9.75541565E8;9.76544922E8;9.62577087E8;8.55497681E8;6.86518555E8;9.82643494E8;5.73486389E8;8.53551514E8;8.33515991E8;8.56501099E8;6.13481384E8;9.83647095E8;6.87522034E8;9.77548889E8;7.92560791E8;5.74489746E8;1.04070229E8;6.30507996E8;7.00534363E8;5.88445557E8;1.02855957…	999.0;557.75;413.22;310.05;229.31;182.21;143.07;72.85;40.47;37.56;29.94;17.21;15.91;13.73;11.52;8.97;8.41;7.0;6.57;6.01;5.26;4.17;4.03;3.94;3.59;3.43;1.88;1.67;1.58;1.33;0.74;	954.613													5.90132e+06	2.98294e+06	7.00553e+06	3.58044e+06	6.10482e+06	4.18685e+06	4.72449e+06	5.13903e+06	5.48024e+06	2.0908e+06	321243	386873	239726	280455	418742	243319	325194	183390	251435	499438	317072	547571	2.407e+06	2.1711e+06	1.70856e+06	826570	0.483783	48.3783
	203	2	7.63392	5.85411194E8;5.86414551E8;	999.0;338.52;	585.411													43773.8	28186.6	26338.8	21614.8	14679.9	16187.6	29686.7	14787.7	8068.73	27890.3	29280.8	31950.7	32894.7	29666.9	32362.1	32303.5	43823.7	31738.1	33380.7	42593.1	41302.8	34596.9	33869.9	28906.5	32457.7	2528.6	0.0779044	7.79044
	207	5	7.71552	3.60322815E8;6.97656433E8;3.61326172E8;6.98660095E8;6.99663208E8;	999.0;298.06;254.59;135.76;27.64;	360.323													1.02801e+06	837145	1.0075e+06	567230	698992	735833	835555	795091	795167	840747	983890	1.1091e+06	804224	774240	1.14617e+06	1.05319e+06	1.03726e+06	761216	435004	1.2319e+06	500368	986719	923523	720737	876993	113462	0.129376	12.9376
	208	10	7.73191	8.76557983E8;8.77561157E8;8.38542297E8;8.78563782E8;8.39545715E8;8.81513E8;8.82516785E8;8.40548645E8;8.12526733E8;5.99502075E8;	999.0;470.67;276.63;120.44;114.32;58.49;34.18;29.58;25.19;17.16;	876.558													750065	314632	629789	383934	783418	305028	329057	587808	568936	252188	97363.9	147352	106409	106076	138874	91359.6	211732	92397.1	71619.3	118951	169377	144848	280311	260128	228429	59672.4	0.26123	26.123
Mature	215	3	8.70318	4.46398193E8;4.89429047E8;4.47382324E8;	999.0;394.33;268.44;	446.398	446.399	[M+NH4]+	C29H48O2		Sterols [ST01] / Secosteroids [ST03]	Sterol Lipids [ST]	Stigmasterols			2.38258			8316.86	1402.62	1571.88	1158.29	1066.12	1089.91	1557.9	1400.64	1199.87	1359.53	1331.15	1129.72	1383.44	1276.28	1376.44	1537.56	1254.68	931.059	5766.87	9337.82	7847.39	1533.17	1155.06	981	1223.08	230.494	0.188454	18.8454
	218	15	7.94437	4.25304077E8;4.10317017E8;4.09309174E8;4.70362274E8;4.26307312E8;1.17090918E9;4.47286072E8;4.11320374E8;4.65296478E8;4.3229895E8;4.71365204E8;4.81270355E8;4.83356934E8;4.48289185E8;4.48272858E8;	999.0;396.74;303.65;290.23;257.38;147.98;132.73;127.85;99.38;94.36;90.8;70.79;67.45;48.66;45.2;	425.304													362373	34059.1	6358.95	4896.73	5546.15	8804.68	14829.7	14640.6	1334.05	169428	301490	364444	313187	309294	407832	309009	379300	285006	241200	351737	325835	388742	199662	178376	255594	94550.6	0.369925	36.9925
	219	7	7.91987	4.19314575E8;4.20318024E8;6.15400696E8;6.16404236E8;4.21321838E8;4.58273834E8;4.78370972E8;	999.0;266.48;87.79;28.06;26.3;21.77;15.49;	419.315													511713	408647	615945	134412	472154	407978	456060	422990	146663	430670	466002	541730	143884	134379	575243	508287	540688	133887	130239	620917	164008	539590	507217	141405	396071	180560	0.455879	45.5879
	220	14	7.96013	8.36553345E8;5.51423645E8;8.37556702E8;5.52426819E8;9.30613098E8;8.3856134E8;9.35568298E8;8.41508789E8;9.31616455E8;9.36571655E8;5.53430176E8;5.6842627E8;8.63490967E8;7.6056665E8;	999.0;574.18;451.83;236.36;128.95;109.01;104.7;78.5;65.56;55.38;41.08;25.03;23.59;12.67;	836.553													424375	236055	450449	173109	291015	283518	337945	251524	394094	89260.4	8326.45	10692	1062.54	7601.34	7185.39	1575.85	6148.07	1002.89	1142.94	1690.68	1407.28	12643.1	102947	82320.9	65970.5	38636.9	0.58567	58.567
	225	2	7.97243	4.16372589E8;3.99346039E8;	999.0;409.82;	416.373													10063.8	7006.03	11103.6	1239.88	8647.23	5841.61	7746.69	6781.16	1208.75	6590.89	8866.32	7139.67	1000.63	965.249	11273.6	8927.78	8628.52	1061.96	1138.31	13074.8	1288.18	7420.31	7677.12	1151.97	5416.47	3017.28	0.557056	55.7056
	229	28	8.1365	8.525578E8;8.53561157E8;8.54564209E8;7.32560547E8;7.33563782E8;5.75502014E8;8.57512817E8;8.35531494E8;8.55566772E8;9.8465918E8;8.58516235E8;5.76505493E8;9.85662598E8;7.34567017E8;8.59519165E8;9.86665588E8;7.77618347E8;9.97654297E8;5.77508728E8;6.15496887E8;8.62568359E8;7.38526489E8;5.7050769E8;9.98657776E8;7.7862207E8;6.32523315E8;1.30158646E8;1.9411705E8;	999.0;478.11;136.6;84.21;36.59;36.58;34.52;28.71;25.03;21.63;15.67;13.63;12.58;7.78;4.06;3.84;3.68;2.93;2.59;2.34;2.18;1.97;1.93;1.6;1.47;1.13;0.79;0.68;	852.558													1.00914e+06	560944	833965	688412	814117	579512	627114	638856	937134	310884	97059.1	91506.7	84819.9	85088.9	118363	98458	102837	87988.3	73796.9	117286	117668	119219	360805	443333	307786	137527	0.446828	44.6828
Top 25 on Heatmap	230	2	8.14042	8.79494629E8;8.80498108E8;	999.0;463.85;	879.495				Unknown	Unknown								39177	25935	25453.6	14299.4	22119.6	23867.2	28444.6	24725.3	18597.1	28115.8	35985.3	40716.1	35861.4	34481.3	39950.3	39350.9	40870.7	31578.1	31122.9	45256.7	36097.9	40861.2	28934.2	26208.9	32001.4	6362.82	0.198829	19.8829
	233	3	8.25989	6.01442444E8;6.57505005E8;6.02445862E8;	999.0;482.88;342.82;	601.442													51577.7	8896.5	15110.4	8394.52	12081.6	9767.67	11328.2	10244.6	10240.5	23688	34905.9	35070	40608.5	40120.9	43726.1	40125.7	47326.3	37676.3	44066	56274.5	47628.7	39506.7	29580.2	30116.8	33067.9	4558.21	0.137844	13.7844
	234	7	8.25831	4.3333017E8;4.78387939E8;4.34333588E8;4.79391296E8;6.44508362E8;4.37344482E8;4.56315582E8;	999.0;404.29;284.95;118.04;55.57;47.03;10.71;	433.33													208404	190785	235854	20903.6	186686	197621	211381	198474	24987	168406	171364	189246	23236	21980.1	190878	187363	191192	19369.6	20799	231124	36911.7	198691	204395	24800.3	142629	83349.9	0.584383	58.4383
	237	29	8.38047	7.92560486E8;7.93563782E8;7.97515564E8;7.94566406E8;7.64542114E8;7.98518738E8;7.65545593E8;8.2059137E8;8.13489197E8;7.99521729E8;7.9556958E8;8.21594849E8;8.14492798E8;7.66548584E8;8.33586487E8;6.13481384E8;9.82643799E8;8.22597717E8;8.00528259E8;9.83647461E8;8.15498169E8;6.30507935E8;6.14484619E8;7.26526794E8;9.45632019E8;8.65502991E8;9.87599182E8;6.48518372E8;1.74672028E8;	999.0;498.15;242.15;138.47;125.41;116.74;54.46;50.05;31.56;31.2;24.6;24.0;14.46;12.09;9.52;8.65;6.8;6.3;5.97;4.07;3.53;3.25;3.22;2.99;1.37;1.3;1.04;0.96;0.89;	792.56	792.562	[M+NH4]+	C45H74O10	Monogalactosyldiacylglycerol(18:3(9Z,12Z,15Z)/18:3(9Z,12Z,15Z))	Glycosyldiradylglycerols [GL05]	Glycerolipids [GL]	Glycosyldiacylglycerols [GL0501]	MGDG(18:3(9Z,12Z,15Z)/18:3(9Z,12Z,15Z))		1.9438			212928	97127.8	240659	87933.1	199563	144575	154321	190221	197735	80297.2	6533.89	16509.4	1133.86	7150.24	12921.9	1294.79	1172.9	903.113	855.714	6545.13	1284.95	31165.6	93501.9	79766.4	68144.6	26742.7	0.39244	39.244
	240	8	8.441	4.39319702E8;4.40323029E8;4.23324799E8;4.79312134E8;4.24332886E8;4.95286072E8;2.05121857E8;4.96289368E8;	999.0;301.02;255.84;197.08;127.71;123.67;67.56;38.48;	439.32													861389	13137.9	6910.07	7924.83	8182.98	9475.11	11822.2	7747.43	1346.27	252631	371500	357309	377408	340935	503232	608124	706558	548157	558147	724731	812765	409875	304213	260520	324869	62699	0.192997	19.2997
	243	19	8.51388	7.36531616E8;7.37535095E8;8.66573425E8;8.67576965E8;7.5250647E8;8.38568848E8;7.43539917E8;7.53509521E8;8.3957251E8;8.68579834E8;6.08523743E8;8.71528687E8;5.91496948E8;7.34575867E8;5.895177E8;7.86519653E8;7.59499878E8;8.72532349E8;8.6958252E8;	999.0;423.19;234.27;108.66;86.25;60.31;44.11;34.75;27.52;27.3;17.33;12.91;11.55;7.23;7.1;5.29;3.5;2.93;1.93;	736.532													101154	63322.4	121758	70139.2	89022.7	74597.2	83363.7	83699.6	91749.7	48997.8	21321.1	24647	18151.9	17609.1	30120.1	17823.6	29142.5	15572.4	11688.9	27630	22469	28489.7	61201.8	52077.6	47256.4	13782.9	0.291663	29.1663
	246	3	8.56394	7.30536255E8;7.31539917E8;7.3254303E8;	999.0;431.15;86.16;	730.536													1.21305e+06	99692.4	1.46014e+06	368025	842483	77492	76218	642752	859569	506362	401193	460715	368509	391898	522337	457665	516676	453759	398918	781717	637547	544221	586444	576226	568963	17986	0.0316119	3.16119
	247	2	8.52249	6.3148938E8;6.32492798E8;	999.0;349.54;	631.489													70818.7	55724.6	11900.6	22897.5	16225	37096.5	39908.4	13205.6	8398.39	43821.5	45124.9	51174.4	55563.6	42832.2	49870.1	45075.6	53325.8	42280.1	41677.2	60369.1	66821.1	53242.8	46530.6	43754.8	47842.7	3983.04	0.0832528	8.32528
	248	9	8.5993	9.32628662E8;9.37583801E8;9.33631897E8;9.38587219E8;9.39590881E8;9.40593384E8;6.00484741E8;6.63478149E8;8.91561462E8;	999.0;654.33;529.87;343.3;96.82;20.64;19.58;15.32;13.44;	932.629													1.30352e+06	517352	1.42349e+06	769154	944714	834115	905303	811244	1.21051e+06	324932	51420.6	56263.1	82764.5	60345.1	72561.3	37023.4	92633.1	37149	36216.5	105368	116090	110989	360204	427284	299492	136076	0.454357	45.4357
Top 25 on Heatmap	250	9	8.61341	4.69364166E8;8.59529053E8;4.70367401E8;8.60532166E8;4.9134848E8;8.81510864E8;9.15739258E8;6.29473694E8;4.92351807E8;	999.0;376.56;276.39;199.06;156.92;137.44;122.18;73.68;54.42;	469.364	469.368		C31H48O3	e.g: (5Z,7E)-(1S,3R)-(26,26)-(27,27)-diethano-9,10-seco-5,7,10(19)-cholestatriene-1,3,25-triol	Secosteroids [ST03]	Sterol Lipids [ST]	Vitamin D3 and derivatives [ST0302]	e.g: 1alpha,25-dihydroxy-(26,26)-(27,27)-diethanovitamin D3 / 1alpha,25-dihydroxy-(26,26)-(27,27)-diethanocholecalciferol					259311	85066.3	53430.7	28387.5	36158.4	62675.2	59217.8	42979.8	40202	141187	213901	222783	233580	211992	220738	219933	272878	213866	184631	260887	218692	210842	182065	151408	181439	24267.8	0.133752	13.3752
	252	19	8.53513	9.58644165E8;9.59647339E8;9.63599243E8;9.64602478E8;9.6065033E8;7.12489807E8;6.74475525E8;7.13493225E8;9.65605652E8;9.61653198E8;6.754776E8;9.86674988E8;6.62474243E8;9.87678528E8;9.66608337E8;7.32515564E8;7.02496399E8;6.99559021E8;4.47382263E8;	999.0;570.4;393.63;214.25;174.61;168.49;80.7;68.4;65.64;35.26;29.18;27.68;26.98;16.9;14.44;12.38;5.98;5.67;3.36;	958.644													1.73551e+06	757563	2.08901e+06	984926	1.45735e+06	971491	1.15671e+06	1.15031e+06	1.44382e+06	382751	1252.35	1101.53	1079.1	1054.44	1621.02	1228.23	1265.66	996.712	1176.78	1842.93	1267.84	1077.15	447191	402588	283619	200615	0.707341	70.7341
	256	17	8.8119	9.55755005E8;9.56758667E8;9.71728821E8;9.9182605E8;9.78830994E8;6.71463318E8;9.72732544E8;9.57761719E8;9.92829651E8;9.79834351E8;6.91560608E8;6.72466553E8;6.92564453E8;9.73736389E8;9.93832581E8;9.80837708E8;8.38605042E8;	999.0;611.16;390.57;312.85;241.96;240.98;239.25;197.44;175.61;157.81;117.86;94.45;80.77;64.28;61.21;50.07;37.9;	955.755													695375	113562	96997.7	34822.5	73440.4	114157	138460	82819.8	21211.2	236659	715484	738075	166913	195628	818992	715762	761918	218492	232409	870835	214487	743922	250551	34261.5	342911	296987	0.866076	86.6076
	258	8	8.78893	9.50800171E8;9.51803528E8;4.47345795E8;9.52806641E8;9.33773315E8;9.34776672E8;4.48348877E8;5.64428101E8;	999.0;601.14;332.03;194.96;175.15;110.26;79.53;26.86;	950.8													36374.5	35102.1	39671.5	1029.32	30779.8	30705.2	33061.5	33168.1	1032.31	31844	13804.3	14772.8	1003.67	958.213	14602.5	15354.6	18570.2	1050.08	4411.16	21399.9	1292.88	16594.1	33477.7	1193.81	17088.5	13184.5	0.771539	77.1539
Top 25 on Heatmap	261	29	8.91045	7.14505676E8;7.94575378E8;7.15508911E8;7.95578918E8;7.16511902E8;6.88489868E8;7.9953064E8;7.96581604E8;8.00534119E8;8.22607056E8;8.23610291E8;7.97584595E8;8.01537109E8;8.15504944E8;8.35602356E8;7.28565735E8;9.84659729E8;8.24613464E8;8.36609131E8;9.85663269E8;7.29569092E8;6.32523743E8;6.93445435E8;9.89615173E8;6.50474792E8;6.16500488E8;6.0149231E8;8.37613098E8;6.33527344E8;	999.0;486.7;415.87;242.43;105.15;93.74;92.95;64.63;44.42;36.06;17.26;11.52;10.79;9.21;6.33;4.8;4.5;4.47;3.0;2.73;2.44;1.47;1.33;1.21;1.16;1.07;0.75;0.7;0.45;	714.506	714.507		C39H69O8P	e.g: 1-hexadecanoyl-2-(5Z,8Z,11Z,14Z-eicosatetraenoyl)-sn-glycero-3-phosphate	Glycerophosphates [GP10]	Glycerophospholipids [GP]	Diacylglycerophosphates [GP1001]	e.g: PA(16:0/20:4(5Z,8Z,11Z,14Z))		1.62151			1.44023e+06	1.14262e+06	1.7153e+06	1.15999e+06	1.50427e+06	1.22793e+06	1.39392e+06	1.31029e+06	1.26685e+06	444263	47524.9	63268.4	37575.4	41475.5	59301.9	52308.7	49608.8	32473	54032.3	98884.3	52918.6	65362.3	587483	473201	375349	224104	0.597055	59.7055
	262	6	8.9178	8.05552979E8;8.06557129E8;8.85544556E8;7.93557861E8;8.86547729E8;8.73540283E8;	999.0;216.01;120.47;103.9;72.89;40.85;	805.553													91698.5	48927.8	81458.9	42202.2	50875.3	46369.4	46398.7	48801.4	43077.7	56176	90110.2	98931.3	76999.2	66155.3	105405	67290	94442.1	62117.5	47484.2	89065.8	75338.5	95415.7	67640.5	48584.7	70547	19228.8	0.272568	27.2568
	263	4	8.92105	7.82567871E8;7.83571167E8;7.8457428E8;7.85577087E8;	999.0;481.42;128.82;21.89;	782.568													3.58088e+07	6.14461e+06	1.81433e+07	9.42696e+06	3.74011e+07	5.56722e+06	6.15694e+06	3.19329e+07	2.72489e+07	1.85317e+07	1.5912e+07	2.44314e+07	1.6e+07	1.69616e+07	2.22465e+07	1.94733e+07	2.16427e+07	1.73062e+07	1.50305e+07	2.63898e+07	2.38871e+07	2.35642e+07	2.16638e+07	1.85025e+07	2.12435e+07	2.08772e+06	0.0982759	9.82759
	269	3	9.00869	7.4052124E8;7.41524475E8;7.42527832E8;	999.0;445.74;108.04;	740.521													9.12986e+06	1.16883e+06	4.1844e+06	1.53077e+06	9.53584e+06	1.12487e+06	1.13803e+06	7.62535e+06	6.87143e+06	3.94607e+06	3.38359e+06	4.88123e+06	2.93911e+06	3.46044e+06	4.50631e+06	3.83421e+06	4.50351e+06	3.43386e+06	2.81957e+06	5.35312e+06	4.63886e+06	4.88019e+06	4.62676e+06	3.90642e+06	4.47112e+06	412490	0.0922565	9.22565
	274	20	9.15694	9.34644165E8;9.35647766E8;7.18536621E8;9.39599426E8;9.40603088E8;9.36650452E8;9.41605896E8;1.346952881E9;5.96523804E8;9.37653137E8;6.75485046E8;9.04564636E8;5.97527466E8;6.78496643E8;6.94448853E8;6.2455481E8;1.51553955E8;1.347955444E9;1.348960083E9;1.349963989E9;	999.0;531.61;528.1;392.47;204.83;162.83;69.79;64.27;49.89;33.66;21.99;17.78;16.3;11.11;10.57;10.31;10.18;8.02;4.56;0.63;	934.644													1.85062e+06	1.16977e+06	2.22758e+06	1.27625e+06	1.38753e+06	1.25715e+06	1.42378e+06	1.13395e+06	1.37358e+06	428504	111962	112861	78718.9	107876	182700	161592	279850	179908	109308	266313	207714	111585	589644	441215	380815	199785	0.524625	52.4625
	278	8	9.25323	1.23173877E9;1.215765259E9;1.216768677E9;1.232742554E9;1.238840576E9;1.23984314E9;1.8113298E8;1.233744995E9;	999.0;914.93;757.11;756.22;543.16;417.05;319.62;244.7;	1231.74													81953.9	1368.18	1646.49	1219.87	1493.89	1104.11	1143.1	1389.56	1380	1099.87	5957.17	13337.5	72240.9	8123.49	10435.3	1103.64	54194	4988.69	5337.55	1424.81	77327.7	1551.77	5444.01	5670.92	4222.23	1890.57	0.447766	44.7766
	285	15	9.32215	6.91508911E8;7.42581848E8;9.60659912E8;7.43585205E8;6.96463928E8;6.74483154E8;9.61663452E8;5.77482422E8;9.62666199E8;6.65493591E8;5.78483276E8;9.19555969E8;1.345949341E9;7.24570496E8;9.20559387E8;	999.0;87.04;38.44;36.21;35.66;29.62;21.83;14.58;6.76;5.48;5.2;4.91;3.87;3.75;2.23;	691.509													8.23363e+06	6.68268e+06	9.90219e+06	7.00408e+06	6.87995e+06	6.69141e+06	7.63757e+06	5.86325e+06	6.13764e+06	2.3743e+06	104736	115129	81537	87558.7	108398	92104.1	115559	77682.2	64020.7	122666	105315	126368	3.12673e+06	2.75843e+06	2.00384e+06	1.33606e+06	0.66675	66.675
	286	13	9.3955	7.80549683E8;7.81552917E8;7.70059875E8;7.9652301E8;8.48536926E8;7.9752655E8;8.49540283E8;7.71062866E8;1.159831665E9;1.160333008E9;1.159329712E9;6.57505127E8;8.50543518E8;	999.0;321.99;93.42;82.14;65.04;37.28;27.9;13.98;12.9;9.7;9.2;7.05;7.01;	780.55													2.1701e+06	274224	803908	657909	1.09847e+06	255645	231791	1.17003e+06	862659	1.19956e+06	1.63521e+06	2.04406e+06	1.58076e+06	1.58059e+06	2.15887e+06	1.92114e+06	2.02554e+06	1.6212e+06	1.49188e+06	2.25951e+06	2.0476e+06	2.26022e+06	1.40171e+06	887397	1.51644e+06	566295	0.373437	37.3437
	287	6	9.3793	7.58568176E8;7.59571167E8;7.60574219E8;7.61577209E8;7.28521423E8;7.2952478E8;	999.0;461.79;120.03;17.38;2.37;0.84;	758.568													5.55664e+07	1.23433e+07	3.72178e+07	1.68912e+07	5.80373e+07	1.02836e+07	1.06339e+07	5.10439e+07	4.64076e+07	2.76548e+07	2.32772e+07	3.08762e+07	2.25731e+07	2.34457e+07	3.21746e+07	2.77171e+07	2.97692e+07	2.41117e+07	2.14121e+07	3.87631e+07	3.25387e+07	3.45464e+07	3.30717e+07	2.68411e+07	3.14864e+07	3.33944e+06	0.10606	10.606
	294	17	9.46508	7.9659137E8;7.97594849E8;8.01546509E8;7.98597656E8;8.02549988E8;8.24622803E8;8.03552917E8;8.17520386E8;8.2562616E8;7.99600647E8;8.18523865E8;8.37618103E8;6.1751178E8;8.2662915E8;8.19528992E8;6.77494019E8;5.99485291E8;	999.0;504.21;230.8;135.64;111.09;36.25;28.07;26.04;24.2;23.66;12.41;11.76;7.47;6.48;2.07;1.92;1.54;	796.591	796.593	[M+NH4]+	C45H78O10	Monogalactosyldiacylglycerol(18:2(9Z,12Z)/18:2(9Z,12Z))	Glycosyldiradylglycerols [GL05]	Glycerolipids [GL]	Glycosyldiacylglycerols [GL0501]	MGDG(18:2(9Z,12Z)/18:2(9Z,12Z))		2.45618			1.73526e+07	1.67456e+07	1.32227e+07	1.25258e+07	1.70231e+07	1.52817e+07	1.66772e+07	1.69766e+07	1.23069e+07	7.57825e+06	1.39871e+06	2.02628e+06	1.25661e+06	1.2189e+06	2.11696e+06	1.86741e+06	2.26549e+06	1.6257e+06	1.18799e+06	2.30791e+06	1.7652e+06	1.91112e+06	8.61181e+06	7.06902e+06	5.86398e+06	2.86518e+06	0.488606	48.8606
	301	6	9.58215	8.06564819E8;8.07568359E8;8.0857312E8;7.9557312E8;8.42636047E8;8.75555847E8;	999.0;454.75;106.46;40.82;35.66;30.97;	806.565													86605.7	1187.69	41791	7964.63	17304.8	1357.76	1586.16	12034	11941.1	32752.2	73761.2	80233.4	67036.4	64381	83250.3	79834.2	80465.8	62544.1	60246.8	97018.3	81717	71715.8	39922.1	32315	47984.3	17065.7	0.355651	35.5651
	307	22	9.71351	6.30507935E8;9.07519775E8;9.08523071E8;6.31511353E8;8.85550781E8;6.35463196E8;6.58539185E8;8.86553894E8;9.09528137E8;6.36466736E8;8.10600098E8;6.59542847E8;6.32514954E8;9.29501831E8;8.11603882E8;8.87558411E8;9.30504822E8;9.10519592E8;6.37470215E8;6.71534973E8;9.11523499E8;8.88560547E8;	999.0;812.45;573.84;411.05;347.96;279.23;213.96;203.48;152.37;117.7;112.55;88.75;77.07;74.85;59.7;58.44;53.09;52.67;22.2;16.39;14.01;10.24;	630.508													2.70323e+06	519686	1.85676e+06	762807	2.4745e+06	712707	1.06226e+06	2.07978e+06	2.51034e+06	646503	140573	173544	158213	154787	214323	180764	234370	176235	139766	272104	212009	222084	760255	647584	543308	231750	0.426554	42.6554
	308	6	9.65842	7.17524475E8;7.43539978E8;6.88489807E8;1.98855026E8;8.3459906E8;6.00546204E8;	999.0;252.43;242.88;118.75;74.97;20.71;	717.524													325412	46302	391695	4479.04	1420.11	1203.51	64261.9	1501.58	10254.8	1014.87	11362.4	21957.5	15311.1	11671.7	16280.8	8317.71	13948.5	10610.8	12660.1	13267.2	9603.56	14726.5	1215.22	1257.43	5733.05	6359.35	1.10924	110.924
	309	2	9.72878	9.08620483E8;9.0962384E8;	999.0;567.5;	908.62													32860.5	1421.92	14430.5	863.035	1150.48	8319.12	1549.51	1292.98	1138.75	1143.58	18939.7	25016.8	12171.6	17593.8	27986.1	21061	29748.1	17804.5	9922.24	28208.1	31005.6	23953.6	1623.43	938.923	8838.64	10691.5	1.20963	120.963
	312	17	9.81204	7.88622681E8;7.89626221E8;7.04520935E8;7.80549744E8;7.90627747E8;4.29371704E8;5.76496033E8;9.74675049E8;6.19491882E8;8.28570801E8;5.45459534E8;8.12607483E8;6.26570374E8;9.75679016E8;9.79630554E8;4.30375122E8;4.45366669E8;	999.0;486.42;443.61;218.64;121.62;52.51;25.51;23.55;23.13;22.73;19.9;19.02;18.17;15.83;15.65;13.38;7.11;	788.623													2.25946e+06	1.30765e+06	2.7197e+06	1.59645e+06	1.73661e+06	1.40559e+06	1.54453e+06	1.39182e+06	1.44726e+06	679591	9476.63	1472.19	6327.29	15114.4	1429.1	5514.53	1477.02	6984.61	872.659	13445.2	9863.21	1171.39	855080	742530	532927	378805	0.710801	71.0801
	313	2	9.80098	5.49411377E8;5.65385315E8;	999.0;570.43;	549.411													60362.9	9214.94	11261.5	1235.72	6686.07	5551.17	10184	8088.87	1188.67	12947.1	25287.4	65124.1	8437.75	10764.2	36337.9	34044.6	33998.4	24596.6	9568.67	37661.7	11979.8	35924.9	19195.1	7439.53	20853.2	11688.1	0.560492	56.0492
Top 25 on Heatmap	315	16	9.92242	9.62675598E8;7.77546936E8;9.67630798E8;9.6367865E8;9.68634155E8;7.78550293E8;9.64681824E8;7.3557135E8;9.69637207E8;5.69434082E8;6.78506409E8;9.83604431E8;9.65684509E8;7.09476501E8;4.74429688E8;9.70639709E8;	999.0;651.85;611.94;542.88;331.6;290.96;162.18;151.51;101.13;86.47;58.03;40.71;37.07;37.02;32.37;20.84;	962.676				Unknown	Unknown								293178	123590	352895	189721	163176	168241	188252	135997	212006	72483.1	8326.99	7468.12	6011.54	5961.13	8262.49	10856.5	11968.1	10071.9	11318.1	18422.8	20194.7	1459.08	72021.4	60628	44702.8	30929.7	0.691896	69.1896
	316	3	10.1358	5.80492432E8;5.85447754E8;5.8149585E8;	999.0;580.87;255.41;	580.492													42917.3	18715.4	30522.7	13888.4	15402.4	16042.7	12917.9	14362.5	12197.8	29650.4	16427.3	17582.1	16473.7	19489.5	20300	39283	36283.1	29240.5	26189.3	31015.4	40494.7	25203.3	31082.9	24310.6	26865.6	3004.28	0.111826	11.1826
	320	2	10.0534	7.40519104E8;7.415224E8;	999.0;403.09;	740.519													306023	49670	246857	102795	268297	64204.1	117327	163124	284187	143381	149796	142265	129669	128636	159637	156048	186422	136046	121762	232539	172058	131160	173647	133688	146165	19460.4	0.13314	13.314
	321	9	10.0756	6.06507996E8;6.11463196E8;6.07511536E8;6.12466736E8;6.27437378E8;8.51555908E8;6.08516785E8;6.13470032E8;9.22635864E8;	999.0;491.4;375.94;176.22;111.75;90.49;73.7;32.07;18.65;	606.508													457433	146803	102464	90223.9	1206.24	103660	106208	69406.2	43101	254286	231615	313211	313356	295413	371763	450498	525804	352658	334712	488177	424698	403720	295808	231534	310354	71043.4	0.228911	22.8911
	326	2	10.1199	8.88690674E8;8.89693359E8;	999.0;600.27;	888.691													10719	1421.58	1427.92	1077.32	1210.39	1346.54	1344.51	1542.81	1227.34	1088.22	1221.04	1160.35	1295.59	883.123	1288.86	11682.3	6395.39	5933.54	1061.13	12365.6	1018.4	1150.11	1520.64	1057.09	1242.61	200.229	0.161135	16.1135
	328	10	10.1469	5.86437256E8;6.31495178E8;5.87440491E8;6.03463806E8;6.0446698E8;6.44490479E8;5.88444946E8;6.08419189E8;6.45493713E8;7.03552368E8;	999.0;572.93;349.07;247.41;92.31;68.57;67.12;48.14;30.68;25.03;	586.437													830222	62506.3	86708.3	74104	78525.3	76935.2	77020.9	53110.3	60200.2	164700	49399.3	171969	801678	108193	160863	80941.9	480542	65874.6	48245.1	101265	757524	48188.6	188476	162818	133161	60990.8	0.458023	45.8023
	332	3	10.295	8.08580444E8;8.10586914E8;8.255578E8;	999.0;110.88;42.07;	808.58													151667	4935.5	26009.3	9645.18	158411	1205.01	5722.28	124804	84434.2	42189.8	40049.3	52919	45078.8	44859	53376.6	48259.2	49392.9	54686	44069.1	65805.2	68802.8	53653	50577.1	48544.7	50924.9	2099.89	0.0412349	4.12349
	333	20	10.2024	4.45366638E8;4.29371735E8;8.02638184E8;4.46370087E8;8.03641663E8;4.30375671E8;8.2462085E8;6.75495117E8;4.47373505E8;9.88690857E8;8.04644958E8;4.31382813E8;8.25624695E8;9.89694519E8;5.56492554E8;6.04548279E8;6.76499756E8;7.8155365E8;4.72413818E8;4.88432526E8;	999.0;648.34;417.56;298.7;197.56;172.07;62.32;52.61;46.27;44.99;43.19;41.55;31.9;27.95;19.16;17.11;15.48;13.92;9.31;5.98;	445.367													2.90302e+06	1.67809e+06	3.49434e+06	2.01919e+06	1.5857e+06	1.95237e+06	2.22408e+06	1.3699e+06	1.4763e+06	1.2422e+06	787127	885831	614870	655554	963034	817800	1.01305e+06	671151	609380	990176	689506	1.09841e+06	1.39845e+06	1.05574e+06	1.1842e+06	152494	0.128774	12.8774
	334	17	10.2259	1.194814941E9;1.195818481E9;1.196822021E9;1.222846191E9;1.223849609E9;1.215744263E9;1.199770264E9;1.197824585E9;1.216747803E9;1.200773682E9;1.224852539E9;1.217750854E9;1.2017771E9;1.235841064E9;1.236842529E9;1.198827271E9;1.225856201E9;	999.0;810.42;332.93;143.28;121.83;101.36;95.46;94.74;80.61;75.57;50.84;33.32;31.12;26.31;19.43;19.19;14.36;	1194.81													1.97603e+06	152917	71009.8	100216	89743.7	132520	140203	93039.9	74597.6	376789	152184	440800	1.9081e+06	269382	417681	336738	1.24696e+06	185567	117130	246599	1.42966e+06	80482.2	431698	350652	287611	150153	0.522069	52.2069
	335	9	10.2651	6.53452759E8;6.54456238E8;6.74570435E8;6.55457031E8;6.75574036E8;4.75377136E8;5.47398254E8;7.01574341E8;9.08737366E8;	999.0;362.42;87.31;74.15;34.91;34.5;33.15;32.05;16.89;	653.453													439463	410507	432547	173443	333336	411723	472940	419663	159187	355547	340271	388861	191400	189688	422588	389299	422165	205462	181338	517161	208537	437101	415067	193590	348586	109967	0.315466	31.5466
	338	2	10.2473	7.88605469E8;8.09584106E8;	999.0;248.04;	788.605													600499	22858.2	51902	41732.6	627202	16488.9	28383.3	542599	359602	185782	179808	221966	185843	197458	211464	1139.26	208195	234111	154430	1329.09	283823	1188.55	208998	186156	132114	93046.8	0.704291	70.4291
	344	2	10.3428	5.13369324E8;5.14372803E8;	999.0;339.44;	513.369													70157.5	45332.3	43322.5	8558.09	7093.7	44725.3	51934.2	42944.4	959.216	37781.7	68525.2	75691.2	25454.3	15250.5	74284.9	71810.3	65693.6	12300.8	22681.2	82162.3	11766.4	69828.2	49878.9	8141.64	42616.3	25701.7	0.603097	60.3097
	346	10	10.3353	7.60583923E8;7.58568115E8;7.61587036E8;7.70568115E8;7.89608215E8;7.825672E8;8.12614075E8;7.71571533E8;8.13617493E8;8.14624084E8;	999.0;585.04;487.57;203.75;197.88;192.11;137.74;84.14;65.77;14.54;	760.584													1.03906e+06	46051.3	401054	117841	1.08526e+06	52521	56784.7	762192	752810	346456	305487	379818	312384	314851	398885	343674	387842	322835	260232	441995	434999	398630	392062	338568	376420	26899.5	0.0714613	7.14613
	347	58	10.416	6.90505676E8;6.91508972E8;6.95460938E8;5.94507996E8;7.23492065E8;6.96464111E8;6.93524841E8;5.99463135E8;6.97476624E8;7.24495178E8;5.95511414E8;6.2052356E8;7.1550885E8;7.19460815E8;6.86591858E8;6.00466736E8;6.98480164E8;6.66505798E8;5.07439636E8;6.73478882E8;7.16521484E8;5.24466309E8;6.21527161E8;7.09476624E8;6.88489868E8;7.2549823E8;6.25478882E8;6.94527893E8;5.96514771E8;6.67509399E8;5.29421509E8…	999.0;444.87;339.39;300.5;297.06;135.16;129.73;122.37;121.66;120.17;116.17;79.4;78.68;64.21;52.18;49.06;47.56;43.45;42.34;41.43;32.91;31.73;31.37;28.02;25.8;25.35;23.92;19.84;19.82;19.02;16.68;15.81;15.14;15.07;14.1;13.2;12.62;12.14;11.87;11.09;10.79;10.59;9.7;8.44;8.07;6.36;5.58;5.25;4.37;3.59;3.39;2.82;1.88;1.72;1.33;0.97;0.27;0.27;	690.506													1.00602e+07	9.58257e+06	1.20146e+07	8.42866e+06	8.10448e+06	9.51078e+06	1.08266e+07	7.24288e+06	6.47233e+06	4.97721e+06	1.14735e+06	1.61764e+06	1.23627e+06	976542	1.40199e+06	1.02285e+06	1.27546e+06	879114	848069	949897	973451	1.41091e+06	5.45061e+06	4.57841e+06	3.81331e+06	1.73567e+06	0.455161	45.5161
	348	13	10.4392	5.82507996E8;5.87463135E8;5.83511536E8;5.88466736E8;6.03437317E8;5.84514771E8;8.75635071E8;5.89469971E8;6.04440674E8;6.11542664E8;8.76638611E8;4.9342218E8;8.71683105E8;	999.0;575.64;378.07;213.7;77.7;66.92;36.26;35.2;33.01;26.93;22.22;15.64;12.2;	582.508													2.89095e+06	736857	1.55864e+06	1.00216e+06	739778	709918	833804	642413	715459	1.55627e+06	1.6666e+06	1.86631e+06	1.92178e+06	1.77202e+06	2.34279e+06	2.4172e+06	3.01706e+06	2.08385e+06	1.8201e+06	2.82911e+06	2.72776e+06	2.0457e+06	1.85509e+06	1.62619e+06	1.84233e+06	171504	0.0930908	9.30908
	352	3	10.4569	1.9314299E8;8.64711304E8;4.16372528E8;	999.0;333.03;291.66;	193.143													23678.4	18815.5	7825.81	1126.51	23924	18896.7	14483.8	22403.2	1232.68	19481.5	24363.2	25341	1176.03	918.756	25446.4	23629.7	14008.6	903.179	874.192	27017.1	1291.63	1164.88	19475.8	988.329	7209.67	8673.76	1.20307	120.307
	354	4	10.5714	5.15485291E8;4.97455353E8;4.86450653E8;5.44455994E8;	999.0;548.12;444.97;266.37;	515.485													57365.1	49037.1	69049.8	931.215	32209.7	50235.3	52841.4	47430.2	954.085	42683.1	23655.8	41973.9	1440.17	1024.31	47704.3	42915.2	46743	1156.36	1203.8	50595.5	1109.34	34804.5	46171.8	1198.78	27391.7	19093.7	0.697062	69.7062
	356	3	10.6577	8.00623657E8;8.01626953E8;8.02629639E8;	999.0;482.06;113.37;	800.624	800.625	[M+NH4]+	C45H82O10	e.g: Monogalactosyldiacylglycerol(18:1(9Z)/18:1(9Z))	Glycosyldiradylglycerols [GL05]	Glycerolipids [GL]	Glycosyldiacylglycerols [GL0501]	e.g: MGDG(18:1(9Z)/18:1(9Z))		1.21103			230262	108762	150508	78896.3	156429	78060.5	115712	83681	136973	119818	72162.9	59966.8	108602	96140.5	88913.2	172080	252776	189908	146697	223816	207323	57652.5	142684	138675	113004	39173.5	0.346656	34.6656
	357	14	10.6458	8.16654114E8;8.17657288E8;8.38636047E8;8.18660522E8;8.3963916E8;8.19663574E8;8.40642273E8;8.54609741E8;8.61711853E8;9.06623291E8;8.55613159E8;9.9566156E8;8.83534363E8;1.205975098E9;	999.0;505.58;155.22;138.08;75.94;24.41;18.99;13.28;7.89;6.58;6.43;4.42;4.18;3.58;	816.654													6.83849e+06	3.58121e+06	8.23142e+06	4.46807e+06	5.20148e+06	3.9671e+06	4.56526e+06	3.97584e+06	4.96468e+06	2.13134e+06	680540	571901	512018	494204	679012	552583	591691	508539	446074	746519	632101	698820	2.44512e+06	2.23902e+06	1.79432e+06	779190	0.434254	43.4254
	362	25	10.8097	6.34539368E8;6.35542847E8;6.36545837E8;6.3949408E8;6.40497375E8;6.62569946E8;1.255999634E9;6.63573303E8;1.257003052E9;6.41500671E8;1.258006104E9;6.17513306E8;6.64576721E8;6.18516846E8;3.37273071E8;1.259009644E9;7.07481689E8;1.251044312E9;1.252048218E9;7.04580872E8;6.19519043E8;6.78545349E8;3.38276428E8;1.58760513E8;1.277041382E9;	999.0;423.7;97.55;93.29;40.3;36.1;17.06;15.1;15.0;7.81;6.22;4.93;2.93;2.0;1.97;1.9;1.5;1.15;0.79;0.39;0.36;0.35;0.32;0.23;0.21;	634.539													1.05832e+08	2.7469e+07	3.36515e+07	2.71002e+07	3.5599e+07	2.5013e+07	2.79316e+07	3.16951e+07	2.80582e+07	6.64462e+07	8.66758e+07	1.06953e+08	1.0139e+08	8.83038e+07	1.23748e+08	1.07165e+08	1.19694e+08	8.72848e+07	7.65387e+07	1.17538e+08	9.87214e+07	1.12668e+08	7.81295e+07	6.68594e+07	8.58857e+07	1.9489e+07	0.226918	22.6918
	366	8	10.8282	6.75565491E8;6.76584473E8;6.77588257E8;5.72487366E8;6.58468689E8;1.272976318E9;5.73490906E8;6.84575745E8;	999.0;794.46;328.35;117.0;92.23;54.42;50.59;38.65;	675.565													117704	78819.3	87850.9	21183.2	82535.5	74124.1	81662.3	88259.9	15901.1	98103.2	105344	124936	1042.29	24601	137585	128156	135296	28057.2	18773.6	143332	23596.6	124669	116980	22178.8	87942.6	46607.8	0.52998	52.998
	369	20	10.8531	7.18536804E8;6.9050531E8;5.96523865E8;6.91508667E8;7.19539978E8;6.92521362E8;5.97527283E8;7.14505249E8;6.01479004E8;6.93524353E8;6.24555054E8;1.217984009E9;1.218987427E9;7.44552368E8;7.04520752E8;5.98530701E8;5.70508057E8;7.0151001E8;6.18456482E8;7.5465387E8;	999.0;730.25;354.63;294.77;273.74;237.3;129.25;108.44;108.29;98.71;53.87;29.75;26.14;25.6;23.69;21.54;15.71;14.06;9.3;4.41;	718.537													3.68874e+06	2.80383e+06	4.44011e+06	2.52105e+06	2.73003e+06	2.8094e+06	3.51007e+06	2.26214e+06	2.44048e+06	1.30878e+06	260550	180941	107385	128579	252630	169790	120513	69774.3	29886.4	75447	162360	139771	1.59197e+06	1.34455e+06	1.02543e+06	634350	0.618617	61.8617
	371	5	10.9499	7.88614868E8;7.89618042E8;7.90621277E8;7.91624268E8;9.46768799E8;	999.0;484.3;120.61;20.27;3.22;	788.615													3.7195e+06	120819	493444	193277	1.28218e+06	123242	194747	759084	1.25188e+06	1.58114e+06	2.32883e+06	2.22503e+06	2.21288e+06	2.26229e+06	2.63394e+06	2.51525e+06	2.62142e+06	2.56123e+06	1.91356e+06	3.70417e+06	3.50954e+06	2.16659e+06	1.80316e+06	1.76433e+06	1.91136e+06	181170	0.0947862	9.47862
	374	16	10.9865	5.80528809E8;7.2349176E8;1.017760681E9;1.018764465E9;5.85485962E8;1.068721313E9;6.68617493E8;6.73478638E8;1.066775635E9;5.50481995E8;5.86487671E8;7.3355658E8;6.69621155E8;7.34560791E8;8.68625488E8;8.75727844E8;	999.0;707.0;622.24;423.76;319.44;206.72;169.49;142.63;140.15;124.45;106.65;104.78;78.19;67.92;63.21;49.5;	723.492													272779	78105.9	328342	116250	138828	102002	125023	84871.9	153755	48905.6	1141.11	1192.75	1142.89	924.979	1300.52	1599.52	1621.92	5407.73	4796.64	12174	6326.48	14019.3	57994.4	46962.6	39658.8	18680.9	0.47104	47.104
	377	9	11.0081	4.904245E8;4.91427734E8;5.18455688E8;7.76659424E8;9.3676886E8;5.85497742E8;5.32471436E8;5.33452881E8;7.77662659E8;	999.0;280.94;218.75;111.57;92.91;38.62;33.51;24.42;17.27;	490.425													26573.2	22476.6	31985.9	956.052	26055	21770.3	17485.7	21086.2	1135.72	23094.8	22653.8	25849.2	1271.02	957.407	26523	23730.3	27401.4	1220.18	918.302	30245.1	1157.48	24069.4	25908	1183.7	17053.7	11246.9	0.659497	65.9497
	378	6	11.0796	5.84523621E8;5.89478821E8;5.85527161E8;5.90482422E8;5.91485229E8;1.155968628E9;	999.0;849.07;364.08;306.28;47.03;41.66;	584.524													398022	140440	250339	160506	110950	132284	193859	86409.6	108971	219832	239629	229342	228076	242546	263272	318984	422944	291228	254389	406811	375555	252120	244854	252311	249762	3471.17	0.0138979	1.38979
	382	6	11.1885	8.9354071E8;8.94543823E8;8.9554895E8;8.96540039E8;9.15522583E8;9.16525574E8;	999.0;671.41;186.25;64.14;58.29;40.48;	893.541													35082.6	1435.71	1264.49	1062.08	1046.23	1210.63	1442.69	1279.7	1106.4	4883.93	6691.43	15026.8	15100.6	18054.6	1757.22	6494.65	16394.4	14232	979.386	6310.64	1123.67	37635.5	5362.46	7276.34	16758.1	14783.2	0.882154	88.2154
	385	16	11.2618	6.10539429E8;6.11542908E8;6.15494324E8;6.12546082E8;6.16497986E8;1.208E9;1.209003418E9;6.17501038E8;1.210006348E9;5.93513245E8;1.203044922E9;1.20404834E9;3.13273132E8;1.211009888E9;1.205050659E9;3.14276611E8;	999.0;411.34;132.49;90.55;52.37;31.55;24.11;9.76;9.42;3.16;2.91;2.71;2.7;2.51;1.04;0.35;	610.539													5.41235e+07	3.55335e+07	3.80182e+07	3.15694e+07	2.50292e+07	3.18969e+07	3.53146e+07	2.41287e+07	1.87641e+07	3.72298e+07	4.42776e+07	4.67323e+07	3.67905e+07	4.16163e+07	5.86683e+07	5.60135e+07	5.71421e+07	4.46383e+07	4.05957e+07	6.0929e+07	4.29837e+07	5.12001e+07	4.19576e+07	3.56562e+07	4.2938e+07	6.38353e+06	0.148669	14.8669
	387	14	11.2119	8.85550781E8;8.86554016E8;8.87559448E8;8.88562866E8;7.14622803E8;6.33473572E8;9.01545471E8;7.04521179E8;5.52497437E8;5.35471069E8;7.32552002E8;7.44552307E8;1.041772827E9;7.45556213E8;	999.0;603.19;177.3;35.12;16.97;12.75;4.47;4.45;4.08;3.87;3.3;3.3;1.95;1.69;	885.551													1.13687e+07	5.19224e+06	1.36844e+07	6.05909e+06	3.84033e+06	8.2227e+06	9.18184e+06	4.63719e+06	6.37783e+06	2.4889e+06	173462	255061	52139.1	156881	225453	62124.7	88305.5	72992.4	19348.6	86914.2	63523.8	268634	2.72238e+06	2.37403e+06	1.78835e+06	1.08397e+06	0.606129	60.6129
	389	34	11.2988	6.80478638E8;6.81482361E8;6.63452148E8;1.342923096E9;1.343926392E9;7.08509949E8;6.64455444E8;1.34492981E9;6.82485413E8;7.09513306E8;1.345933105E9;6.65458923E8;1.272983887E9;1.273987305E9;7.10516663E8;1.277939331E9;1.278942505E9;1.346935913E9;1.347878418E9;1.325896362E9;1.348881714E9;1.326900024E9;7.78551147E8;1.279945801E9;7.45505188E8;7.50520569E8;6.86437134E8;1.327902832E9;1.349885132E9;7.46508…	999.0;462.85;324.25;270.08;251.69;142.56;141.81;115.58;106.61;65.94;36.04;30.83;28.44;23.77;15.16;13.37;11.6;8.53;8.52;7.86;7.61;7.24;5.89;5.15;4.82;4.61;3.93;3.26;3.04;2.85;1.19;0.77;0.61;0.4;	680.479													6.74924e+07	1.8526e+07	2.4471e+07	1.95705e+07	2.55782e+07	2.08786e+07	2.20482e+07	2.0191e+07	2.37273e+07	2.63622e+07	1.67186e+07	3.38079e+07	6.5172e+07	2.18789e+07	3.43539e+07	1.85546e+07	5.55073e+07	1.43898e+07	1.29009e+07	2.29472e+07	5.58753e+07	1.5895e+07	2.94949e+07	2.5932e+07	2.3774e+07	5.75805e+06	0.2422	24.22
	390	10	11.2645	7.75552124E8;7.2250885E8;7.76555603E8;7.80567871E8;7.7755896E8;7.81570801E8;7.91546753E8;7.59520935E8;8.92742737E8;1.293912598E9;	999.0;666.23;498.91;150.14;124.1;77.11;49.13;27.7;15.97;10.62;	775.552													3.3862e+06	2.05239e+06	2.84303e+06	292530	2.76146e+06	2.17543e+06	2.42528e+06	2.53335e+06	458170	2.32367e+06	1.7585e+06	2.88227e+06	656401	310889	2.90354e+06	1.84864e+06	3.89232e+06	194925	227842	2.26303e+06	521751	1.59569e+06	2.68356e+06	355968	1.54507e+06	950910	0.615446	61.5446
	391	8	11.3041	8.00640869E8;8.01641724E8;8.32665344E8;8.0559375E8;8.02645264E8;8.28669495E8;8.06596191E8;8.37619995E8;	999.0;515.63;315.43;115.72;111.7;95.8;58.09;27.67;	800.641													209832	53872.3	1456.47	1127.66	1501.17	19372.7	12273.8	1269.5	958.49	110706	156384	216338	20207.7	108221	129667	23704.8	40889.5	75601.1	19053.2	53693.1	5665.06	225101	121452	104115	150223	53418.2	0.355593	35.5593
	397	22	11.3969	6.36554871E8;6.37558533E8;6.38561462E8;6.41509888E8;6.42513306E8;6.64585999E8;6.57483765E8;1.260031128E9;1.261034058E9;6.58487244E8;6.43516479E8;1.262037476E9;1.25507605E9;6.19528931E8;1.263040527E9;1.256079346E9;1.301006104E9;1.257082642E9;3.39288879E8;6.02517578E8;6.2053241E8;1.264044434E9;	999.0;431.75;97.53;89.44;38.41;30.42;29.48;20.4;17.6;11.93;7.69;7.54;3.14;2.66;2.26;2.22;1.68;1.26;1.2;1.01;0.86;0.51;	636.555													8.43781e+07	2.61496e+06	3.25089e+06	2.40948e+06	2.57717e+06	2.51645e+06	2.53336e+06	2.26835e+06	2.07115e+06	5.03938e+07	8.49651e+07	8.37006e+07	7.24665e+07	6.69291e+07	9.87611e+07	8.49425e+07	9.17329e+07	6.68207e+07	5.83112e+07	1.00322e+08	7.96151e+07	8.23733e+07	5.63007e+07	4.96062e+07	6.276e+07	1.41354e+07	0.225229	22.5229
	400	23	11.3813	6.54601501E8;6.55604919E8;6.18580811E8;9.0753241E8;6.76581604E8;6.56608459E8;1.003752991E9;9.08535522E8;8.6552417E8;1.047807129E9;6.25594971E8;1.048810791E9;1.004756836E9;1.259083008E9;1.026738892E9;1.233068481E9;1.234070313E9;7.00662903E8;5.99502319E8;8.69676208E8;7.48658203E8;8.61711487E8;1.046713257E9;	999.0;396.88;361.74;129.62;112.95;83.82;77.93;63.21;56.12;53.94;35.92;32.93;25.39;21.75;21.65;19.43;17.53;17.34;15.05;13.34;12.84;12.69;8.66;	654.602													565884	260085	681150	411338	417926	328713	359299	351006	451270	131584	1418.4	1197.4	17280.6	23474.5	1762.21	1244.05	1460.35	17088.5	1130.8	1390.25	18938.7	47081.9	150637	134350	110690	45466.3	0.410755	41.0755
	403	9	11.4669	7.89640442E8;8.16669434E8;7.9359375E8;7.90644531E8;8.17672913E8;8.48696106E8;8.09570679E8;8.49699463E8;8.29665833E8;	999.0;314.72;314.62;235.15;157.61;145.16;75.99;57.86;54.64;	789.64													177726	52233.8	13421.4	23881.8	12441.3	42399.9	41210	45179.4	32608.8	94191	68886.9	105369	171616	74035	156029	80798.8	188993	46348.6	34561.5	56152.3	85474	44401.9	114753	96122	85092.2	29760.8	0.349747	34.9747
	406	3	11.5594	9.30774292E8;9.31777344E8;7.85586792E8;	999.0;456.02;328.55;	930.774													47965.7	1032.83	1646.63	923.651	1504.67	1246.22	1180.47	10193.4	1379.36	27345.5	37249.6	44420.1	37077.4	25360.4	44619	34072.1	40141.5	33972.4	25039.9	34114.6	45258.1	39066.8	19960.3	24956.7	27994.6	8090.56	0.289005	28.9005
	408	2	11.6182	4.13265381E8;2.38200851E8;	999.0;250.03;	413.265													17158.7	12909.6	1346.66	1058.59	1107.1	5857.63	1206.63	10394.5	944.845	11032.1	16033.4	17528.5	8241.18	1020.54	19166.7	18540.4	19268.5	922.498	994.731	22292.5	7728.25	16854.4	16908	1302.53	11688.3	7343.89	0.628311	62.8311
	411	3	11.6074	8.14653809E8;8.15657532E8;8.20612671E8;	999.0;494.22;238.49;	814.654													7881.38	5739.54	1473.35	1120.68	1297.07	1111.53	1117.17	1286.45	1294.01	5167.98	1296.07	1427.8	1073.43	1093.62	1771.92	1452.81	1431.42	1069.9	1064.59	1324.94	1156.72	6396.38	6871.56	6863.35	6710.43	222.094	0.0330968	3.30968
Green; Mature	412	6	11.6437	7.84658386E8;7.85661621E8;8.12689758E8;8.05587769E8;7.49621521E8;8.06591187E8;	999.0;487.26;376.9;319.2;190.02;186.27;	784.658	784.658	[M+H]+	C46H90NO6P	N-(17Z-hexacosenoyl)-sphing-4-enine-1-phosphate	Ceramides [SP02]	Sphingolipids [SP]	Ceramide 1-phosphates [SP0205]	CerP(d18:1/26:1(17Z))		-0.677417			89683.5	9942.96	41479	15291.2	5164.64	71996.9	80374.8	61130.1	83284.3	43522.2	39831.3	39884.1	32594.3	46408.6	65686	49672.9	37973.8	27892.8	75603.1	101317	69189.7	44196.5	52918.1	45839.7	47651.4	3784.01	0.0794102	7.94102
	414	11	11.698	6.2455481E8;6.2951001E8;6.25558289E8;6.30513611E8;6.45484009E8;6.5258606E8;6.46487488E8;6.53588989E8;6.26561584E8;6.96464111E8;6.47490173E8;	999.0;567.99;397.41;219.8;213.71;189.11;82.75;79.9;73.79;29.0;24.09;	624.555													1.43305e+06	1.38292e+06	1.2327e+06	1.21656e+06	984124	1.14022e+06	1.19794e+06	804779	699083	729323	563701	618840	702752	626689	755626	675972	718276	623433	509277	731728	681715	657859	824914	761696	748156	68868.5	0.0920509	9.20509
	415	8	11.7103	9.28757996E8;9.33713257E8;9.29761597E8;9.34716797E8;9.56789063E8;9.57792847E8;9.57792725E8;7.84583801E8;	999.0;614.53;538.82;366.08;323.0;176.0;167.95;119.0;	928.758													235617	1121.57	1401.1	1019.38	1186.35	1141.54	1129.05	1309.19	1021.17	76561.5	168374	254202	160884	138543	143789	123445	152407	110080	93105.1	116154	95929.9	233436	103436	98087.4	144986	62581.1	0.431634	43.1634
	420	5	11.8173	6.50570435E8;7.76638245E8;7.81593689E8;9.56753296E8;9.61707825E8;	999.0;339.15;254.33;118.55;112.04;	650.57													48157.1	15345.2	9983.08	4344.61	1266.16	11421.2	7540.85	1214.28	1049.02	33672.3	36130.8	49902.1	18632.6	38923	37425.1	19943	31673.5	19904	5586.53	22285.9	16317.3	51661.4	37819.7	33240.2	40907.1	7830.91	0.191432	19.1432
	421	3	11.7843	6.26533997E8;7.64572571E8;9.64800354E8;	999.0;342.15;315.58;	626.534													32003.8	24067.3	38522.6	905.815	27962.5	26296.7	25884	21121.4	1191.87	22222.1	24034.3	24925.6	1310.62	1279.71	30025	25530.7	28060.4	1117.53	1079.85	35001.7	978.517	25538.6	27769.6	1144.11	18150.7	12060	0.664433	66.4433
	422	28	11.8642	9.95776733E8;9.96779968E8;6.68617249E8;6.38606812E8;6.69620728E8;9.97783081E8;9.78749695E8;6.39610168E8;1.000731873E9;9.79753296E8;6.60588684E8;7.4757135E8;1.001735168E9;6.90599854E8;9.98786316E8;6.70624023E8;7.61587097E8;9.80756653E8;6.61592224E8;1.255109741E9;6.91602905E8;1.256112793E9;1.024811401E9;8.67539673E8;1.002738281E9;7.13675232E8;6.84667969E8;1.257115967E9;	999.0;626.09;487.43;370.51;209.15;194.48;168.88;163.97;105.9;96.95;78.19;76.47;69.12;63.05;41.68;41.63;39.92;33.53;33.44;33.24;30.78;29.03;27.45;22.42;21.5;13.1;11.72;10.04;	995.777													499648	312969	537276	382650	521866	305578	440900	321927	348189	139442	1171.29	1256.91	1168.43	1089.41	26952.5	1396.23	1647.06	1164.65	1115.31	1737.04	1015.88	1553.56	151245	21504.5	58101	66364.4	1.14223	114.223
	426	31	11.9062	6.12555115E8;6.13558533E8;6.17510193E8;6.14561584E8;6.40585938E8;1.212031128E9;6.18513489E8;1.213034424E9;6.33484314E8;6.41589172E8;1.214037476E9;6.34487427E8;1.207075806E9;6.19516663E8;1.208079102E9;6.42592529E8;1.215040894E9;5.95528381E8;6.85497375E8;1.209082275E9;1.228004639E9;5.96531982E8;1.229008301E9;5.78517639E8;3.13273071E8;6.86500793E8;7.86598999E8;1.216043823E9;6.56561218E8;7.53484924E8…	999.0;410.66;156.71;88.3;75.46;71.74;64.42;57.85;33.09;30.63;23.31;12.93;12.81;12.55;10.27;7.62;6.96;6.51;4.86;4.34;3.48;3.01;2.84;2.64;2.45;2.21;1.45;1.33;1.25;0.64;0.63;	612.555													3.00355e+07	2.4466e+06	5.87712e+06	3.66301e+06	2.23746e+06	3.28234e+06	4.60917e+06	1.38834e+06	2.74447e+06	1.46694e+07	2.46701e+07	2.18345e+07	2.11579e+07	2.04345e+07	2.60085e+07	2.70873e+07	3.03725e+07	2.21828e+07	1.86025e+07	3.33206e+07	2.83401e+07	2.24571e+07	1.64831e+07	1.52387e+07	1.80597e+07	3.15072e+06	0.174462	17.4462
	436	37	12.1553	6.38570496E8;6.39574036E8;6.43525452E8;6.40577087E8;6.66601501E8;6.44528809E8;6.67604675E8;1.264062378E9;1.265065186E9;1.266068481E9;6.59499268E8;6.78564819E8;6.45532043E8;1.259106689E9;1.260110229E9;6.03531433E8;6.7956842E8;1.267072144E9;6.215448E8;7.11512817E8;1.261113525E9;6.04533447E8;3.41304413E8;6.79596741E8;7.06596375E8;3.37273102E8;7.12516541E8;6.8057135E8;6.82576599E8;1.268075073E9;6.225…	999.0;431.61;122.81;100.62;74.88;53.0;32.57;31.37;27.04;11.82;11.6;10.9;10.65;5.45;4.7;4.58;4.13;3.6;2.96;2.89;2.08;1.83;1.71;1.5;1.48;1.39;1.32;1.0;0.92;0.77;0.68;0.62;0.6;0.58;0.52;0.5;0.37;	638.57													5.11896e+07	5.38114e+06	8.56085e+06	6.43683e+06	4.67039e+06	5.4504e+06	5.63316e+06	3.95073e+06	5.04004e+06	2.91245e+07	4.40655e+07	4.87282e+07	4.94297e+07	4.08877e+07	5.67882e+07	5.08796e+07	5.12306e+07	4.13571e+07	3.59426e+07	5.29191e+07	4.79123e+07	5.21972e+07	3.19242e+07	2.94272e+07	3.78496e+07	1.01964e+07	0.269393	26.9393
	437	7	12.1519	1.026771362E9;6.92520874E8;1.027774658E9;6.88489441E8;7.17524292E8;4.52276276E8;7.33556335E8;	999.0;830.35;604.68;162.48;146.2;90.3;84.86;	692.521													131637	44678.1	158451	73904.7	50687	47339.4	67170.2	34959.1	50098.6	31776.2	7127.82	7715.85	7768.42	7651.13	9089.53	1123.57	6226.14	5283.95	953.202	7451.97	1396.33	10106.6	35157.3	33497.7	26253.9	11438	0.435667	43.5667
	438	2	12.1736	8.32664063E8;8.33667786E8;	999.0;455.81;	832.664													86572.4	1157.04	1733.36	906.397	1326.17	1037.42	1606.38	1436.19	1205.57	67445.2	1423.45	1606.69	1079.88	1133.46	1557.39	1623.08	1185.51	926.087	1099.91	1764.14	1339.21	7372.94	27129.4	75389.9	36630.8	28569	0.779919	77.9919
	441	31	12.2669	1.052773438E9;1.053776978E9;1.054780151E9;1.05772876E9;1.058732178E9;1.073702393E9;1.055783203E9;1.059735474E9;8.40690125E8;1.080804932E9;1.081807617E9;6.70632813E8;6.41625793E8;1.060738403E9;1.075709717E9;6.71636169E8;9.71776733E8;7.46567993E8;1.082811157E9;8.41690918E8;1.093799438E9;9.07592529E8;1.125716675E9;6.62604187E8;9.08595764E8;6.00554932E8;6.05509888E8;1.009791626E9;9.54749939E8;8.62672…	999.0;696.2;255.65;243.32;166.5;64.78;60.32;58.47;44.87;37.65;27.63;26.11;17.46;14.6;14.29;11.49;11.48;10.64;10.36;8.67;7.49;7.46;5.92;4.99;4.95;3.75;2.32;2.1;1.62;1.51;1.09;	1052.77													1.29004e+07	2.08597e+06	1.55281e+07	4.67094e+06	1.09963e+06	5.30935e+06	6.80046e+06	967897	3.0936e+06	1.55378e+06	11020.8	14283.6	9717.76	12997.5	13728.6	13109.4	9626.23	8935.57	10234.9	17812.8	13068	13386.8	1.79545e+06	1.69626e+06	1.16837e+06	817697	0.699864	69.9864
	445	9	12.3796	9.04758118E8;9.34716797E8;9.35730713E8;9.36732544E8;9.84784851E8;9.59808533E8;9.89738892E8;9.58805176E8;9.90742371E8;	999.0;597.82;475.62;343.57;302.28;265.66;249.71;247.96;165.45;	904.758													42556.2	1319.34	1582.16	989.586	1160.33	1102.45	1199.64	1130.45	1152.42	12489.9	36649.6	45912.8	27949.8	22674.7	29219.2	28140.4	13926.8	17088.5	15783.6	26031.2	17753.1	39423.3	18692.6	15761.2	24625.7	10531.7	0.42767	42.767
	446	17	12.3347	6.82632874E8;6.83636108E8;6.52622253E8;8.72716736E8;8.73720215E8;6.53625916E8;7.04614746E8;6.84639526E8;6.74604431E8;7.05616577E8;8.7472345E8;8.94698669E8;6.75607788E8;6.54629272E8;8.95701233E8;7.27690613E8;7.20588623E8;	999.0;450.35;398.32;327.52;171.52;169.86;165.61;93.54;93.25;69.79;48.15;41.6;39.69;36.88;22.23;19.93;18.81;	682.633													2.31471e+06	1.74005e+06	2.78619e+06	1.67256e+06	1.88357e+06	1.70437e+06	2.16946e+06	1.62654e+06	1.46738e+06	708375	209488	233501	181423	173951	253392	180887	201713	120326	117019	275805	180310	228642	801840	725790	585424	254186	0.434191	43.4191
	452	9	12.4291	9.40757935E8;9.41761414E8;9.68789307E8;9.45713135E8;9.46716553E8;9.69793213E8;9.23731079E8;9.24734314E8;9.81785034E8;	999.0;599.05;556.01;365.2;212.45;210.7;135.5;130.08;113.69;	940.758													200559	81109.6	1377.77	4925.95	12905.4	22777.8	24365.3	40026.3	1329.34	90921.7	116926	124013	193664	156131	125197	162959	211029	138674	72193.5	160827	173110	178381	113521	111839	134580	30979.4	0.230193	23.0193
	453	8	12.5177	5.69431702E8;5.90549377E8;7.40638489E8;5.7143396E8;7.41641724E8;5.89529114E8;5.91552795E8;7.45593628E8;	999.0;97.4;78.39;54.75;39.16;36.99;29.82;20.73;	569.432													80493.6	76438.6	96889.3	15756.5	81716.1	73103.3	77621.2	70649.3	13920.2	65858.2	72725.3	80169.8	15874.9	13049.3	84463.4	75927.5	83825.7	15528.4	14489.6	96672.2	22313	76423.4	65749.5	15343.9	52505.6	26636.1	0.507301	50.7301
	459	36	12.6218	8.54685181E8;8.55688354E8;8.56691467E8;8.59640442E8;8.60643616E8;8.02630432E8;8.57695129E8;7.98638245E8;1.002771362E9;8.0363385E8;8.75614136E8;9.1270575E8;8.61646667E8;1.028773438E9;1.003774414E9;7.99641296E8;9.13709106E8;8.76617554E8;7.87599854E8;7.20545166E8;1.029780151E9;1.025814331E9;9.1766095E8;9.40737244E8;1.004778137E9;9.27627686E8;6.88489502E8;8.0463678E8;8.00644409E8;8.62649841E8;6.24627…	999.0;592.68;178.61;118.3;67.43;45.34;33.79;27.09;25.01;22.21;20.46;20.16;18.67;17.3;16.55;14.93;12.32;12.27;12.23;10.03;9.75;7.92;6.28;5.93;5.87;5.51;5.09;4.78;4.35;3.77;3.62;3.61;3.27;3.22;3.03;2.7;	854.685													7.36661e+06	3.16926e+06	8.86712e+06	4.23199e+06	3.47278e+06	4.21332e+06	5.35035e+06	2.55222e+06	4.08059e+06	2.42109e+06	601313	626537	592580	619458	833905	470995	742691	470839	489786	772397	652980	816712	2.7662e+06	2.32551e+06	1.96947e+06	834745	0.423842	42.3842
	460	3	12.6435	9.46768555E8;8.04669495E8;9.47771912E8;	999.0;898.68;584.37;	804.669													51447.3	1240.49	1708.58	935.745	1118.93	1038.97	1559.66	1460.92	954.402	30604.9	34215.9	55505.2	27903.3	31369	37711.8	10624.7	34697.5	21189.2	5005.77	18224.8	16720.4	43214.1	30864.2	32006.4	35361.6	5572.14	0.157576	15.7576
	463	3	12.6653	7.16638428E8;7.17641724E8;7.21593445E8;	999.0;393.22;101.04;	716.638													60788	53794.7	70206	8206.18	61142.3	55904.5	64507.4	61364.2	7823.86	55200.8	57632.9	63215.5	1386.55	5499.05	67282.1	61666.7	64716.6	6838.65	9045.26	75707.5	8572.25	62038.9	63027.1	7859.63	44308.6	25776.4	0.581749	58.1749
	464	15	12.7231	6.84648621E8;7.18536804E8;7.46568054E8;6.54638E8;6.85651978E8;6.92520447E8;6.55641602E8;6.76620117E8;6.86655212E8;7.17524414E8;7.48573914E8;6.56644653E8;8.76687927E8;6.36503113E8;6.77623352E8;	999.0;971.12;674.61;515.56;413.1;274.48;225.91;100.09;77.7;64.34;61.89;48.94;47.57;35.83;34.53;	684.649													509140	398403	573392	433108	362889	407026	540882	368682	376714	229770	125976	190548	139520	147573	172414	109155	143677	101221	90676.8	155603	118847	186829	253220	250976	230342	30781.7	0.133635	13.3635
	465	18	12.7607	6.54565369E8;6.55568665E8;8.5871637E8;6.5952063E8;6.82596619E8;8.6367218E8;8.59719849E8;8.79645569E8;6.83599976E8;8.6467511E8;6.60524048E8;8.8674762E8;8.80648865E8;8.60722656E8;8.8775116E8;8.99742737E8;9.36732361E8;8.09624695E8;	999.0;410.21;391.3;303.08;294.84;234.78;199.81;153.12;144.63;136.77;123.14;84.46;80.74;64.64;62.19;51.23;49.3;45.14;	654.565													275207	13482.5	18315	5153	14492	11970.6	15199	13700.3	6403.83	131198	184550	220002	226089	189696	211359	236403	235736	226977	185505	280709	257014	203014	150163	149271	167483	25127.3	0.150029	15.0029
	466	2	12.7578	7.06630249E8;7.07633972E8;	999.0;395.06;	706.63													43105.7	30568.8	33517.9	32698.2	33274.8	32246.6	36607.3	35438.2	37354.4	29555.6	28922.6	41103.5	38747.2	37939	37806.7	27974.9	33843.4	33246.9	30366.9	34464.3	32582.4	39837.4	34359	35355.3	36517.2	2382.7	0.0652486	6.52486
	470	37	12.877	1.054789185E9;1.05579248E9;1.056795898E9;1.059744385E9;1.060747925E9;6.66637878E8;1.075718262E9;1.05779895E9;1.061751099E9;6.67641357E8;1.076721802E9;6.96648499E8;1.08282019E9;1.08382373E9;6.97651978E8;6.88619812E8;1.077725342E9;1.062753662E9;6.89623474E8;7.4757135E8;1.095814575E9;7.11696045E8;1.127732178E9;7.98638672E8;8.867323E8;6.98655212E8;1.128735352E9;8.70559143E8;7.18630615E8;8.18675903E8;…	999.0;694.01;256.18;215.13;146.56;115.72;61.89;61.58;52.51;51.66;42.88;36.53;31.48;22.32;16.57;15.68;14.21;13.68;7.88;7.49;7.39;5.28;5.1;4.84;4.41;3.87;3.61;3.03;2.85;2.75;2.48;2.45;2.14;2.03;1.67;1.54;1.44;	1054.79													9.14564e+06	3.33341e+06	1.10085e+07	4.97882e+06	1.55282e+06	5.73881e+06	7.28836e+06	1.208e+06	3.05804e+06	1.49946e+06	1289.35	1226.4	979.658	905.476	1803.53	1600.13	1543.01	1059.43	888.495	1368.78	1007.3	1215.17	1.71385e+06	1.5487e+06	1.08792e+06	771370	0.709031	70.9031
	471	37	12.8972	6.4058606E8;6.41589661E8;6.45541321E8;6.6861731E8;6.42593933E8;6.46544556E8;1.26809314E9;6.61515442E8;1.269096436E9;6.69620667E8;6.62518738E8;1.270099854E9;6.47547913E8;8.04669556E8;6.70623901E8;1.263138306E9;1.264141235E9;6.6352179E8;1.271103271E9;7.13528625E8;8.05672913E8;6.23559631E8;1.284066895E9;1.285070313E9;1.265144775E9;7.14532288E8;6.81612793E8;6.24562195E8;1.286073242E9;3.41304321E8;7.1…	999.0;428.57;211.88;116.05;96.72;92.24;66.78;60.49;56.88;50.78;26.37;24.63;18.65;10.81;10.06;9.42;8.71;7.53;7.22;7.0;6.39;6.3;6.13;4.91;3.96;3.32;3.08;2.89;2.27;2.01;1.67;1.58;1.47;1.37;1.29;1.29;1.05;	640.586													1.60374e+07	473602	1.02099e+06	530583	291439	546076	780876	202989	417165	7.55742e+06	1.36733e+07	1.23088e+07	1.23717e+07	1.08577e+07	1.51514e+07	1.38713e+07	1.36983e+07	1.15281e+07	9.27636e+06	1.61859e+07	1.51321e+07	1.23229e+07	8.78399e+06	8.04946e+06	9.71877e+06	1.86563e+06	0.191961	19.1961
Veraison	480	10	13.0464	9.68789246E8;9.96820435E8;9.9782373E8;9.73744324E8;9.74747681E8;9.52765137E8;8.85735046E8;1.00981543E9;9.89718445E8;1.010818787E9;	999.0;576.5;374.05;329.06;233.63;129.16;112.16;102.1;91.95;59.55;	968.789					Unknown								195974	49731.9	1556.96	7492.69	13461.5	13566	11293.7	24976.8	945.198	71312.9	71666.2	111917	155353	126755	139446	109106	165111	95629.6	52937.6	100466	184911	127194	81457.4	85677.2	98109.5	20637.7	0.210354	21.0354
	481	11	13.1261	9.998078E8;1.000811279E9;9.8278125E8;1.001814453E9;9.83784485E8;4.29371704E8;1.005765686E9;7.12489807E8;6.96464233E8;1.002817749E9;4.30375061E8;	999.0;591.72;219.17;193.01;142.09;136.81;68.53;58.99;40.02;38.21;31.33;	999.808													552549	321737	574002	470035	535858	239083	403128	180651	390791	120340	6974.8	8212.34	13688.9	9142.78	9331.27	5914.29	9661.66	6726.48	6667.29	9926.85	18335	9775.35	127786	146064	94541.8	60401.6	0.638888	63.8888
	484	16	13.1826	9.33712524E8;9.49687195E8;9.56788757E8;9.34716064E8;9.5069043E8;9.57792297E8;9.69786438E8;9.35718506E8;9.58794922E8;9.7078894E8;9.71802551E8;1.02383136E9;1.024835083E9;9.52691833E8;8.86746765E8;9.43777222E8;	999.0;741.86;622.88;608.67;452.13;379.43;191.57;178.09;120.48;119.34;51.36;42.8;28.8;28.14;27.93;13.71;	933.713													1.90027e+06	162151	1403.8	5028.58	21994.3	33568.7	27308.2	1541.53	1390.2	557333	1.42315e+06	2.05016e+06	689613	1.38655e+06	1.66946e+06	814269	1.48068e+06	1.09743e+06	368411	819481	533784	1.65409e+06	592078	529100	925089	516122	0.557916	55.7916
	486	8	13.3182	6.94632874E8;6.72560486E8;6.9563623E8;6.73563782E8;8.87749939E8;6.96639221E8;1.320123535E9;1.321127808E9;	999.0;970.32;419.19;216.13;136.6;97.35;81.13;71.26;	672.56													38951	1271.21	1551.27	1200.19	1229.21	1067.9	1542.93	1392.82	1228.92	1214.12	1535.82	1546.56	23060.9	7376.88	1234.43	1570.29	1638.48	20935.9	21917.7	6769.38	36752.3	1595.99	1578.55	946.322	1373.62	302.229	0.220024	22.0024
	491	33	13.3226	8.71570801E8;8.7257428E8;8.56701111E8;8.73577759E8;8.57704468E8;8.58707275E8;8.7458075E8;8.6165625E8;8.93552856E8;8.62659546E8;8.59710693E8;8.94555908E8;8.6366272E8;8.87565186E8;6.69657166E8;9.63618164E8;3.97381927E8;8.95559021E8;6.92521179E8;8.88568604E8;9.09526672E8;9.64621643E8;7.19539978E8;1.93682953E8;5.93274353E8;9.29642029E8;1.93571472E8;9.05576355E8;9.30645203E8;6.93524597E8;1.93794449E8;…	999.0;614.15;311.5;192.57;181.41;54.7;37.8;22.64;14.12;12.95;10.06;8.18;3.44;3.43;3.19;2.98;2.28;2.24;1.99;1.94;1.93;1.72;1.6;1.4;1.29;1.05;1.05;1.05;0.85;0.76;0.75;0.61;0.61;	871.571													6.93157e+07	4.71744e+07	7.82319e+07	4.71059e+07	5.94212e+07	5.59239e+07	6.52525e+07	5.75085e+07	6.43698e+07	3.87826e+07	1.09092e+07	1.29168e+07	6.97071e+06	8.4994e+06	1.31908e+07	5.46514e+06	7.56664e+06	4.67457e+06	3.53636e+06	6.31703e+06	4.86265e+06	1.30761e+07	4.49662e+07	3.89314e+07	3.23246e+07	1.38319e+07	0.427906	42.7906
	493	3	13.3344	8.77629639E8;8.78633057E8;8.3572052E8;	999.0;588.78;47.1;	877.63													47163	1196.23	1564.04	897.36	1048.08	1005.9	1587.3	1589.79	948.474	1335.13	42288.7	45396.4	23426.5	22344.2	54873.6	46766	51596.3	24827.2	26591	61273.9	28183.1	48840.5	1350.45	1195.61	17128.9	22423.6	1.30911	130.911
	498	18	13.4401	9.12763428E8;9.13766296E8;9.17718384E8;9.40794128E8;9.18721619E8;9.41797363E8;9.1477063E8;9.33692017E8;9.34695496E8;9.53789246E8;9.19722961E8;8.77726074E8;9.42798889E8;9.54793152E8;8.78729309E8;8.60732117E8;8.94752869E8;8.95756042E8;	999.0;628.29;395.91;281.12;243.68;183.93;154.54;145.04;86.68;73.61;61.94;56.86;48.07;45.27;34.45;29.85;15.22;8.88;	912.763													5.48936e+06	449214	97572	153821	144159	242812	207793	144762	88963.4	2.58127e+06	4.36576e+06	5.92234e+06	4.35752e+06	3.84069e+06	4.87643e+06	3.75214e+06	4.61414e+06	3.17735e+06	2.69961e+06	3.79307e+06	3.96439e+06	5.56905e+06	3.03315e+06	2.87366e+06	3.82529e+06	1.23475e+06	0.322785	32.2785
	502	26	13.4988	1.056805054E9;1.057808105E9;1.058811035E9;1.061759888E9;8.18685364E8;1.062763672E9;8.19688782E8;1.059814575E9;1.077733643E9;1.063766724E9;1.078737183E9;8.20691772E8;1.08483606E9;1.079740479E9;1.064769775E9;1.097831055E9;8.82716003E8;8.38747864E8;3.83366425E8;1.098833496E9;8.21694824E8;6.42565491E8;7.23492188E8;8.83719727E8;1.080740112E9;7.9670105E8;	999.0;703.93;254.98;155.05;122.29;103.16;64.42;63.01;45.64;36.01;31.11;17.67;14.15;10.05;9.64;5.25;4.82;4.49;3.58;3.44;3.11;3.07;2.92;2.44;2.15;1.36;	1056.81													864230	396968	1.04027e+06	589197	204856	629413	755107	110402	303812	119046	1171.71	1314.55	992.699	922.14	1616.75	1482.9	1638.19	1018.83	1173.48	1420.48	1024.95	1106.28	141813	110968	84628.9	60386.9	0.71355	71.355
	507	8	13.695	9.10747559E8;8.88764221E8;8.89766968E8;8.63671997E8;8.90769531E8;8.93718994E8;8.94722107E8;9.44789063E8;	999.0;435.4;267.12;105.64;81.81;79.79;61.5;57.52;	910.748													247443	51861.6	1463.49	11455.6	9277.17	21946.7	12094.5	8570.43	1126.69	109307	172675	199875	194098	217784	215333	140262	204354	154067	125807	173056	198920	252151	124379	167782	181438	53048.7	0.29238	29.238
	510	10	13.7267	6.56581055E8;6.84611511E8;6.57584351E8;6.61536316E8;6.77510315E8;6.8561554E8;6.62539856E8;6.9862793E8;6.78513916E8;6.58587708E8;	999.0;372.93;360.07;219.17;207.68;140.87;88.04;73.47;63.51;60.06;	656.581													460235	429782	553981	47771.2	475142	415899	458249	414204	59022.4	401252	430111	457628	30400.7	36810.3	506311	476157	508760	49781.4	61844.7	551743	53581.1	452335	444794	60017.1	319049	183189	0.574172	57.4172
	512	10	13.7648	8.7157135E8;8.72574585E8;8.73577942E8;6.81620911E8;8.74581238E8;8.94556396E8;4.29371765E8;9.09527039E8;9.10530396E8;4.81479889E8;	999.0;605.95;177.97;36.83;34.18;21.09;20.95;14.27;6.84;3.75;	871.571													146176	65499	175951	85048.7	61388.3	99459.6	118519	59408.4	102318	12958.6	1352.56	1535.93	1114.18	1222.09	1698.35	1609.61	1530.26	949.339	1108.18	1513.27	1153.2	1111.68	40323.6	45513.2	28982.8	19821.4	0.683903	68.3903
	517	18	13.8873	9.14778931E8;9.15782349E8;9.19734009E8;9.20737427E8;9.04757996E8;9.10747681E8;9.16785461E8;9.35710388E8;9.11750854E8;9.0576178E8;9.15703064E8;9.21740417E8;9.38778625E8;9.1670636E8;9.39781677E8;7.12679749E8;9.5277771E8;7.1368335E8;	999.0;620.3;371.97;225.2;219.34;208.47;186.68;167.75;121.06;120.95;68.86;68.71;45.58;41.11;33.6;30.98;14.02;12.52;	914.779													1.77052e+06	102826	50504.8	41164.6	46056.7	61544.9	55589.1	52109.2	33311.6	867117	1.82172e+06	1.87019e+06	1.54492e+06	1.13619e+06	1.99941e+06	1.25427e+06	1.46157e+06	867835	861969	1.49945e+06	1.47029e+06	1.82143e+06	986782	796741	1.20165e+06	445064	0.370377	37.0377
	519	12	13.8976	6.42601746E8;6.47557068E8;6.43605286E8;6.82596619E8;6.83600037E8;6.87551758E8;6.48560486E8;7.03525818E8;7.1062793E8;6.44608337E8;6.0756488E8;7.11631165E8;	999.0;466.16;398.13;386.98;214.99;213.17;189.46;157.15;115.69;81.91;57.35;55.07;	642.602													287407	216050	284805	39747.6	230514	217247	248430	231043	38506.1	236690	261501	274003	81985.5	87683.7	288399	270559	295360	109164	101868	373398	139683	257284	265608	61435	194776	94347.2	0.484389	48.4389
	522	10	13.9561	6.94669128E8;7.46568176E8;7.4757135E8;7.74599365E8;8.94695313E8;6.96676147E8;4.85431732E8;7.24679688E8;8.95698669E8;4.86435028E8;	999.0;295.83;153.19;150.95;125.38;104.97;73.52;70.18;63.83;17.35;	694.669													192122	88055.3	231256	129404	109746	110161	132483	97230.4	123630	54118	11450.3	15105.2	11192.3	7688.47	11433.9	10287.6	11381.5	8407.53	9471.65	11279	7996.06	11386.5	58847.8	58406.8	42880.4	22270.2	0.519358	51.9358
	523	5	14.0179	6.68617371E8;6.69620911E8;6.73572632E8;6.74576111E8;6.9664856E8;	999.0;428.02;341.64;135.53;91.84;	668.617													353822	80788	181306	120379	26184.7	81746.3	145287	22005.4	88532.5	150807	191474	159467	201323	172307	206367	231975	222449	212120	196039	285029	333849	177976	154302	170882	167720	9920.38	0.0591484	5.91484
	525	3	14.0126	7.08612183E8;7.09615723E8;7.36643433E8;	999.0;447.89;370.06;	708.612													50033.6	27297.3	40963.6	955.246	31468	27625.6	32563.5	26603.8	1284.75	28782.4	30401.2	31184.9	1216.23	1111.14	32298.4	35052.9	57511.9	25539.6	15126.9	46333	27756.5	29992.9	35455.6	7669.74	24372.7	12019.5	0.493154	49.3154
Top 25 on Heatmap	527	22	14.1077	8.88763611E8;9.14778625E8;8.8976709E8;8.93718689E8;8.94721924E8;9.16794556E8;8.90767212E8;5.70523132E8;9.17798401E8;9.09692444E8;9.10747559E8;8.62747925E8;8.95723022E8;8.91785095E8;9.29789307E8;5.71526489E8;8.54729492E8;8.96741028E8;9.37725586E8;8.7075293E8;5.72530273E8;8.71755981E8;	999.0;724.44;619.38;475.51;263.5;247.4;180.94;172.43;169.44;127.32;107.35;96.38;75.16;64.74;64.03;62.95;26.24;21.72;20.06;19.59;12.18;8.77;	888.764	888.765		C55H98O7	e.g: 3-O-(6'-O-eicosanoyl-beta-D-glucopyranosyl)-stigmast-5-en-3beta-ol	Sterols [ST01]	Sterol Lipids [ST]	Stigmasterols and C24-ethyl derivatives [ST0104]	e.g: 20:0-Glc-Sitosterol		1.65576			3.13206e+06	157566	98187.8	73734.9	62218.3	89655.2	83652.5	46420.6	55700.4	1.32395e+06	2.10554e+06	3.27856e+06	2.61981e+06	2.42e+06	2.69339e+06	2.40626e+06	2.96508e+06	1.744e+06	1.85087e+06	2.69122e+06	2.95526e+06	2.96209e+06	1.43005e+06	1.63886e+06	2.01033e+06	678371	0.337442	33.7442
	528	21	14.1004	8.58716614E8;8.59719849E8;1.032804932E9;8.60722473E8;1.033808594E9;1.034811768E9;8.61725952E8;1.037760498E9;1.038763916E9;8.79645996E8;7.46568054E8;5.53439392E8;7.81630859E8;6.48606384E8;1.035814575E9;6.49609741E8;1.03976709E9;6.95636536E8;7.76605957E8;7.72582825E8;1.053734497E9;	999.0;578.54;228.54;167.58;148.33;50.62;31.74;28.79;19.7;19.0;18.18;15.45;14.5;14.17;12.09;7.18;6.4;5.79;5.17;4.49;3.52;	858.717													84332.2	14411.7	101510	51213.7	10028.4	29372.9	43745.5	8678.87	21860.7	7218.38	1311.82	1297.11	1133.54	900.304	1694.88	1512.82	1619.97	912.161	912.616	1411.61	1079.61	1240.31	7275.96	8262.51	5592.93	3104.01	0.554988	55.4988
	531	22	14.1975	1.058820557E9;1.059824097E9;1.060827271E9;1.063775879E9;1.064779175E9;1.0618302E9;1.079749512E9;1.065782471E9;1.080753174E9;1.086851685E9;1.081756348E9;6.92520752E8;1.066785767E9;1.08785498E9;7.06633057E8;7.47571411E8;6.48591309E8;1.131763428E9;8.0865863E8;7.20543945E8;1.132765991E9;7.11587585E8;	999.0;694.56;250.89;170.85;118.22;61.44;43.05;40.23;30.01;12.96;10.75;10.52;10.3;9.53;8.44;7.71;5.23;5.21;4.82;4.31;3.24;2.85;	1058.82													5.00851e+06	2.73279e+06	6.02869e+06	3.8702e+06	1.1534e+06	2.78059e+06	3.6402e+06	475446	1.60668e+06	813261	1313.07	1228.69	1111.11	1295.34	1277.15	1534.69	1299.62	1057.34	1098.38	1834.23	1396.89	1208.02	898251	1.03218e+06	643880	457715	0.71087	71.087
	532	7	14.2388	9.15782715E8;9.19733337E8;9.16793701E8;9.35709167E8;9.43813843E8;9.36711914E8;9.44815979E8;	999.0;345.54;318.51;250.58;203.54;172.5;63.21;	915.783													535548	7177.92	1453.53	938.805	1505.59	1298.42	1127.32	1096.05	1021.94	217091	464095	577789	413926	325832	453718	339032	384486	190161	237110	342578	392718	522493	223707	272743	339648	130832	0.385198	38.5198
	534	22	14.4004	9.12763733E8;9.13766602E8;9.40793945E8;9.17718384E8;9.41797119E8;9.1872168E8;9.14775391E8;8.86747986E8;9.33691833E8;8.87751282E8;9.53789063E8;9.42800537E8;9.34695313E8;9.54792969E8;8.91703369E8;9.77789368E8;9.55800903E8;1.010834595E9;8.60732971E8;9.07677368E8;8.39671875E8;9.28777405E8;	999.0;634.14;275.36;266.21;172.68;162.44;124.25;99.58;64.51;60.18;52.9;47.67;40.02;35.04;28.77;5.16;4.72;4.72;4.53;4.23;3.18;2.53;	912.764													7.09911e+06	78193.8	20288.8	39032.2	34496.2	45828.5	32721.8	25853.7	24411.4	3.40647e+06	5.7285e+06	6.14718e+06	5.75641e+06	5.29293e+06	7.47592e+06	6.58403e+06	7.71026e+06	5.85498e+06	5.31743e+06	7.76615e+06	6.37402e+06	5.94644e+06	3.8139e+06	3.52127e+06	4.4272e+06	1.08089e+06	0.244147	24.4147
	538	10	14.4029	6.94632874E8;6.99588074E8;6.95636353E8;7.00591553E8;7.15562317E8;7.22664124E8;7.16565491E8;6.96639526E8;7.2366748E8;7.17570679E8;	999.0;638.43;445.9;278.33;259.8;177.85;119.33;98.67;76.37;24.44;	694.633													794451	622990	645698	675813	144472	555622	608744	103134	143266	306367	234214	284256	302994	261716	322831	367075	426681	340993	305191	438761	469882	301775	373124	355470	343456	30341.6	0.0883418	8.83418
	539	3	14.4381	8.62748291E8;8.63751282E8;8.6870636E8;	999.0;517.74;173.54;	862.748													43814.1	1445.41	1443.27	1098.37	1466.76	1156.09	1214.01	1436.97	1227.54	16993.7	41137.5	37403	42307.8	33241.3	34776.4	34293.8	38105.6	35421.3	26713.1	45875	26187.7	36536.1	18866	19165.7	24855.9	8260.01	0.332316	33.2316
	541	12	14.5323	8.86747559E8;8.87751038E8;8.91703064E8;9.07676819E8;9.08680054E8;9.15782776E8;9.27773499E8;8.9270697E8;9.28777771E8;8.93708069E8;9.29783325E8;8.65687378E8;	999.0;607.67;406.79;182.9;111.07;103.1;82.53;63.9;61.07;54.65;21.5;15.9;	886.748													1.36332e+06	18062.9	1607.95	1143.79	1118.22	1200.88	1301.78	1252.84	1377.96	671445	1.16163e+06	1.29604e+06	976053	928704	1.39296e+06	1.1079e+06	1.25681e+06	1.05095e+06	851941	1.42464e+06	1.28636e+06	1.35673e+06	790362	695139	947412	292033	0.308243	30.8243
	544	6	14.5821	7.756026E8;6.58611633E8;1.046820679E9;6.86643005E8;6.5961499E8;7.08684814E8;	999.0;822.27;366.53;324.31;320.05;147.9;	658.612													33767.6	21119.8	40645.7	26846.5	26249.1	15673.2	25976	11653	22509.2	8873.33	1301	1303.26	1169.2	1177.77	1249.23	1291.8	1492.69	876.038	1260.49	1519.29	1133.95	1371.07	9412.58	10818.4	7200.69	4161.92	0.57799	57.799
	546	5	14.5661	9.32789795E8;9.53789246E8;9.27703003E8;9.60820313E8;9.28706299E8;	999.0;207.07;168.7;78.52;46.6;	932.79													60896.9	1191.55	1721.36	935.382	1300.23	1344.04	1291.73	1322.06	1277.9	1225.93	50506	65700.1	13880	30706.6	59903.9	38062.2	47702.2	954.702	20757.9	51609.9	1172.24	60653.3	38160.3	20549.9	39787.8	16412.6	0.412502	41.2502
Top 25 on Heatmap	548	4	14.5564	7.46567932E8;6.93524536E8;7.19460449E8;7.12489746E8;	999.0;288.04;221.24;61.82;	746.568	746.569		C41H77O8P	e.g: 1-hexadecanoyl-2-(13Z,16Z-docosadienoyl)-glycero-3-phosphate	Glycerophosphates [GP10]	Glycerophospholipids [GP]	Diacylglycerophosphates [GP1001]	e.g: PA(16:0/22:2(13Z,16Z))		2.01265			49837.4	37013.1	59988.8	33611.1	28729.8	32200	37711	26728.3	31183.5	11362.9	1361.65	1465.51	1213.96	1053.93	1431.16	1558.7	1347.53	1034.75	891.99	1870.01	1115.38	1323.76	13082.2	16121	10175.7	6381	0.627085	62.7085
	550	7	14.7446	9.21749695E8;9.44825378E8;9.22753052E8;9.45828979E8;9.37724182E8;9.57820557E8;9.46831787E8;	999.0;645.47;637.3;392.05;390.96;175.34;109.57;	921.75													398826	1400.33	1307.96	1244.17	1254.11	959.389	1247.61	1094.97	1209.54	169208	410360	372633	371236	291950	414416	259736	209020	227806	226500	342071	346346	362478	203374	234612	266821	68831.3	0.257968	25.7968
	553	9	14.8424	1.034820435E9;1.035824219E9;1.039775879E9;1.036827148E9;1.040779175E9;1.037830566E9;1.055749634E9;1.041782593E9;1.056753418E9;	999.0;660.35;256.2;227.68;166.66;61.15;60.39;57.91;35.31;	1034.82													694971	417045	836530	566148	126030	373831	503595	68358.1	187802	125975	1062.45	1402.14	1304.87	1170.35	1506.26	1348.93	1621.18	888.596	889.17	1652.05	1023.71	1465.8	142255	132940	92220.1	64285.6	0.697088	69.7088
	554	4	14.8102	6.84612244E8;6.85615662E8;7.05541382E8;7.13646729E8;	999.0;231.18;110.17;87.42;	684.612													103413	88037.6	120494	20323.9	100736	85883.2	94432.3	91099.8	11326.2	81414.6	87561.6	102896	9897.29	6591.06	87796.8	94393.4	118870	10268.9	9378.71	109872	13103.7	75852.7	73086.8	19621.5	56187	25880.4	0.460611	46.0611
	557	19	14.9638	9.12763611E8;9.13766541E8;9.17718567E8;9.40794006E8;9.41797363E8;9.18721619E8;9.33692017E8;9.53789185E8;9.34695496E8;9.54793274E8;9.15781372E8;9.19722534E8;8.91783875E8;9.35698792E8;8.95729614E8;9.0767688E8;9.45829468E8;9.19815552E8;9.77789551E8;	999.0;637.42;204.21;202.53;126.78;126.68;117.85;77.57;70.16;50.33;44.24;32.68;28.83;14.11;8.34;6.26;4.96;3.74;2.55;	912.764													1.19876e+07	467748	36536.7	70216.9	73463.9	269961	216581	154606	19788.1	5.14592e+06	9.10935e+06	1.29331e+07	7.28571e+06	7.598e+06	8.91423e+06	8.9615e+06	9.26192e+06	7.34214e+06	7.08883e+06	9.85859e+06	7.45246e+06	1.24098e+07	6.02519e+06	5.76043e+06	8.06513e+06	3.07403e+06	0.38115	38.115
Top 25 on Heatmap	560	10	15.0215	7.0864856E8;7.13603699E8;7.096521E8;7.29577698E8;7.14607422E8;1.061839966E9;7.36679871E8;7.37683228E8;7.15610535E8;1.065792236E9;	999.0;546.43;465.48;257.43;248.29;151.39;142.5;69.79;54.74;52.3;	708.649	708.65		C44H82O5	e.g: 1-(11Z,14Z-eicosadienoyl)-2-heneicosanoyl-sn-glycerol	Diradylglycerols [GL02]	Glycerolipids [GL]	Diacylglycerols [GL0201]	e.g: DG(20:2(11Z,14Z)/21:0/0:0)[iso2]		2.10482			130190	85968.1	98567.8	110748	22742.1	84780.6	93833.5	9379.55	17793.1	22012.3	10108.9	11971.2	18336.3	12969.5	16916.9	13159.7	11416.6	13669.5	13997.9	15814.3	20383.4	11411.1	22823.5	25384.1	19872.9	6074.02	0.305643	30.5643
	564	10	15.1291	9.16794434E8;9.17797668E8;8.86747986E8;8.87751282E8;8.91703125E8;8.6669104E8;8.92706665E8;8.62739441E8;8.81757568E8;8.95784485E8;	999.0;628.36;344.38;202.98;128.04;111.34;74.92;38.55;25.15;16.39;	916.794													786497	6326.73	1524.09	978.668	1380.49	1394.84	1165.93	1187.01	1057.25	343049	642216	758594	721674	651305	719050	594922	703619	633174	591152	663293	742100	675867	403177	443584	507543	120161	0.236751	23.6751
	567	18	15.2078	9.62720947E8;9.63724365E8;9.6767627E8;9.83650146E8;9.64727905E8;9.90752075E8;9.68679688E8;9.84653687E8;9.91755493E8;9.69683167E8;9.6573114E8;9.85657715E8;1.003747559E9;9.92758789E8;1.004751099E9;7.74599243E8;7.88614807E8;9.7068634E8;	999.0;685.76;249.27;238.02;236.37;180.46;162.54;162.2;122.58;53.3;52.32;48.65;44.52;40.99;39.26;27.64;15.18;12.81;	962.721													4.58091e+06	67932.2	5.51399e+06	1.0387e+06	423229	1008.95	1447.73	1589.37	1.73922e+06	469144	1344.42	1231.75	1196.54	1289.66	1541.17	1512.77	1608.7	1016.93	903.719	1878.79	1399.83	1097.09	546840	579735	375891	265359	0.705948	70.5948
	568	13	15.3303	9.14778198E8;9.1578241E8;9.19733459E8;9.42809875E8;9.20737488E8;9.43812866E8;9.21749817E8;9.3570813E8;9.55804871E8;9.3671106E8;9.56808777E8;9.44820984E8;8.68706909E8;	999.0;613.72;362.33;307.72;228.56;202.45;100.92;89.88;74.87;56.86;39.23;22.47;6.5;	914.778													442586	1337.32	1245.19	1162.65	1466.36	1239.69	1512.97	1523.13	1236.08	249834	426563	468039	340557	261709	534387	397008	486665	220518	212649	459249	345047	472828	270188	223630	322215	108182	0.335745	33.5745
	573	9	15.454	8.8876355E8;8.89766785E8;8.9371875E8;8.94721863E8;9.09692505E8;8.90768738E8;9.10695862E8;9.29789185E8;9.30793335E8;	999.0;569.65;459.15;286.53;155.93;123.92;92.13;80.0;45.67;	888.764													1.22701e+06	1146.32	1499.16	1032.11	1566.55	966.188	1211.13	1299.74	1304.13	507134	975573	999327	832788	744610	1.06843e+06	895495	958737	864795	777058	1.14901e+06	1.15775e+06	807606	584951	552578	648378	113364	0.174842	17.4842
	574	5	15.4718	6.6062738E8;6.6163092E8;6.88658691E8;6.89662048E8;6.62634155E8;	999.0;482.02;254.98;99.06;73.4;	660.627													134288	77693.3	161641	84573.9	116872	66246.4	97716.4	69085.8	114556	88338.7	76347.4	100471	71736.4	81645.6	110623	75880.4	97200.3	61935.7	71808.4	138822	121594	107750	95822.6	91867.6	98480.1	6750.8	0.0685499	6.85499
Top 25 on Heatmap	575	13	15.5413	9.42809753E8;9.1477948E8;9.19734436E8;7.88674622E8;9.20737427E8;7.89677917E8;7.93629883E8;8.1670575E8;8.62748169E8;8.63750977E8;8.17709167E8;7.94633606E8;8.09603943E8;	999.0;789.26;391.22;301.96;256.76;160.29;132.75;128.79;117.08;73.27;72.63;72.37;45.06;	914.779	914.781		C57H100O7	e.g: 3-O-(6'-O-docosanoyl-beta-D-glucopyranosyl)-stigmast-5,22E-dien-3beta-ol	Sterols [ST01]	Sterol Lipids [ST]	Stigmasterols and C24-ethyl derivatives [ST0104]	e.g: 22:0-Glc-Stigmasterol		1.36927			201961	1076.94	1439.13	852.95	1297.09	1271.29	1396.9	1257.65	974.248	57758.6	73730.5	84772.6	95195.2	83850.2	89429.1	110386	126230	125059	119938	112729	190561	80325.1	86282.4	65828.9	77478.8	8589.25	0.110859	11.0859
Top 25 on Heatmap	578	9	15.62	9.12763245E8;9.13766296E8;9.17718506E8;9.18721802E8;9.40794006E8;9.33692261E8;9.41797546E8;8.96739868E8;9.34695618E8;	999.0;616.92;336.74;189.06;131.66;94.37;71.56;67.52;51.11;	912.763	912.765		C57H98O7	e.g: 3-O-(6'-O-(13Z,16Z-docosadienoyl)-beta-D-glucopyranosyl)-stigmast-5-en-3beta-ol	Sterols [ST01]	Sterol Lipids [ST]	Stigmasterols and C24-ethyl derivatives [ST0104]	e.g: 22:2-Glc-Sitosterol		2.0132			668580	187379	74416.5	101394	105964	102425	115446	115534	50395.5	309461	433446	503418	619827	547091	571448	517483	614634	510281	426111	606621	630839	528153	360645	355710	414836	80152.4	0.193214	19.3214
	581	5	15.8022	7.22664124E8;7.27619263E8;7.23667725E8;7.28623108E8;7.43593445E8;	999.0;614.47;440.55;283.92;254.09;	722.664													40186.1	30211.6	37829.6	34185	1100.58	28652.8	33100.3	1471.92	4671.41	17827.8	10123.2	10590.6	16126.5	9432.55	12398	14381.3	14874.6	17180.9	15534.7	16824.7	21807.1	12725.4	14097.5	20208.5	15677.2	3252.75	0.207484	20.7484
	582	25	15.5866	8.88763672E8;8.89766785E8;8.93718506E8;9.15782288E8;8.94721924E8;9.09692444E8;9.10695923E8;9.29789124E8;9.20737366E8;9.35707886E8;9.43813171E8;9.3079364E8;8.9572229E8;9.23765503E8;9.3671106E8;9.34804932E8;8.93798462E8;9.24768677E8;8.91785156E8;9.55804932E8;9.5680896E8;9.4684137E8;9.47844666E8;9.25771423E8;9.60839844E8;	999.0;602.11;360.11;283.44;207.33;177.35;106.25;101.6;84.18;79.62;71.08;62.51;61.45;55.3;48.93;46.53;43.53;35.77;35.6;34.45;27.14;25.61;17.02;11.37;9.14;	888.764													495084	7559.6	1577.8	1069.48	1161.01	5082.67	1145.33	1227.94	1377.96	229582	476265	534134	453662	434192	556048	386972	415432	342949	325073	435537	452636	455451	273212	280442	336368	84255.8	0.250487	25.0487
	585	12	15.7943	8.90721741E8;8.91724976E8;8.95677002E8;9.11650757E8;9.18752563E8;8.96680115E8;9.12653992E8;8.92728149E8;7.66648071E8;7.67651367E8;9.80846375E8;7.87577271E8;	999.0;603.88;388.94;322.44;308.56;238.2;207.33;176.35;134.23;83.11;51.7;40.66;	890.722													1.13527e+06	255827	497629	359080	523931	370206	547310	450361	1.05426e+06	238846	1189.31	1322.65	1334.63	1297.14	23446.7	1545.04	40669.3	15381.6	34468.4	1533.28	969.291	1422.95	287475	244065	177654	125868	0.708501	70.8501
	587	6	15.8825	8.8870575E8;8.89709229E8;8.93661072E8;9.09634949E8;8.94664673E8;9.1063855E8;	999.0;615.67;375.96;354.38;236.31;224.0;	888.706													1.3938e+06	14896	1.67771e+06	295956	100824	1155.67	1409.11	1272.89	484282	149588	1457	1267.77	1083.56	1191.16	1430.29	1273.56	1624.4	1018.38	1199.08	1327.35	1263.9	1117.71	168745	167057	112307	78625.5	0.700096	70.0096
	588	3	15.8617	7.12643677E8;7.41678406E8;7.186026E8;	999.0;139.75;135.92;	712.644													58907.9	46884.4	70906.9	15422.3	50482.8	45495.2	54676.3	55065.3	14684.7	46892.2	47175.5	51896.5	14314.6	1236.62	58193.2	52433.5	52234.8	960.407	4955.99	63570.4	1109.12	59120.9	57095.8	16576	44264.2	19596	0.442705	44.2705
	589	20	15.9601	9.1477887E8;9.15782288E8;9.19733826E8;9.35707703E8;9.42809692E8;9.20737366E8;9.36710999E8;9.43812866E8;9.5580481E8;9.56808838E8;9.1881073E8;9.21739868E8;9.19813599E8;9.44814575E8;9.57814941E8;1.00985199E9;1.010855469E9;9.37717041E8;9.20815247E8;8.6375116E8;	999.0;634.69;301.05;208.99;184.58;168.24;127.25;120.69;117.54;68.43;61.57;50.63;38.04;34.1;29.75;20.53;16.64;14.85;11.93;11.03;	914.779													4.92678e+06	34660.5	1339.92	1001.35	1504.51	8148.98	1276.72	1166.47	974.164	2.23129e+06	4.25775e+06	5.31538e+06	3.1774e+06	3.08111e+06	3.67067e+06	3.88756e+06	3.75186e+06	3.20713e+06	3.13e+06	4.1784e+06	3.3246e+06	5.02969e+06	2.59838e+06	2.40422e+06	3.3441e+06	1.19453e+06	0.357204	35.7204
	594	13	16.1136	8.90779968E8;8.91782654E8;8.95735046E8;8.96737854E8;8.92783813E8;8.97739136E8;9.11708557E8;9.31805054E8;8.64764038E8;8.97799805E8;9.12711731E8;8.80773132E8;9.29789307E8;	999.0;615.59;465.47;283.95;181.65;67.85;61.22;60.13;43.5;41.64;34.11;18.42;12.47;	890.78													711818	1080.35	1691.7	1074.15	1355.72	1200.98	1361.19	1303.2	962.138	306523	567914	571460	543183	492766	692830	563177	617609	517759	485172	701498	671637	521476	361853	330408	404579	83649.4	0.206757	20.6757
	595	27	16.0996	9.64736755E8;9.6573999E8;8.12653442E8;8.13656921E8;9.85665771E8;9.69692017E8;9.66743286E8;9.86669434E8;9.70695435E8;9.92768433E8;8.40684753E8;8.17608582E8;9.93771301E8;8.41688293E8;8.18612E8;8.14660156E8;9.20309509E8;9.71698669E8;1.062851807E9;8.3358252E8;8.53679749E8;9.94774414E8;9.22307617E8;8.5468457E8;8.34586487E8;8.42691528E8;7.1652179E8;	999.0;677.53;582.87;336.24;319.01;307.38;223.7;212.08;209.17;207.52;200.82;175.51;145.72;124.15;99.45;87.91;75.81;70.6;70.52;69.28;64.3;51.51;42.05;41.81;41.12;37.18;24.54;	812.653													2.03415e+06	74949	2.44849e+06	404277	242467	39092.7	47540.9	38862.7	1.02173e+06	308796	59798.4	60992.2	47468.4	61433.5	65981.9	54659.5	62968.1	56434.7	64054.1	102160	69561.4	73609.5	369726	336204	259847	132399	0.509526	50.9526
Green	596	2	16.1485	7.89593079E8;7.90596375E8;	999.0;523.97;	789.593	789.591	[M+NH4]+	C46H78NO6P	1-(6-[5]-ladderane-hexanyl)-2-(8-[3]-ladderane-octanyl)-sn-glycerophosphocholine	Glycerophosphocholines [GP01]	Glycerophospholipids [GP]	Dialkylglycerophosphocholines [GP0104]			-3.26172			45354.5	30485.2	24788.6	18141.8	31617.9	39632.6	43415.7	35275.4	39606.9	29127.2	35733.3	30209.5	22720.9	31915.7	42351.5	38633.6	40418.1	25250.3	32935.5	58924.3	29622.1	36088.3	36768	26540	33132.1	4669.59	0.140939	14.0939
Veraison	601	13	16.2989	8.92737305E8;8.93740356E8;8.8876355E8;9.20767883E8;8.97692383E8;8.89766785E8;8.9869574E8;8.94743652E8;9.13666321E8;9.14669495E8;8.94721985E8;8.99699097E8;9.34767517E8;	999.0;612.33;396.25;328.88;294.61;242.73;205.6;185.14;162.18;120.48;98.69;70.19;29.05;	892.737	892.739	[M+NH4]+	C57H94O6	e.g: 1-(9Z,12Z-octadecadienoyl)-2-(6Z,9Z,12Z-octadecatrienoyl)-3-(9Z,12Z,15Z-octadecatrienoyl)-sn-glycerol	Triradylglycerols [GL03]	Glycerolipids [GL]	Triacylglycerols [GL0301]	e.g: TG(18:2(9Z,12Z)/18:3(6Z,9Z,12Z)/18:3(9Z,12Z,15Z))[iso6]		1.75032			800058	23097	47519.9	20319.3	1524.31	7136.98	1259.42	1267.45	36737.8	387884	490847	598928	678466	690154	765792	673253	760437	659847	575661	891454	736270	646910	448631	430342	508628	98065	0.192803	19.2803
	602	15	16.3563	9.4074054E8;9.4173999E8;9.61665771E8;9.45692017E8;9.4274353E8;9.68767761E8;9.46695313E8;9.6266925E8;9.69771179E8;9.81763245E8;9.47698547E8;9.82766907E8;9.70774536E8;9.63673401E8;9.43746765E8;	999.0;676.69;284.64;280.79;224.34;208.42;183.73;183.2;149.96;75.72;60.86;50.27;50.18;49.04;47.46;	940.741													3.96652e+06	73105.2	4.77447e+06	889130	454112	1092.09	1608.54	1532.63	1.36706e+06	496006	25687.5	23479.6	14088	10601.5	24013	14060.8	16159.9	8491.12	1281.21	22164.6	13377.6	18884.1	531436	523271	357864	239718	0.669858	66.9858
	604	27	16.4236	9.16794434E8;9.17797729E8;8.4070575E8;9.21749756E8;9.44825378E8;8.41709167E8;9.22753113E8;9.45828735E8;8.45661255E8;8.68737915E8;9.18799683E8;8.69740784E8;8.46664673E8;8.42713989E8;9.37723389E8;9.46830994E8;9.57820618E8;8.6163501E8;9.19808594E8;9.38726807E8;8.62638611E8;8.47667969E8;8.81732422E8;8.70743774E8;8.82738831E8;7.92705994E8;9.39730286E8;	999.0;631.62;585.35;461.1;383.54;325.25;282.77;243.53;188.53;184.06;171.63;108.58;105.45;90.61;77.39;74.21;70.83;65.13;56.23;49.06;38.0;30.82;22.41;19.95;13.6;12.16;9.99;	916.794													3.77257e+06	36230.7	78942.5	24515.3	6984.35	22190.6	7640.39	7918.9	40660.8	1.57302e+06	2.28957e+06	2.47082e+06	2.87648e+06	2.43581e+06	3.03178e+06	3.05437e+06	3.20475e+06	3.11142e+06	2.78001e+06	3.3895e+06	3.49059e+06	2.47209e+06	1.75732e+06	1.73641e+06	1.98861e+06	341981	0.17197	17.197
Top 25 on Heatmap	607	8	16.505	8.66721436E8;7.64674744E8;8.71676514E8;9.43813293E8;8.94753113E8;7.69629883E8;9.47765503E8;9.48767822E8;	999.0;799.48;370.88;339.0;249.24;234.13;132.17;86.47;	866.721	866.721		C48H97O9P	1-eicosyl-2-docosanoyl-glycero-3-phospho-(1'-sn-glycerol)	Glycerophosphoglycerols [GP04]	Glycerophospholipids [GP]	1-alkyl,2-acylglycerophosphoglycerols [GP0402]	PG(O-20:0/22:0)		-0.676596			93967.9	24487.5	12695.2	11042.8	16430.9	1344.73	16539	17524.6	12590.7	41244.9	37463.9	52817.9	54287.8	57710.5	59877.3	56391.8	78718.8	66716.1	45213.2	79285.2	88663.6	60786	47617.8	51523.9	53309.2	5522.13	0.103587	10.3587
	610	8	16.5853	8.14690186E8;8.19645386E8;8.35619629E8;9.21692078E8;9.37666321E8;8.20648865E8;9.38669189E8;8.36622742E8;	999.0;440.69;349.47;335.62;320.05;222.65;203.32;185.03;	814.69													267607	970.018	322116	48763.5	1064.23	1419.04	1383.12	1591.77	122679	32886.4	1352.16	1139.59	7655.34	9634.82	1674.74	12629.2	13032.8	10207.3	7756.61	13861.9	25108.4	6819.57	40111.6	27641.2	24857.5	13733.2	0.552479	55.2479
Top 25 on Heatmap	611	21	16.6151	9.14778809E8;9.15782043E8;8.90779236E8;9.19733765E8;8.91782349E8;7.90690125E8;5.74554504E8;8.6476355E8;5.79509766E8;5.755578E8;8.18721436E8;8.96737793E8;8.65766785E8;8.6971875E8;9.35707947E8;5.80513184E8;5.95483704E8;2.73257111E8;8.54721313E8;9.3671106E8;5.96487244E8;	999.0;616.32;485.54;338.32;307.95;291.12;265.16;161.59;106.53;106.42;96.46;93.79;85.15;76.42;48.32;44.18;40.81;39.55;37.25;25.28;17.54;	914.779	914.781		C57H100O7	e.g: 3-O-(6'-O-docosanoyl-beta-D-glucopyranosyl)-stigmast-5,22E-dien-3beta-ol	Sterols [ST01]	Sterol Lipids [ST]	Stigmasterols and C24-ethyl derivatives [ST0104]	e.g: 22:0-Glc-Stigmasterol		2.10278			835188	39569.8	1706.97	17818	11213.1	23174.3	20147.7	20770.4	1040.44	342748	648045	715883	641271	583479	550002	667644	718165	590097	524727	821569	788043	717177	402691	375884	498584	154955	0.310791	31.0791
	616	11	16.7637	8.92736938E8;8.93740417E8;8.976922E8;9.20767944E8;8.98695679E8;9.21763672E8;9.13666077E8;9.14669556E8;9.33763306E8;9.34767944E8;8.95745789E8;	999.0;619.47;288.03;271.88;175.42;164.04;144.65;83.75;59.44;39.45;19.55;	892.737													3.71777e+06	1.7326e+06	2.03581e+06	1.80958e+06	2.09083e+06	1.74971e+06	2.30833e+06	1.81243e+06	3.4525e+06	1.53804e+06	812663	1.05789e+06	962489	976397	1.28323e+06	832830	1.22319e+06	894150	877192	1.13324e+06	1.11506e+06	1.15993e+06	1.80045e+06	1.8558e+06	1.60539e+06	315800	0.196712	19.6712
	620	17	16.889	8.1670575E8;8.17709229E8;8.21661133E8;8.44737122E8;8.45740479E8;8.22664612E8;8.18713135E8;8.37634644E8;8.38638428E8;8.23667847E8;8.57732178E8;8.46743286E8;8.58737854E8;8.97738525E8;8.28705811E8;8.39643677E8;9.25781433E8;	999.0;550.15;342.92;330.05;192.25;179.95;153.04;123.96;76.11;53.81;49.23;30.98;29.52;20.16;16.06;11.01;10.49;	816.706													1.87996e+06	20905.8	33851.2	13000.9	7348.12	9744.81	7574.42	6423.42	15276.6	814638	1.14388e+06	1.29442e+06	1.35334e+06	1.26213e+06	1.48299e+06	1.49787e+06	1.97102e+06	1.39586e+06	1.29003e+06	1.70933e+06	1.77384e+06	1.3765e+06	938749	927925	1.08106e+06	208957	0.193289	19.3289
Top 25 on Heatmap	622	12	16.8963	8.95754089E8;8.99705078E8;9.00707947E8;9.23783569E8;9.15679199E8;9.19815186E8;9.16683228E8;9.01713928E8;9.14778564E8;9.24789856E8;9.15781921E8;9.36783752E8;	999.0;743.83;415.93;383.28;233.09;183.56;156.53;95.64;88.0;80.1;61.55;49.18;	895.754	895.775		C58H102O6	e.g: 1-(9Z,12Z-octadecadienoyl)-2-(6Z,9Z,12Z-octadecatrienoyl)-3-nonadecanoyl-sn-glycerol	Triradylglycerols [GL03]	Glycerolipids [GL]	Triacylglycerols [GL0301]	e.g: TG(18:2(9Z,12Z)/18:3(6Z,9Z,12Z)/19:0)[iso6]					308285	56955.3	59331.3	68140.6	65084.5	58353.8	75788.8	61608.7	95252.1	136924	208924	226524	282918	265026	254332	235617	253703	254258	247260	294766	284950	237057	153300	177626	189328	35180.6	0.185818	18.5818
	625	10	17.0796	8.66721313E8;8.67724731E8;8.7167688E8;8.87650574E8;8.72680176E8;8.68733582E8;8.88654175E8;9.07747864E8;8.73688721E8;1.98853226E8;	999.0;598.34;308.83;240.83;183.03;154.6;139.99;72.92;41.49;11.68;	866.721													4.24144e+06	106266	5.10538e+06	840308	304582	1114.79	5877.87	1459.64	1.43139e+06	561586	72868	42177.5	97379.6	117138	126820	113180	153991	104945	48162.7	71957.5	95664.6	108756	653840	584857	449151	242338	0.539546	53.9546
Veraison	626	10	17.0969	8.54721497E8;8.55724976E8;8.59676941E8;8.82755066E8;9.087677E8;8.60680176E8;8.8669574E8;8.56728333E8;8.61683655E8;8.87698975E8;	999.0;590.25;478.0;339.96;286.99;262.51;193.06;142.56;65.53;53.87;	854.721	854.723	[M+NH4]+	C54H92O6	e.g: 1,2,3-tri-(9Z,12Z-heptadecadienoyl)-glycerol	Triradylglycerols [GL03]	Glycerolipids [GL]	Triacylglycerols [GL0301]	e.g: TG(17:2(9Z,12Z)/17:2(9Z,12Z)/17:2(9Z,12Z))		2.01303			215803	103003	114942	85467	99699.1	89073.8	98180.8	107469	96526.9	112965	105615	131930	161624	160046	177412	129365	178377	157452	164103	192692	203621	156698	159077	164245	160007	3150.15	0.0196876	1.96876
	627	2	17.1192	9.01666077E8;9.02669739E8;	999.0;466.77;	901.666													48860.7	47151.6	12891.5	16211.1	31972.2	29950.2	41913.8	33000	7760.36	33361.4	31792.1	36221.9	24425.9	25865.9	45438	33013.8	45185.9	22918.4	27808.3	48232.3	30407.4	37845	40877.6	25759	34827.2	6530.61	0.187515	18.7515
	628	13	17.1987	9.16794189E8;9.17797729E8;9.21749451E8;9.3772345E8;9.44825439E8;9.2275293E8;9.45828979E8;9.38726807E8;9.57820557E8;9.58824646E8;9.23753418E8;9.39733459E8;9.18805786E8;	999.0;617.95;400.34;246.44;242.96;238.45;159.5;152.96;119.59;62.08;60.29;31.73;15.48;	916.794													2.00456e+06	5588.9	1670.77	1012.76	1140.23	1283.35	1502.63	1574.12	961.666	901344	1.66904e+06	2.16267e+06	1.38367e+06	1.42608e+06	1.58155e+06	1.64886e+06	1.55987e+06	1.43333e+06	1.33683e+06	1.78636e+06	1.34859e+06	2.0669e+06	1.04007e+06	990394	1.36579e+06	496176	0.363289	36.3289
Green	631	5	17.2778	6.44596069E8;6.4559967E8;6.21520325E8;6.18571777E8;6.22523804E8;	999.0;443.28;194.61;112.17;67.24;	644.596					Unknown								51818.1	30597.4	33557.3	44079.9	42759.5	25722.5	31554.9	27707.8	19161.3	26153.2	25812.3	24149	19220.5	18550.7	26226.7	24687.6	23075.3	22814.1	21099.3	33273.3	23427.7	33156.2	26521.8	26935.6	28871.2	3034.67	0.105111	10.5111
	632	16	17.3277	8.42721313E8;8.43724792E8;8.4767688E8;8.48680359E8;8.71756348E8;8.63650452E8;8.44727539E8;8.64654114E8;8.8375E8;8.49683594E8;8.45731079E8;8.84752991E8;8.65659668E8;9.42810242E8;8.50686523E8;9.43813477E8;	999.0;589.76;295.4;167.54;152.58;149.11;90.48;82.7;49.93;47.06;34.8;29.19;15.77;12.85;8.04;6.53;	842.721													2.43315e+06	104256	675466	145136	115584	76165.5	71364.2	98500.9	328012	1.06862e+06	1.15096e+06	1.35529e+06	1.32598e+06	1.26867e+06	1.65822e+06	2.08618e+06	2.53797e+06	1.89534e+06	1.85602e+06	2.6794e+06	2.29581e+06	1.55696e+06	1.22889e+06	1.17037e+06	1.31874e+06	170133	0.129012	12.9012
	633	18	17.3115	9.16736755E8;9.17740173E8;9.21692139E8;9.37665955E8;9.23706543E8;9.18743286E8;9.44769409E8;9.22695557E8;9.38669373E8;9.45771851E8;9.57763123E8;9.23698669E8;9.46773743E8;9.19743835E8;9.39674011E8;9.58766602E8;9.94327942E8;9.95328735E8;	999.0;637.42;275.92;235.54;215.22;201.83;175.85;175.24;147.39;125.45;58.86;55.33;43.98;42.95;39.51;36.33;23.52;20.95;	916.737													3.64781e+06	101969	4.39084e+06	885883	337449	1125.33	1347.78	11618.2	1.57871e+06	451434	1151.61	1476.9	1440.97	1086.97	1662.18	1511.65	1284.3	1162.05	1182.23	1868.9	1049.02	1078.69	561277	531909	364755	257437	0.705781	70.5781
	635	4	17.2734	7.40674744E8;7.45630005E8;7.46633606E8;7.61603821E8;	999.0;128.05;75.14;40.27;	740.675													29026.8	25708	22636.7	6716.64	24749.1	25293	31237.9	26470.4	1289.64	19642	18604.5	19265.2	1063.5	1158.38	22152.7	18472.6	19061.3	1123.7	978.109	21628.4	1271.73	21163.4	16634	986.6	12928	8643.95	0.668622	66.8622
	638	17	17.4691	9.42752258E8;9.43755554E8;9.47707458E8;9.63681519E8;8.92736938E8;9.44758484E8;9.70783508E8;9.48710938E8;9.64684875E8;8.93740234E8;9.71786804E8;8.97692322E8;9.83778503E8;9.49714355E8;9.65689148E8;9.72790222E8;8.98695984E8;	999.0;665.09;279.44;274.79;270.01;206.8;195.35;182.07;173.63;145.93;131.95;68.32;65.84;59.56;50.37;45.53;42.12;	942.752													2.07144e+06	16151.7	2.49338e+06	378264	166773	1093.79	1263.85	1283.99	831748	240573	1461.97	1190.57	1116.9	1014.18	1225.02	1631.9	1247.82	1026.97	947.055	1655.6	1050.77	1139.92	288827	272158	187375	131864	0.703743	70.3743
	640	21	17.5514	8.96767822E8;8.73692566E8;8.97771484E8;8.74695679E8;8.89666199E8;9.1881012E8;8.75699036E8;9.19813293E8;9.09763062E8;8.90669495E8;9.10768188E8;9.4684137E8;9.23765564E8;9.47844727E8;9.2081543E8;8.76702026E8;8.92792908E8;1.00075378E8;9.25771484E8;9.40742493E8;9.39739258E8;	999.0;885.13;610.4;531.89;230.74;227.91;155.49;134.04;127.04;125.7;73.33;68.61;52.46;46.42;39.97;32.34;22.87;19.2;12.32;5.92;4.91;	873.693													1.7209e+06	116207	215628	63586.6	63392.6	76560.4	79661.9	56363.3	128699	716307	944068	1.12013e+06	1.2752e+06	1.19763e+06	1.32009e+06	1.24557e+06	1.42816e+06	1.29602e+06	1.36788e+06	1.61395e+06	1.62375e+06	1.15608e+06	882048	933705	990610	118888	0.120015	12.0015
	642	14	17.6547	9.18752441E8;9.19755737E8;9.39681702E8;9.46783569E8;9.24711121E8;9.20757874E8;9.40684937E8;9.47786987E8;9.25713928E8;9.48790039E8;9.41683716E8;9.14669373E8;9.5977948E8;9.33762939E8;	999.0;635.64;260.17;220.02;186.48;184.3;167.32;144.72;59.11;47.77;46.35;31.86;19.15;11.76;	918.752													1.74868e+06	36548.9	2.10487e+06	330603	217613	1047.17	1328.58	1463.97	602551	214620	1514.94	1218.71	1268.95	1200.91	1733.12	1149.74	6062.82	10052.1	5600.38	1638.52	11033.1	1191.1	242100	247017	163436	114742	0.702061	70.2061
	643	10	17.5443	8.68737183E8;8.69740479E8;8.70744385E8;8.71745361E8;8.04705994E8;8.31725281E8;7.08510071E8;1.98148407E8;8.5875293E8;8.35676941E8;	999.0;556.75;147.69;39.68;9.84;9.21;7.91;6.15;4.84;4.68;	868.737													5.75003e+06	587026	589128	144267	175107	275685	267837	217959	414136	2.10039e+06	2.77504e+06	3.4024e+06	3.6958e+06	3.45282e+06	4.21515e+06	4.16986e+06	3.92314e+06	3.93553e+06	4.11303e+06	5.16461e+06	5.42545e+06	3.73742e+06	2.21005e+06	2.38912e+06	2.77886e+06	681732	0.245328	24.5328
	649	15	17.8116	8.9475238E8;8.95755859E8;8.96758667E8;9.2278302E8;8.97761353E8;9.23786316E8;9.35778381E8;9.2478949E8;9.36782959E8;9.25792786E8;9.67694824E8;9.92823181E8;9.68698547E8;9.08767395E8;2.23814102E8;	999.0;624.87;204.86;52.87;43.89;32.96;12.66;10.09;7.96;2.07;1.02;0.77;0.64;0.35;0.28;	894.752													1.00558e+08	2.23891e+07	9.91335e+06	9.11872e+06	1.06389e+07	1.46712e+07	1.47083e+07	1.26147e+07	7.18365e+06	6.52767e+07	8.56244e+07	9.77443e+07	8.80784e+07	8.17058e+07	1.13972e+08	1.01094e+08	1.10265e+08	7.95768e+07	8.21687e+07	1.27336e+08	9.48816e+07	1.01277e+08	7.75496e+07	6.58346e+07	8.15538e+07	1.47439e+07	0.180787	18.0787
	651	3	17.782	7.04632568E8;7.05636658E8;7.60583923E8;	999.0;571.06;370.36;	704.633													18117.1	7400.37	21807.4	9093.74	14265.3	11819.9	13498.9	11125.9	10594.9	1014.84	1217.11	1457.01	1015.8	933.448	1773.78	1504.71	1595.75	983.953	1030.1	1520.64	1303.65	1262.99	1423.55	1227.89	1304.81	85.1767	0.065279	6.5279
	655	6	17.9494	7.97661255E8;9.18752319E8;8.13635132E8;9.19755554E8;8.14638611E8;9.46784851E8;	999.0;889.74;585.57;577.0;310.56;180.15;	797.661													194865	8082.56	234558	34986.8	24336.5	8298.55	12759.6	11026.4	74984.8	17735.8	16515.3	16567.3	1122.9	7886.17	16140.3	17863.1	26269.6	13084	13369.4	1426.62	15208.8	14468.4	14616.8	11165.6	13416.9	1593.08	0.118737	11.8737
	656	7	17.9007	8.71757324E8;9.16793701E8;9.17796875E8;9.1881012E8;9.44825073E8;9.45828369E8;1.98148422E8;	999.0;856.79;575.83;458.53;311.24;178.49;177.45;	871.757													235833	1208.76	21240	9277.2	1362.71	1397.1	1583.37	1096.3	13384.6	107373	182825	219484	207272	177137	247284	214036	271082	188595	128977	274131	190689	216338	136990	108839	154056	45515	0.295445	29.5445
	658	5	17.9956	9.44767639E8;9.45770752E8;9.65697632E8;9.49723267E8;9.72799011E8;	999.0;640.59;318.13;302.77;208.63;	944.768													129388	1271.73	155743	33277.7	28953.3	1020.89	1174.88	1524.07	31803.9	23054.3	1134.27	1296.5	1081.09	1163.48	1391.36	1183.44	1591.76	4392.67	1082.32	1375.16	1339.56	1255.36	24475.6	21221.6	15650.8	10265.5	0.655904	65.5904
	659	11	18.0476	8.46753235E8;8.23676941E8;8.47756714E8;8.24680481E8;9.0976334E7;8.39651062E8;8.48758667E8;8.25683655E8;8.40654419E8;7.08510071E8;8.41659485E8;	999.0;718.32;570.85;376.61;284.73;164.67;150.4;103.77;101.7;91.32;15.59;	846.753													929946	7079.2	99361	16618.4	13908.8	6783.68	7474.52	7122.8	27562.3	412954	493476	572338	576903	581484	608916	736763	1.01738e+06	766972	662558	888219	810554	628123	460447	491101	526557	72899.9	0.138446	13.8446
	660	2	17.9478	1.14110329E8;7.25654175E8;	999.0;324.96;	114.11													16970.8	7575	14725	1171.95	10899.6	5795.41	7750.97	6516.56	1087.12	12269	9822.83	13694.7	1088.34	892.972	12199.2	16271.3	19507.3	1061.37	1035.39	19299.5	1183.07	14171.9	13376.6	1146.4	9564.95	5961.66	0.623282	62.3282
	664	23	18.1961	8.56737122E8;8.82752563E8;8.57740479E8;8.83756042E8;8.58743225E8;8.84762573E8;9.10783264E8;8.61692444E8;8.87707703E8;9.11786865E8;8.85773071E8;8.88711121E8;8.59746948E8;9.0368158E8;9.23780396E8;9.12790039E8;9.04684753E8;8.78669739E8;8.63699219E8;9.05689941E8;9.78829407E8;9.55695374E8;9.79832336E8;	999.0;914.98;600.92;562.09;185.64;157.81;112.08;87.57;80.4;70.19;62.61;48.19;36.1;32.17;23.85;21.74;20.2;17.68;14.26;5.12;2.89;1.64;0.85;	856.737													1.49837e+07	1.79773e+06	489954	680185	675188	1.03429e+06	1.02636e+06	845895	267267	7.72129e+06	1.07703e+07	1.22507e+07	1.20587e+07	1.15868e+07	1.4118e+07	1.24105e+07	1.46938e+07	1.11568e+07	1.11184e+07	1.61516e+07	1.41379e+07	1.22656e+07	9.19743e+06	8.2662e+06	9.90973e+06	1.70866e+06	0.172422	17.2422
	667	4	18.3633	9.15681458E8;9.16684753E8;9.35778748E8;9.90828979E8;	999.0;607.86;307.63;54.99;	915.681													774716	27717.1	932518	147096	99569.6	1230.8	1222.99	1363.7	240593	183711	228642	250151	146936	133346	282906	228638	268082	125543	134899	301734	124593	252359	209260	122707	194775	53912.1	0.276791	27.6791
	670	9	18.3799	9.18752441E8;9.19755554E8;9.39681702E8;9.23708008E8;9.20758057E8;9.40685303E8;9.24711243E8;9.4678418E8;9.47782227E8;	999.0;602.79;243.0;208.88;197.76;152.16;112.88;89.48;75.32;	918.752													608281	19668.4	732182	125533	38191.9	1347.72	1210.74	1274.98	512809	97569.7	1262.42	6316.41	6800.11	5873.6	1799.82	1631.94	1394.1	7387.67	7065.58	9211.63	10656.9	1245.59	108724	114557	74842.2	52095.1	0.696066	69.6066
	671	20	18.3683	8.44737793E8;8.45740845E8;8.46743225E8;8.72767151E8;8.49692688E8;8.7377179E8;8.50695923E8;8.47745667E8;8.7477478E8;8.85762512E8;8.65666077E8;8.51699036E8;8.86768494E8;9.14778809E8;7.36658936E8;9.15781982E8;9.42808655E8;9.17678406E8;9.43813049E8;8.30722473E8;	999.0;583.39;179.99;131.65;84.0;80.3;48.76;34.07;23.11;17.41;16.89;13.65;10.15;2.52;1.8;1.64;1.52;1.33;0.68;0.42;	844.738													4.03073e+07	1.41259e+06	3.43474e+06	1.09109e+06	741381	818071	537304	608149	1.76379e+06	1.93323e+07	2.68604e+07	2.93547e+07	3.08979e+07	3.00907e+07	3.59891e+07	3.54052e+07	3.79713e+07	3.06849e+07	3.01978e+07	4.08391e+07	3.8032e+07	3.11032e+07	2.21002e+07	2.13162e+07	2.48399e+07	4.44042e+06	0.178762	17.8762
Mature	675	22	18.4809	8.80715698E8;8.81719116E8;9.08746704E8;9.09750061E8;8.85670959E8;8.86674438E8;9.10753296E8;8.6368988E8;8.83725647E8;8.64693604E8;9.21742004E8;8.87677734E8;9.0164502E8;9.22746338E8;9.02648438E8;7.69709534E8;9.11757507E8;9.50757263E8;8.88680664E8;9.03653198E8;9.25744263E8;8.98717285E8;	999.0;647.17;251.98;168.8;138.97;86.3;56.82;39.76;28.76;24.46;21.32;19.12;17.14;16.73;12.72;12.65;7.83;6.06;4.82;3.54;2.97;2.84;	880.716	880.715	[M+H]+	C52H98NO7P	eg: 1-tetracosyl-2-(8Z,11Z,14Z,17Z-eicosatetraenoyl)-sn-glycero-3-phosphocholine)	Glycerophosphocholines [GP01]	Glycerophospholipids [GP]	e.g: 1-alkyl,2-acylglycerophosphocholines [GP0102]	e.g: PC(O-24:0/20:4(8Z,11Z,14Z,17Z))		-0.373038			1.98931e+06	1.2988e+06	1.62149e+06	1.69224e+06	1.66429e+06	1.41476e+06	1.68203e+06	1.48107e+06	1.68237e+06	697571	543908	470222	381293	359908	503105	260773	313796	282264	351035	318513	353243	607486	859938	852902	773442	117384	0.151768	15.1768
Top 25 on Heatmap	677	12	18.6501	8.99786804E8;8.75707947E8;8.76710938E8;9.00788452E8;8.77714417E8;9.11778015E8;8.92684814E8;9.43696167E8;8.9368988E8;9.69828552E8;9.13796204E8;9.4469812E8;	999.0;940.72;524.25;251.82;161.55;151.04;83.45;19.68;18.78;16.66;15.7;8.46;	875.708	875.712		C57H94O6	e.g: 1,2-di-(9Z,12Z-heptadecadienoyl)-3-(5Z,8Z,11Z,14Z-eicosatetraenoyl)-sn-glycerol	Triradylglycerols [GL03]	Glycerolipids [GL]	Triacylglycerols [GL0301]	e.g: TG(17:2(9Z,12Z)/17:2(9Z,12Z)/20:4(5Z,8Z,11Z,14Z))[iso3]		4.99189			3.46637e+06	726358	610635	564314	658736	642208	673006	671445	748923	1.95235e+06	2.84329e+06	2.98894e+06	3.10435e+06	3.05089e+06	3.22949e+06	2.94108e+06	3.17837e+06	2.61498e+06	2.86976e+06	3.70422e+06	3.16265e+06	2.95573e+06	2.28666e+06	2.20462e+06	2.48234e+06	336414	0.135523	13.5523
Green	680	3	18.6563	6.56596008E8;6.5759967E8;6.85630981E8;	999.0;556.58;313.37;	656.596					Unknown								25557.3	13402.9	30763	19668	20400.1	1381.85	8470	1240.85	7244.24	1358.87	1201.14	1168.92	1210.2	956.789	1372.95	1345.38	1503.91	1127.28	1186.38	1562.59	1045.73	1239.58	1565.74	5923.93	2909.75	2135.5	0.733913	73.3913
	683	5	18.6421	8.44737671E8;8.45740784E8;8.49692688E8;8.65666565E8;8.50695984E8;	999.0;537.98;232.06;152.19;129.7;	844.738													614641	1424.14	739838	150579	55698.4	9058.45	24349.4	102079	307771	995.874	1453.54	1539.36	1352.2	926.3	1563.66	1538.89	1158.84	980.539	1176.88	1786.84	1097.85	1331.06	1466.75	999.345	1265.72	196.33	0.155114	15.5114
Top 25 on Heatmap	684	7	18.7334	9.24796753E8;9.25801331E8;9.26804993E8;9.69710632E8;9.70713989E8;9.17695007E8;9.18699951E8;	999.0;644.8;194.24;18.02;6.39;0.0;0.0;	924.797	924.801		C59H102O6	e.g: 1,2-di-(9Z,12Z,15Z-octadecatrienoyl)-3-eicosanoyl-sn-glycerol	Triradylglycerols [GL03]	Glycerolipids [GL]	Triacylglycerols [GL0301]	e.g: TG(18:3(9Z,12Z,15Z)/18:3(9Z,12Z,15Z)/20:0)[iso3]					87795.1	1284.92	1469.19	912.394	1436.97	1357.31	1398.34	1245.3	1336.43	67197.4	67147.8	71084.2	45698.9	55704.7	63398.1	81287.2	92849.6	37076.4	71957	87000.9	65866.5	71897.4	59228.8	76454.6	69193.6	7287.64	0.105322	10.5322
	692	11	19.0132	9.5170343E8;9.51630859E8;1.204495483E9;1.204453979E9;5.3533313E8;2.13540573E8;2.28881088E8;6.37080505E8;9.51442383E8;2.66736053E8;2.13534943E8;	999.0;243.55;239.01;218.51;205.52;202.32;139.86;132.5;100.55;82.94;32.26;	951.703													847616	1311.9	1565.97	35832.7	1388.8	975.072	1575.88	1256.02	32791	50740.9	40858.2	17462.8	711330	658174	10936.1	1173.38	78293.1	699070	212149	67847.5	656695	18105.1	48965	700401	255824	314616	1.22982	122.982
	693	7	18.8503	9.51775391E8;7.83012634E8;9.51807739E8;5.35394958E8;9.19702881E8;2.74497772E8;9.51565063E8;	999.0;987.87;973.13;532.35;252.57;193.95;191.0;	951.775													477572	1016.94	1377.68	1179.32	1514.1	40134.8	59780.3	1138.18	1059.97	51280.3	1390.4	66069.5	17732.4	22390.3	576630	174619	1668.01	956.79	12476.9	119343	1250.08	64667	1209.16	990.817	22289	29965.9	1.34443	134.443
	707	9	18.9463	9.01723145E8;9.0272644E8;7.66648254E8;7.68654846E8;7.50625488E8;7.74599609E8;6.72627563E8;6.73630737E8;8.00653442E8;	999.0;613.85;354.35;48.84;3.34;3.08;2.51;0.78;0.0;	901.723													2.27594e+06	1.5731e+06	2.73953e+06	1.72787e+06	2.04439e+06	2.06592e+06	2.36661e+06	2.09458e+06	2.06766e+06	78094.5	39525.4	1404	1298.79	22530.4	24633.6	1386.91	26984.9	1112.07	1267.66	1850.9	1413.28	54041	100334	43980.8	66118.6	24540.1	0.371153	37.1153
	710	4	19.0175	9.91841492E8;9.92844666E8;9.39804626E8;9.93847961E8;	999.0;678.27;315.6;206.9;	991.841													1.37159e+06	1.23083e+06	592253	30945.2	656490	1.09937e+06	903639	917589	1116.88	1.19404e+06	1.3748e+06	1.47977e+06	52502.4	25623.9	1.61607e+06	1.46175e+06	1.54937e+06	27748.7	46625	1.6316e+06	50189.2	1.38371e+06	1.44565e+06	52281.6	960545	642737	0.669138	66.9138
	712	6	19.0813	9.24798218E8;9.25801819E8;9.94839111E8;9.67813416E8;9.80825256E8;9.67813232E8;	999.0;640.44;19.48;17.04;10.47;6.07;	924.798													102021	36747.6	22024.1	61832.3	27868.2	1005.33	20235.4	37189	37804.3	26072.1	29200.1	36116.9	85714.8	84024.7	34294.8	32175.4	37560.9	52966.5	83065	31450.3	96262.2	23177.3	44067.6	83459.9	50234.9	24993.7	0.497536	49.7536
Veraison	713	2	19.059	2.28976547E8;1.204754517E9;	999.0;271.52;	228.977					Unknown								93593.7	1336.55	1492.02	858.441	1488.66	1166.16	1440.17	1287.15	952.085	6249.41	8367.77	16208	1069.03	1097.27	1680.76	30779.6	1450.93	860.234	945.618	1564.89	1175.46	1219.64	101787	1026.16	34677.6	47453.7	1.36842	136.842
Mature	714	8	19.2046	8.22753479E8;7.99677124E8;8.00680481E8;8.15650757E8;8.23756348E8;9.47787231E8;8.16654785E8;7.27577271E8;	999.0;988.3;508.36;417.54;372.11;290.14;198.86;73.8;	822.753	822.755	[M+NH4]+	C51H96O6	e.g: 1,2-dihexadecanoyl-3-(9Z-hexadecenoyl)-sn-glycerol	Triradylglycerols [GL03]	Glycerolipids [GL]	Triacylglycerols [GL0301]	e.g: TG(16:0/16:0/16:1(9Z))[iso3]		1.26232			359016	38746.1	432144	117665	45789.4	35851.8	70041.2	50069	230306	953.299	1082.39	1452.19	22985.3	21484	1551.45	1436.64	1718.03	5535.84	19936.6	20968.9	6866.12	1563.89	8297.78	40738.2	16866.6	17102.2	1.01396	101.396
	717	2	19.1632	8.44737488E8;8.45741028E8;	999.0;518.57;	844.737													44165	6454.34	53161	12173.6	7259.69	1344.89	1343.95	1132.53	32919.3	14936.2	1100.42	1382.92	1106.04	10078.4	13149.4	12141	20938.3	11347	1023.84	13616.9	6633.27	7709.04	18175.3	15011.3	13631.9	4382.76	0.321508	32.1508
	718	2	19.1272	8.54669983E8;8.8169104E8;	999.0;863.64;	854.67													28003.5	26952.2	22120.7	13203	24191.9	26554.6	25345.1	23994.8	7739.31	1327.05	1491.75	1092.34	1125.55	924.01	1417.71	1488.29	1584.09	1047	900.801	1502.09	962.284	1238.7	1475.93	928.28	1214.3	224.24	0.184666	18.4666
	719	4	19.2336	8.32737122E8;8.33740723E8;8.34743774E8;1.04114754E8;	999.0;558.44;149.86;8.55;	832.737													2.38199e+06	257279	190218	136930	164149	187025	162420	174668	126936	1.26716e+06	1.61342e+06	1.7724e+06	1.56607e+06	1.69054e+06	2.20652e+06	1.83075e+06	2.20489e+06	1.73308e+06	1.73343e+06	2.68557e+06	2.24753e+06	1.93504e+06	1.51228e+06	1.31828e+06	1.58853e+06	257497	0.162098	16.2098
	724	13	19.4352	8.20737488E8;8.21740723E8;8.58752808E8;8.59755981E8;8.22744507E8;8.48768982E8;8.49772339E8;8.25692688E8;8.26695923E8;8.23746948E8;8.61763E8;8.62769287E8;8.27698914E8;	999.0;560.69;287.78;184.88;162.9;108.5;61.43;58.42;30.58;29.58;28.35;12.05;6.8;	820.737													1.87864e+07	331442	5.47303e+06	1.01612e+06	464150	195956	168002	171345	2.34003e+06	8.82603e+06	7.98539e+06	9.26243e+06	7.51538e+06	8.06264e+06	1.00127e+07	1.56625e+07	1.83601e+07	1.44537e+07	1.46411e+07	2.21691e+07	1.7726e+07	9.82019e+06	1.01988e+07	9.23257e+06	9.75051e+06	397513	0.0407684	4.07684
Green	726	4	19.5251	6.98643127E8;6.75567261E8;6.91540833E8;7.11638672E8;	999.0;144.43;24.68;19.24;	698.643					Unknown								21497	16452.8	25875.7	13401.7	19939.2	6903.68	5220.55	1123.25	6413.26	1115.45	1222.46	1414.55	1166.25	940.079	1437.73	1203.24	1599.16	950.555	1129.07	1752.9	1271.68	1361.48	1209.64	971.482	1180.86	160.51	0.135926	13.5926
Mature	727	3	19.6	9.25803162E8;9.52793884E8;9.57747986E8;	999.0;199.49;30.77;	925.803					Unknown								15105.6	1326.94	1545.55	1007.14	1109.93	1086.03	1427.77	1463.9	1316.56	1012.79	1376.83	1222.93	1308.24	1245.79	1461.43	1564.36	1488	904.349	12905.6	11166.9	10437.5	1353.87	1544.69	1274.16	1390.91	113.509	0.0816078	8.16078
	731	2	19.9605	7.74599365E8;7.74599121E8;	999.0;610.88;	774.599													28183	23014	33923.6	15599.7	15914	1212.37	18541.7	8477.78	11573.7	6669.44	1260.07	1409.69	1188.2	1010.34	1253.28	1451.47	1431.18	1231.77	958.845	1556.02	1106.54	1377.12	6246.04	974.018	2865.73	2395.9	0.836054	83.6054
	733	18	19.6656	8.46753113E8;8.47756531E8;8.48758606E8;8.74784119E8;8.51708191E8;8.75787476E8;8.49763611E8;8.52711548E8;8.87778809E8;8.88784058E8;8.767901E8;8.68685486E8;9.41825806E8;9.0976349E7;8.6969043E8;8.77793091E8;9.43834106E8;1.58963654E8;	999.0;583.43;180.5;75.31;53.34;44.88;33.87;31.02;25.47;13.29;12.4;11.97;6.36;5.12;2.58;2.34;1.36;1.29;	846.753													1.03333e+06	44430.7	349806	52706.9	43645.8	28571.8	23212.3	28366.5	103688	686404	831116	835100	531104	491277	902390	979276	1.11561e+06	566077	587694	1.3425e+06	678769	903138	811302	474747	729729	184156	0.252363	25.2363
	737	3	19.7781	8.75708679E8;8.76711426E8;8.92685303E8;	999.0;663.82;662.28;	875.709													191431	5422.87	230424	63687.7	19043.2	1026.18	1154.82	1443.44	146442	1027.35	1081.77	18641.3	1288.93	1137.64	19600.6	1126.24	1555.42	1115.1	1224.19	1416.43	1271.08	21337.4	21260.7	1292.93	14630.3	9431.03	0.644621	64.4621
	741	2	19.8903	8.93697083E8;8.94700378E8;	999.0;586.17;	893.697													1.55736e+06	1.48434e+06	1.51867e+06	583134	1.41755e+06	1.47678e+06	1.45718e+06	1.46347e+06	550279	919965	1.08619e+06	1.16298e+06	368693	377528	1.2113e+06	1.09191e+06	1.15394e+06	360257	357162	1.23238e+06	409319	1.08491e+06	1.11865e+06	399227	867596	331473	0.382059	38.2059
	747	7	19.8663	8.96768066E8;8.9777179E8;8.46752625E8;8.47756836E8;8.48760803E8;8.88783203E8;8.15731445E8;	999.0;625.62;238.16;142.45;28.2;5.76;5.6;	896.768													926970	63173.2	1.11579e+06	599878	429510	5922.69	224508	1231.12	680236	1262.98	1489.24	1505.71	1140.04	15913.2	1272.88	1334.11	1291.56	993.459	1191.75	18962.4	11336.3	1213.41	1218.39	1060.03	1163.94	73.5043	0.063151	6.3151
	752	13	19.9688	8.72768677E8;8.73771912E8;8.74774597E8;8.75777344E8;1.92057129E8;1.91945648E8;1.92168655E8;6.6424823E8;1.92280136E8;8.55740906E8;2.18317993E8;9.5151947E8;3.38902618E8;	999.0;604.71;195.41;40.56;2.07;1.62;1.07;0.55;0.42;0.31;0.22;0.11;0.07;	872.769													4.51147e+08	7.47875e+07	3.35831e+07	2.63401e+07	3.06344e+07	5.56987e+07	3.97961e+07	3.74824e+07	1.78103e+07	3.60435e+08	4.29069e+08	4.6992e+08	4.1412e+08	3.91022e+08	5.27775e+08	4.68757e+08	4.97117e+08	3.58044e+08	3.85442e+08	5.59343e+08	4.1725e+08	4.589e+08	4.18417e+08	3.43399e+08	4.06905e+08	4.78504e+07	0.117596	11.7596
	755	4	20.0688	8.77723633E8;8.78726746E8;8.7972998E8;8.80732849E8;	999.0;579.45;181.9;36.56;	877.724													3.13813e+06	3.02836e+06	2.6787e+06	2.17088e+06	2.50245e+06	2.87203e+06	2.76051e+06	2.72006e+06	1.94682e+06	1185.61	1337.95	1398.03	1429.32	83690.4	1634.79	1509.33	1182.31	828.876	902.303	1335.73	1216.92	1291.3	1504.84	1046.09	1280.74	187.433	0.146347	14.6347
	769	10	20.174	8.98783691E8;8.99787109E8;9.00791016E8;9.01795776E8;1.97838394E8;1.97726913E8;1.9794989E8;4.61276642E8;1.98061295E8;2.24821884E8;	999.0;625.57;205.24;43.96;1.74;1.36;0.96;0.62;0.39;0.31;	898.784													4.57463e+08	3.7239e+07	7.93816e+06	7.12392e+06	8.23014e+06	2.28274e+07	1.12763e+07	1.25094e+07	5.54392e+06	3.73043e+08	4.55369e+08	4.79314e+08	4.33047e+08	3.85625e+08	5.31239e+08	4.81439e+08	5.04274e+08	3.726e+08	3.90838e+08	5.74077e+08	4.20044e+08	4.82171e+08	4.36975e+08	3.57803e+08	4.2565e+08	5.14006e+07	0.120758	12.0758
	770	2	20.0887	7.83724792E8;3.38886292E8;	999.0;388.38;	783.725													167977	7116.37	13981.8	4699.11	6538.12	1028.57	7377.54	6533.5	1176.23	1286.91	1353.02	1161.93	1088.63	921.38	1622.54	1461.65	1550.67	138539	1156.71	1932.65	1316.18	1288.72	1329.48	1183.07	1267.09	61.6955	0.0486908	4.86908
	773	4	20.1921	9.03738647E8;9.0474231E8;9.05745544E8;9.06748352E8;	999.0;611.53;161.28;37.5;	903.739													2.50742e+06	2.41971e+06	950804	1.00369e+06	1.02363e+06	1.97807e+06	1.38042e+06	1.48132e+06	751340	1326.2	1383.69	1568.95	998.79	1081.77	1623.56	1401.57	1390.79	835.623	165894	1398.1	1268.33	1234.03	1309.49	1155.55	1233.03	62.8471	0.0509698	5.09698
	778	3	20.2614	9.93856934E8;9.94860229E8;9.42834351E8;	999.0;644.13;82.61;	993.857													1.21463e+06	476837	101076	1204.69	110054	321660	170488	199408	1043.62	1.05557e+06	1.21118e+06	1.24043e+06	30438.1	30069.5	1.33421e+06	1.19888e+06	1.39618e+06	32301.6	49454.1	1.41701e+06	38710.6	1.17564e+06	1.22523e+06	46118.4	815662	544526	0.667588	66.7588
	779	2	20.3807	8.5568219E8;8.01692688E8;	999.0;750.94;	855.682													18837.9	12110.8	22674.9	8153.11	15023	11239.4	15441.2	12290.3	10141.5	1169.07	1430.25	1254.69	1219.26	921.842	1765.6	1503.11	1657.16	1013.25	1134.63	1472.77	1118.06	1589.45	1342.85	1041.75	1324.68	223.966	0.169071	16.9071
Veraison	780	6	20.2938	9.26814453E8;9.27817688E8;9.2882074E8;9.29824036E8;9.69831299E8;9.72729675E8;	999.0;640.13;199.17;29.38;15.06;10.87;	926.814	926.817	[M+NH4]+	C59H104O6	e.g: 1-(9Z,12Z-octadecadienoyl)-2-(9Z,12Z,15Z-octadecatrienoyl)-3-eicosanoyl-sn-glycerol	Triradylglycerols [GL03]	Glycerolipids [GL]	Triacylglycerols [GL0301]	e.g: TG(18:2(9Z,12Z)/18:3(9Z,12Z,15Z)/20:0)[iso6]		2.87498			5.52681e+06	3.24605e+06	863561	1.26375e+06	920932	2.37883e+06	1.39708e+06	1.50438e+06	790748	3.7946e+06	4.09269e+06	4.30391e+06	5.3368e+06	4.65345e+06	4.66172e+06	4.4657e+06	4.55303e+06	4.26781e+06	4.59974e+06	5.1509e+06	4.89517e+06	4.05259e+06	4.34317e+06	4.62319e+06	4.33965e+06	232959	0.0536814	5.36814
	782	7	20.3862	6.82648132E8;6.8365155E8;7.03577454E8;6.87603699E8;6.84656433E8;8.5668573E8;7.04580811E8;	999.0;415.39;187.79;126.56;113.43;90.91;83.03;	682.648													129094	90532.3	135181	97822.5	134834	84915.4	120564	79447.5	110351	11601.8	1448.73	1445.47	1139.9	891.926	1805.1	1329.17	1637.73	1221.98	1173.05	1519.61	1414.42	1470.36	1096.5	1091.92	1219.59	177.328	0.145399	14.5399
Top 25 on Heatmap	788	20	20.4758	9.24799011E8;9.25802124E8;8.60769043E8;8.61772339E8;8.62777161E8;9.52830322E8;9.2975415E8;9.53833679E8;9.30757751E8;9.45728271E8;9.65826111E8;9.66829956E8;9.46731689E8;9.54836609E8;9.31760681E8;8.63782288E8;8.8880072E8;1.019872742E9;1.020877258E9;9.55839722E8;	999.0;656.59;281.58;160.1;46.5;38.2;30.5;24.35;18.48;16.17;14.59;10.59;9.89;7.21;7.04;6.87;6.82;5.41;3.79;2.9;	924.799	924.801		C59H102O6	e.g: 1,2-di-(9Z,12Z,15Z-octadecatrienoyl)-3-eicosanoyl-sn-glycerol	Triradylglycerols [GL03]	Glycerolipids [GL]	Triacylglycerols [GL0301]	e.g: TG(18:3(9Z,12Z,15Z)/18:3(9Z,12Z,15Z)/20:0)[iso3]		2.65633			1.74492e+07	740377	604814	409890	438567	492199	413414	463746	397522	1.16754e+07	1.46611e+07	1.61247e+07	1.5069e+07	1.4838e+07	1.89674e+07	1.73713e+07	1.82473e+07	1.43912e+07	1.47406e+07	2.11389e+07	1.57702e+07	1.69688e+07	1.3673e+07	1.14613e+07	1.40344e+07	2.2629e+06	0.16124	16.124
	789	2	20.2821	9.19712891E8;1.98908646E8;	999.0;153.99;	919.713													746454	9091.29	46262.8	6152.51	1173.93	22203	1120.66	43227.1	21521.1	1259.93	1045.97	1167.72	1373.23	1078.11	901283	1273.11	1396.55	993.194	1119.29	1750.82	1269.46	1271.47	78937.8	889.302	27032.9	36702.7	1.35771	135.771
	792	9	20.5734	9.26815125E8;9.2781842E8;7.96737488E8;8.34753113E8;7.97740906E8;8.35756592E8;8.77724426E8;7.98744141E8;8.36758972E8;	999.0;694.83;283.82;221.11;152.67;127.0;90.13;35.64;32.98;	926.815													2.40906e+06	304163	366964	153816	244366	275912	326905	295614	175418	1.25598e+06	1.30421e+06	1.2697e+06	1.0573e+06	1.03694e+06	1.43635e+06	1.94769e+06	2.07987e+06	1.52885e+06	2.05821e+06	3.08021e+06	2.24075e+06	1.36016e+06	1.42373e+06	1.15675e+06	1.31355e+06	113871	0.0866897	8.66897
Top 25 on Heatmap	796	15	20.7942	8.22753235E8;8.23756531E8;8.24761353E8;8.50784729E8;8.2770813E8;8.51788086E8;8.28711609E8;8.25764038E8;8.63778931E8;8.52790771E8;8.64785583E8;8.29714661E8;8.65724121E8;1.71148727E8;8.66727661E8;	999.0;558.78;166.23;106.26;60.33;59.17;31.94;29.82;22.11;12.35;11.34;8.63;3.68;3.18;1.73;	822.753	822.755		C51H96O6	e.g: 1,2-dihexadecanoyl-3-(9Z-hexadecenoyl)-sn-glycerol	Triradylglycerols [GL03]	Glycerolipids [GL]	Triacylglycerols [GL0301]	e.g: TG(16:0/16:0/16:1(9Z))[iso3]		1.55889			1.51313e+07	300393	3.83141e+06	759664	374012	228885	207823	206911	1.70532e+06	7.83193e+06	8.57052e+06	9.4692e+06	7.27462e+06	8.47466e+06	9.26279e+06	1.38482e+07	1.6497e+07	1.21154e+07	1.23868e+07	1.96585e+07	1.39007e+07	1.10065e+07	8.9475e+06	8.00245e+06	9.3188e+06	1.25418e+06	0.134586	13.4586
	800	17	20.8665	8.86783875E8;8.87787109E8;8.88789978E8;8.91739136E8;9.14814819E8;8.92742432E8;9.07712646E8;9.08716003E8;9.28813416E8;8.9374585E8;9.81857178E8;9.82860046E8;9.29829956E8;9.0972113E8;1.58963638E8;9.83863708E8;8.94749023E8;	999.0;622.2;200.11;48.29;47.41;28.99;24.63;15.36;12.18;9.23;6.67;4.3;3.45;2.43;1.7;1.45;1.09;	886.784													972578	125045	62809.1	57488.9	64095.6	88663.9	76940	67499.5	46271.3	723053	940888	1.04929e+06	719426	688350	1.14483e+06	958135	1.01092e+06	644405	606335	1.11427e+06	671859	953668	862181	618212	811354	141587	0.174507	17.4507
	804	16	21.0064	9.12798889E8;9.13802856E8;9.14804993E8;9.40829712E8;8.96768066E8;9.41833557E8;9.17754395E8;9.18757813E8;9.42836731E8;8.62775452E8;9.19760864E8;9.53825562E8;9.54830505E8;9.34731628E8;1.94117096E8;9.33728088E8;	999.0;648.66;114.92;105.53;88.08;67.44;50.48;32.63;23.29;22.33;9.88;7.29;4.36;1.89;1.74;1.33;	912.799													1.41901e+06	65540.7	14784.5	1250.25	1442.31	21049.7	10745	7681.19	5327.92	938163	1.31081e+06	1.28437e+06	1.37022e+06	1.1487e+06	1.47101e+06	1.21988e+06	1.17163e+06	1.10746e+06	1.08716e+06	1.34814e+06	1.20377e+06	1.22978e+06	1.10761e+06	1.04234e+06	1.12657e+06	77685.6	0.0689573	6.89573
	806	3	21.0046	9.03739502E8;9.26815369E8;9.27817505E8;	999.0;759.43;453.17;	903.74													103724	9010.36	110902	23904.8	6712.58	1117.04	1413.55	7839.56	96323	1124.33	15241.5	1456.51	1097.49	1235.37	1442.04	1582.37	1574.84	1071.22	977.559	1584.53	11751.5	1336.27	1207.29	989.351	1177.64	143.172	0.121575	12.1575
Top 25 on Heatmap	808	18	21.1369	8.4876886E8;8.49772156E8;8.50774902E8;8.5177771E8;8.53723694E8;8.54726929E8;8.89794006E8;8.90799255E8;1.86723785E8;1.8661232E8;9.21711243E8;9.18809875E8;1.8683522E8;8.40913513E8;9.46839417E8;5.75501038E8;8.31742737E8;9.47844482E8;	999.0;583.28;180.95;36.48;18.39;10.46;9.4;5.61;1.39;1.1;1.03;0.71;0.66;0.44;0.32;0.31;0.29;0.16;	848.769	848.77		C53H98O6	e.g: 1-hexadecanoyl-2,3-di-(9Z-heptadecenoyl)-sn-glycerol	Triradylglycerols [GL03]	Glycerolipids [GL]	Triacylglycerols [GL0301]	e.g: TG(16:0/17:1(9Z)/17:1(9Z))[iso3]		1.57875			1.29924e+08	5.34178e+06	9.21686e+06	4.39438e+06	4.45129e+06	4.46012e+06	4.18613e+06	4.08021e+06	5.36026e+06	8.64232e+07	1.06816e+08	1.1339e+08	8.99875e+07	9.56763e+07	1.27468e+08	1.21645e+08	1.49344e+08	1.00619e+08	1.05428e+08	1.66094e+08	1.19394e+08	1.215e+08	1.0279e+08	8.77512e+07	1.04014e+08	1.38049e+07	0.132722	13.2722
	814	3	21.3607	8.1075293E8;7.62710815E8;7.63714172E8;	999.0;117.1;71.6;	810.753													108959	86765.9	131153	60342.3	90503.3	98341.6	100742	86255.6	67302.7	30560.1	1492.96	1558.86	1157.63	1319.39	36471.5	30954.1	1324.57	1172.55	1012.63	1417.19	1071.24	1447.63	28955.7	12245.3	14216.2	11316.3	0.796012	79.6012
	815	2	21.2382	9.51602478E8;2.74514374E8;	999.0;207.1;	951.602													82243.2	1206.98	1379.69	1003.09	1140.81	1237.49	1152.08	1308.16	1226.1	18323.7	32233.6	12854.5	1302.09	1162.9	32950.5	32315.4	11102.5	1167.7	70265.3	27398.6	72147	10979.6	44637.3	20417.2	25344.7	14175.6	0.55931	55.931
	817	14	21.3273	8.74784363E8;8.75787354E8;8.76790405E8;8.77794006E8;1.92505081E8;1.92393585E8;9.1681427E8;1.92616516E8;4.61287598E8;9.17821289E8;1.92728043E8;3.38897705E8;9.5151886E8;2.18821915E8;	999.0;595.95;198.89;38.62;2.44;1.92;1.61;1.34;1.02;0.47;0.38;0.36;0.19;0.16;	874.784													3.25848e+08	1.2695e+07	1.27568e+07	6.5084e+06	6.73448e+06	1.04267e+07	5.81704e+06	8.8953e+06	6.58831e+06	2.50689e+08	3.18433e+08	3.25468e+08	2.90476e+08	2.81844e+08	3.70967e+08	3.36723e+08	3.4951e+08	2.65765e+08	2.70359e+08	4.14231e+08	3.07454e+08	3.3076e+08	2.97587e+08	2.35371e+08	2.87906e+08	3.95397e+07	0.137336	13.7336
	818	5	21.2633	8.82748901E8;9.82929565E8;9.83932556E8;7.8861499E8;7.60583801E8;	999.0;436.42;309.27;294.22;113.19;	882.749													49336.5	44064.9	49626.5	23729.5	36189.4	46783.8	25660.8	24368.4	22165.1	1294.42	1039.23	1307.12	1132.52	980.98	1400.17	1286.88	1430.41	1221.18	918.44	1507.12	1002.36	1124.55	1292.78	981.708	1133.01	127.136	0.11221	11.221
	824	2	21.0923	8.377724E8;9.12799255E8;	999.0;856.86;	912.799													27242.4	26289.5	12822	13902.2	14837.6	21545.7	17373.4	19450.8	8000.26	1117.29	1238.01	1349.38	1189.94	965.746	1493.11	1403.96	1547.29	899.051	946.942	1308.31	997.499	1289.2	1536.45	1098.27	1307.97	179.381	0.137144	13.7144
	826	4	21.3356	9.13802612E8;1.98960861E8;1.221186157E9;3.01169525E8;	999.0;431.56;84.53;39.31;	913.803													364865	13439.5	27618.2	16721.4	20944.8	12808.6	9272.32	1270.98	18021.7	1336.76	375417	1548.32	1004.56	993.49	1440.07	1581.2	1463.8	931.229	1167.84	1928.84	1153.18	1516.05	1211.47	1228.1	1318.54	139.826	0.106046	10.6046
	830	5	21.5475	1.98286362E8;1.98397858E8;1.98174881E8;2.25325836E8;9.66829041E8;	999.0;579.03;318.36;123.88;95.8;	198.286													606618	1197.34	1465.1	1166.69	1376.85	1342.86	1474.34	1116.58	955.274	398999	484612	602913	516673	457929	676689	630744	589969	475134	497198	780611	572375	585254	470172	360043	471823	91949.4	0.194881	19.4881
	833	5	21.6058	2.2896846E8;2.28963837E8;1.012871643E9;1.29777832E9;1.219982056E9;	999.0;344.18;80.49;76.22;15.21;	228.968													231487	1087.4	7642.53	1104.41	1527.17	1031.46	1165.17	1305.56	1263.46	32014.6	149681	15362.7	1300.23	927.043	32451.2	252291	1370.35	1046.67	1093.77	41967.9	1193.74	1511.6	198076	1265.68	66951.2	92719.5	1.38488	138.488
Top 25 on Heatmap	834	2	21.6319	8.3676886E8;9.72855835E8;	999.0;123.88;	836.769	836.77		C52H98O6	e.g: 1-hexadecanoyl-2-(9Z-hexadecenoyl)-3-heptadecanoyl-sn-glycerol	Triradylglycerols [GL03]	Glycerolipids [GL]	Triacylglycerols [GL0301]	e.g: TG(16:0/16:0/17:1(9Z))[iso3]		1.56265			165154	81830.1	90967.2	68315.5	69890.2	68408.8	72840.3	79977.9	64839	97308.7	84835.2	81973.2	67304.3	77461.6	81268.4	126703	165802	109228	141101	200822	125947	77949	123715	104310	101991	18755.8	0.183896	18.3896
	838	2	21.6084	8.41723938E8;8.42727539E8;	999.0;403.66;	841.724													11214.1	8608.34	8584.39	7962.09	8132.15	7266.18	12068.4	8887.38	7547.08	1108.95	1299.85	1309.77	1423.59	1233.13	1762.46	1238.66	1195.64	978.23	1029.34	1852.69	1029.54	1214.54	1578.85	965.518	1252.97	251.863	0.201012	20.1012
	839	11	21.7388	9.00799255E8;9.01802734E8;9.02805542E8;9.03808594E8;9.29834167E8;1.98286346E8;9.30836975E8;1.9817485E8;1.98397842E8;4.61288361E8;8.94000549E8;	999.0;612.22;199.85;43.6;5.44;1.98;1.58;1.5;0.87;0.39;0.07;	900.799													3.64124e+08	2.2901e+07	6.15956e+06	3.95873e+06	4.32093e+06	1.28064e+07	5.41053e+06	6.20387e+06	4.05531e+06	2.83926e+08	3.4019e+08	3.64201e+08	3.25907e+08	3.11405e+08	4.13031e+08	3.82113e+08	3.90691e+08	3.00311e+08	2.79845e+08	4.68638e+08	3.04669e+08	3.71634e+08	3.4129e+08	2.74816e+08	3.29246e+08	4.04326e+07	0.122804	12.2804
	842	3	21.8016	9.51653564E8;9.51630981E8;1.204474365E9;	999.0;710.02;174.39;	951.654													286884	1276.62	1427.54	1194.93	1434.75	1231.34	1566.87	1331.62	6946.01	26959.5	1039.65	22899.3	170724	252498	1490.33	29486.9	1150.32	146702	186093	1857.59	222747	26917.7	40756.9	181709	83127.8	69935.9	0.841306	84.1306
	844	3	21.7005	9.07761108E8;9.418255E8;9.08764343E8;	999.0;550.29;202.13;	907.761													217365	209762	108728	82428.9	83045.4	161754	101212	106954	88088.7	1109.69	1517.46	1467.36	1201.72	1107.29	1594.58	1103.8	1660.44	1163.31	1144.08	1322.16	1395.48	1598.95	1089.02	1039.44	1242.47	252.883	0.203533	20.3533
	848	4	21.8474	6.86643127E8;7.14674377E8;6.87646423E8;7.15677734E8;	999.0;541.64;489.21;280.98;	686.643													56939	23378.1	68536.9	33358.1	25060.1	32934.1	36376.6	30734.8	44497.4	962.424	1195.14	1289.3	1000.73	1055.7	1251.88	1518.15	1599.73	1095.99	1274.94	1575.97	952.215	1454.69	1470.56	986.958	1304.07	224.326	0.17202	17.202
	852	13	21.979	8.74784668E8;9.54845764E8;9.31769714E8;9.55849243E8;9.32773254E8;9.56851929E8;9.47743896E8;8.73772583E8;8.72768921E8;9.33776428E8;9.48747131E8;9.69855408E8;9.57854919E8;	999.0;477.24;302.25;299.52;193.25;93.94;71.39;67.14;65.94;60.08;46.43;23.87;21.63;	874.785													2.56267e+06	358090	314094	219109	212007	249691	192635	241466	203240	2.1974e+06	2.59768e+06	2.5742e+06	2.38518e+06	2.25551e+06	2.87647e+06	2.66896e+06	2.75413e+06	2.04553e+06	2.14376e+06	3.01968e+06	2.2648e+06	2.56861e+06	2.59833e+06	2.0808e+06	2.41592e+06	237270	0.0982113	9.82113
Top 25 on Heatmap	859	15	22.2164	8.88799744E8;8.89802979E8;8.90807434E8;9.16830505E8;8.93755249E8;9.17833923E8;8.94758301E8;8.91812683E8;9.18837158E8;9.09728455E8;8.9576178E8;9.1073175E8;9.61741882E8;9.11736572E8;7.9677356E8;	999.0;620.29;198.77;107.3;72.01;67.74;43.92;39.2;21.75;12.13;10.19;7.58;1.76;1.67;1.23;	888.8	888.801		C56H102O6	e.g: 1-(9Z-heptadecenoyl)-2,3-di-(9Z-octadecenoyl)-sn-glycerol	Triradylglycerols [GL03]	Glycerolipids [GL]	Triacylglycerols [GL0301]	e.g: TG(17:1(9Z)/18:1(9Z)/18:1(9Z))[iso3]		1.93922			1.73278e+07	333319	182722	476801	420103	350943	277279	462203	273911	1.04366e+07	1.68039e+07	1.65713e+07	1.47868e+07	1.40462e+07	1.78737e+07	1.72437e+07	1.61491e+07	1.42911e+07	1.37616e+07	1.98102e+07	1.61795e+07	1.63586e+07	1.24575e+07	1.09135e+07	1.32432e+07	2.29134e+06	0.17302	17.302
	861	3	22.3308	7.10679321E8;7.11682983E8;7.50710449E8;	999.0;467.8;460.23;	710.679													36528.3	16644.7	43968.8	21333.3	26170.2	22021.2	24364.4	17674.8	30525.6	20400.3	6250.73	1198.12	6221.86	5691.07	1391.19	8123.45	1211.46	5542.22	4954.05	15387.6	6341.49	9417.63	24077.6	21509.7	18335	6392.09	0.348628	34.8628
	862	24	22.3668	8.24768677E8;8.25772095E8;9.26814636E8;8.26775452E8;9.27818054E8;8.29724121E8;8.30727478E8;8.62783997E8;8.27778503E8;9.42844543E8;8.63787476E8;8.65794739E8;9.54846191E8;9.43849243E8;9.19769958E8;8.3173053E8;8.66804382E8;9.20773376E8;1.16106651E8;9.44852417E8;8.3273407E8;1.88127655E8;5.51500916E8;8.67739319E8;	999.0;566.75;172.44;163.39;117.2;75.45;41.14;32.4;29.29;20.29;19.71;18.32;15.94;13.5;12.44;11.53;9.21;6.64;4.18;3.64;2.09;2.08;1.88;0.98;	824.769													1.13478e+07	346121	636416	240365	480251	326744	564669	426811	239281	5.25595e+06	6.04002e+06	6.06373e+06	5.42587e+06	6.11464e+06	6.38466e+06	8.03094e+06	1.0441e+07	7.01295e+06	8.38989e+06	1.34894e+07	1.07072e+07	7.11293e+06	5.9688e+06	5.05414e+06	6.04529e+06	842239	0.139321	13.9321
	866	18	22.549	8.50784302E8;8.51787598E8;8.52790344E8;8.78814819E8;8.53794312E8;8.55739197E8;8.56742249E8;8.91809875E8;8.92814941E8;8.57745422E8;8.93826599E8;1.87171661E8;1.87060165E8;9.23726013E8;8.33758484E8;9.20825012E8;1.87283142E8;9.48855225E8;	999.0;582.82;179.94;38.71;36.1;21.38;12.61;10.65;6.37;3.68;1.86;1.82;1.51;1.33;1.11;0.93;0.88;0.47;	850.784													1.17246e+08	1.38117e+06	3.57236e+06	1.79949e+06	1.31634e+06	1.4558e+06	1.60773e+06	1.51043e+06	2.13022e+06	7.6855e+07	9.81576e+07	1.02829e+08	7.99732e+07	8.74093e+07	1.05651e+08	1.12288e+08	1.3477e+08	9.1499e+07	9.29127e+07	1.41802e+08	1.00307e+08	1.11547e+08	8.70085e+07	7.53459e+07	9.13004e+07	1.50874e+07	0.16525	16.525
	871	8	22.6506	9.14814453E8;9.15818115E8;9.16821777E8;9.42845825E8;9.43849304E8;9.20773621E8;1.90062424E8;1.89950882E8;	999.0;601.03;185.21;29.72;22.73;12.2;7.64;3.95;	914.814													233663	20019.9	18823.1	5921.93	7274.16	7681.92	1123.29	7939.6	10706.9	131160	230640	155846	207648	205656	183816	167598	184613	173489	194443	194102	180596	138454	155477	172440	155457	13874.6	0.0892507	8.92507
	873	19	22.7035	8.76799744E8;8.77802734E8;8.78806213E8;8.79809021E8;8.81754272E8;9.17825378E8;8.82757813E8;9.18829651E8;1.92952957E8;1.92841461E8;1.93064438E8;9.49741821E8;5.77517334E8;8.59773376E8;8.68553284E8;6.03514282E8;3.38906799E8;8.60776062E8;1.93175858E8;	999.0;599.13;191.93;39.04;15.57;10.37;8.9;6.04;2.25;1.66;1.11;0.89;0.62;0.33;0.25;0.24;0.24;0.24;0.19;	876.8													1.39274e+06	161785	215154	164053	186339	210278	222384	260141	111438	1.09193e+06	1.43302e+06	1.47127e+06	800426	731150	1.57066e+06	1.39376e+06	1.53221e+06	722248	757994	1.69695e+06	754405	1.36526e+06	1.39108e+06	663757	1.14003e+06	336944	0.295556	29.5556
	884	4	22.9813	1.95732254E8;1.95955261E8;9.51581421E8;6.03530457E8;	999.0;847.38;538.01;492.21;	195.732													38124.3	1172.85	1494.25	1135.84	1294.73	1256.05	1087.96	1395.75	9515.56	17108.3	1420.19	32445	29499.9	33554.7	35003.4	27002.2	40127.8	29976.8	26470.4	34931.9	33656.1	30684.9	33547.9	21052.4	28428.4	5345	0.188016	18.8016
	891	17	23.0866	9.02815247E8;9.03818298E8;9.04821228E8;9.05823792E8;9.07769531E8;9.43840515E8;9.44845032E8;1.98734222E8;1.98622757E8;1.98845734E8;9.45852173E8;9.75757568E8;8.85789368E8;8.9419989E8;9.11555542E8;9.68843994E8;1.184062256E9;	999.0;628.13;207.9;44.5;10.65;6.55;4.08;2.22;1.52;1.26;0.91;0.6;0.43;0.4;0.31;0.16;0.1;	902.815													2.37825e+08	1.07665e+07	8.55351e+06	1.99057e+07	1.55842e+07	1.8565e+07	1.24704e+07	2.43638e+07	7.7756e+06	1.82848e+08	2.44123e+08	2.42828e+08	2.23167e+08	1.92883e+08	2.71524e+08	2.45495e+08	2.412e+08	1.96146e+08	2.0241e+08	2.97155e+08	2.18323e+08	2.44581e+08	2.17477e+08	1.79435e+08	2.13831e+08	2.67206e+07	0.124961	12.4961
	896	2	23.1701	9.23743469E8;9.24746887E8;	999.0;573.28;	923.743													1.06505e+06	664419	626877	388418	846273	794919	778020	971055	293192	959774	970336	1.00943e+06	359614	321146	1.28596e+06	1.07105e+06	1.19693e+06	338920	342442	1.28062e+06	387238	1.05632e+06	1.15118e+06	343052	850184	360681	0.424239	42.4239
	898	13	23.3209	9.30838867E8;8.76800537E8;9.33785522E8;9.56861328E8;9.34789063E8;9.69856995E8;9.50762695E8;9.5786499E8;9.70860962E8;9.58868408E8;9.718703E8;1.024906982E9;8.50784485E8;	999.0;351.3;164.19;109.11;101.95;84.85;70.84;68.79;61.73;43.81;36.39;28.79;25.39;	930.839													490204	34727.8	77353.4	26082	49256.3	34187.5	21578.6	62269.2	24068.8	372598	504380	473967	126213	160955	548160	518603	476206	172713	169507	515388	172069	473399	414599	156092	348030	137828	0.396022	39.6022
Top 25 on Heatmap	903	10	23.4665	8.64800049E8;8.65803345E8;8.66808472E8;8.92832336E8;8.69755493E8;8.9383551E8;8.7075885E8;8.67809387E8;8.02763123E8;8.71762146E8;	999.0;587.41;157.17;102.36;91.39;63.31;46.45;33.21;18.23;11.15;	864.8	864.801		C54H102O6	e.g: 1,2-diheptadecanoyl-3-(9Z-heptadecenoyl)-sn-glycerol	Triradylglycerols [GL03]	Glycerolipids [GL]	Triacylglycerols [GL0301]	e.g: TG(17:0/17:0/17:1(9Z))[iso3]		1.64035			1.36325e+06	63422.6	98259.1	51818.4	19577.9	70437.3	86583.7	78208.1	66954.5	755991	966444	954172	836206	971774	1.05143e+06	1.13771e+06	1.24534e+06	1.05485e+06	1.16369e+06	1.77112e+06	1.25653e+06	1.02519e+06	867695	783677	892187	100106	0.112203	11.2203
	908	25	23.6266	9.28830444E8;9.29833923E8;9.30836792E8;9.31839478E8;9.56861389E8;9.33785522E8;9.57864624E8;9.34789001E8;9.69856628E8;9.49759155E8;9.7086084E8;9.50762512E8;9.58867737E8;9.35792053E8;1.023903687E9;1.024907104E9;9.51766907E8;9.36795105E8;9.59870667E8;1.001773621E9;1.025910278E9;9.72881836E8;5.48502502E8;1.002776489E9;9.73887939E8;	999.0;649.96;222.75;48.44;46.44;43.76;30.64;27.02;18.57;18.29;12.36;11.92;9.8;8.73;5.49;3.8;2.98;2.0;1.69;1.33;1.13;0.91;0.85;0.77;0.25;	928.83													6.86217e+07	2.14134e+06	1.45363e+06	844136	921903	1.45739e+06	933285	1.1105e+06	925150	4.74629e+07	6.03471e+07	6.33668e+07	5.70848e+07	5.47801e+07	7.10187e+07	6.24318e+07	6.15897e+07	5.45303e+07	5.86277e+07	7.79259e+07	5.64231e+07	6.51979e+07	5.4821e+07	4.71288e+07	5.57159e+07	7.40376e+06	0.132884	13.2884
	913	9	23.8036	9.16830994E8;9.07770813E8;9.17834412E8;9.08774048E8;9.19850098E8;9.43840576E8;7.08509949E8;1.17599585E9;2.40966629E8;	999.0;662.56;585.19;450.55;319.97;101.14;28.95;18.59;9.44;	916.831													386631	1078.27	36233.9	41123.1	22920.5	8446.57	22077.2	1484.36	37327	236915	369237	339531	347840	286398	330427	319489	305223	295094	311856	393671	364806	322646	282407	284960	296671	18396.6	0.0620102	6.20102
	914	3	23.7278	7.13561646E8;7.14565491E8;6.97587708E8;	999.0;482.94;481.73;	713.562													30898.1	29817.3	35000.4	15833.3	20456	23380.8	26459.1	10499.3	15648.6	1345.89	1183.42	1164.02	1133.82	1223.03	1316.41	1602.04	1481.31	968.083	1237.54	1702.07	1378.77	1502.5	1324.26	914.274	1247.01	246.276	0.197493	19.7493
Green; Top 25 on Heatmap	915	9	23.8788	8.90815369E8;8.91818726E8;8.95770813E8;8.92821899E8;1.16106651E8;9.11744324E8;9.12747803E8;9.44860229E8;8.8275885E8;	999.0;608.93;207.64;182.39;41.89;35.71;21.63;21.44;18.98;	890.815	890.817	[M+NH4]+	C56H104O6	e.g: 1-(9Z,12Z-heptadecadienoyl)-2,3-dioctadecanoyl-sn-glycerol	Triradylglycerols [GL03]	Glycerolipids [GL]	Triacylglycerols [GL0301]	e.g: TG(17:2(9Z,12Z)/18:0/18:0)[iso3]		1.96289			1.51451e+06	81580.2	135312	85401.4	76230.1	67288.7	63917.6	46581.2	31652.4	881052	1.1352e+06	1.1842e+06	1.38467e+06	1.23039e+06	1.32049e+06	1.30701e+06	1.28428e+06	1.16888e+06	1.27092e+06	1.65445e+06	1.42902e+06	1.21807e+06	986027	915823	1.03997e+06	129155	0.124191	12.4191
	918	11	24.0759	9.16830505E8;9.17834045E8;9.2178595E8;9.1884082E8;9.22789307E8;9.45865051E8;9.37759766E8;9.19839661E8;9.38763E8;9.2379248E8;9.39767639E8;	999.0;645.2;221.98;188.59;135.48;111.51;47.89;41.33;31.27;26.98;7.94;	916.831													2.73403e+06	72944	49392	79038.5	76241.1	64087.3	47755.5	94196.8	64281.3	1.58045e+06	2.34522e+06	2.33112e+06	2.61742e+06	2.1368e+06	2.30211e+06	2.40633e+06	2.32366e+06	2.25488e+06	2.32057e+06	2.67278e+06	2.50347e+06	2.48418e+06	1.83091e+06	1.75436e+06	2.02315e+06	327493	0.161873	16.1873
Top 25 on Heatmap	920	19	24.2634	8.5280011E8;8.53803345E8;8.54806641E8;8.57755249E8;9.54845947E8;8.58758728E8;9.55849609E8;8.5581012E8;8.59761902E8;8.93825806E8;9.56851379E8;9.59801514E8;9.82877258E8;9.60804688E8;8.94832275E8;9.83881104E8;9.75775452E8;8.6076532E8;9.9587262E8;	999.0;579.68;176.54;160.9;120.34;89.32;68.09;34.14;26.09;25.05;22.29;17.95;14.5;10.78;10.44;9.21;7.18;6.29;3.18;	852.8	852.801		C53H102O6	e.g: 1,2-dihexadecanoyl-3-octadecanoyl-sn-glycerol	Triradylglycerols [GL03]	Glycerolipids [GL]	Triacylglycerols [GL0301]	e.g: TG(16:0/16:0/18:0)		1.59191			4.86084e+06	234584	424995	145660	268274	232139	268611	232063	156224	2.39407e+06	2.79914e+06	2.80304e+06	2.79832e+06	3.14028e+06	3.1614e+06	3.37644e+06	4.51036e+06	3.026e+06	4.15291e+06	5.55263e+06	4.51163e+06	3.28221e+06	2.76483e+06	2.41988e+06	2.82231e+06	354381	0.125565	12.5565
	921	2	24.2057	8.73728882E8;8.74732361E8;	999.0;533.23;	873.729													39019.4	33078.3	46967.3	4952.84	36914	35581	41132.3	36461.2	10441.8	1321.06	1100.64	1586.67	1333.53	988.452	1464.11	1548.73	1330.14	1165.73	1135.94	1712.19	1310.87	1254.27	1194.6	1218.08	1222.32	24.5401	0.0200767	2.00767
	924	24	24.4229	8.78815613E8;8.79818787E8;8.80821655E8;9.06845825E8;8.81826233E8;8.83770386E8;8.84773682E8;9.19841003E8;8.99744019E8;8.85776733E8;9.20846436E8;9.21858704E8;9.73889221E8;9.51757629E8;9.74891785E8;1.93400894E8;9.48856445E8;1.93289413E8;8.61789917E8;9.22862732E8;9.52761169E8;1.93512314E8;9.75894775E8;8.92830078E8;	999.0;603.1;190.96;47.28;40.35;34.98;20.48;13.03;6.75;6.17;4.84;2.57;2.34;1.57;1.45;1.14;0.98;0.85;0.78;0.76;0.74;0.64;0.44;0.19;	878.816													7.23403e+07	624632	1.57363e+06	580225	457083	608809	521662	567312	749622	5.15697e+07	6.57238e+07	6.94363e+07	5.781e+07	6.06386e+07	6.95974e+07	6.86052e+07	7.50489e+07	5.55709e+07	5.97169e+07	9.3984e+07	6.64786e+07	7.04211e+07	5.96492e+07	4.81834e+07	5.94179e+07	9.07998e+06	0.152816	15.2816
	932	21	24.6933	9.04830872E8;9.05834045E8;9.06836853E8;9.0784021E8;9.32860474E8;9.09785522E8;9.33864624E8;9.10789001E8;9.34867981E8;9.46860901E8;9.11792053E8;9.35870605E8;9.77772827E8;9.74872009E8;9.78776184E8;1.9929361E8;9.69856567E8;8.87804749E8;2.26333588E8;6.05528259E8;8.9618573E8;	999.0;628.4;237.9;51.59;40.94;29.97;24.09;18.27;8.33;7.98;5.72;1.77;1.44;1.0;0.93;0.85;0.83;0.49;0.26;0.21;0.21;	904.831													1.93823e+07	491580	769490	757327	568413	672543	599226	796513	583429	1.44657e+07	1.99428e+07	1.88169e+07	1.70134e+07	1.44412e+07	1.9477e+07	1.80537e+07	1.82613e+07	1.46345e+07	1.58738e+07	2.24913e+07	1.67565e+07	1.88217e+07	1.70774e+07	1.40341e+07	1.66444e+07	1.97837e+06	0.118861	11.8861
	934	3	24.7407	9.30845398E8;9.31848938E8;9.7587561E8;	999.0;648.12;14.13;	930.845													4.09851e+06	770458	1578.51	1.53896e+06	1.19663e+06	1.133e+06	882101	1.39978e+06	1143.76	3.18539e+06	4.21703e+06	3.59397e+06	3.08421e+06	2.50986e+06	3.31017e+06	3.8745e+06	3.15217e+06	2.98439e+06	3.32468e+06	4.20612e+06	3.14032e+06	3.53953e+06	3.75815e+06	3.26485e+06	3.52084e+06	201823	0.0573224	5.73224
	935	7	24.8802	9.06837158E8;9.07840271E8;9.32860352E8;9.33862976E8;9.7777301E8;1.99182236E8;9.18845337E8;	999.0;213.62;180.77;49.42;7.27;4.9;3.46;	906.837													1.06394e+07	63407.4	39633.2	244978	24883.2	79001.9	1111.91	1104.2	126617	7.15947e+06	2.31904e+06	9.56887e+06	1.02736e+07	9.07334e+06	1.07351e+07	9.53599e+06	9.35979e+06	6.61762e+06	8.62122e+06	1.18048e+07	9.13742e+06	9.91656e+06	8.34997e+06	7.63466e+06	8.63373e+06	952942	0.110374	11.0374
	937	2	25.2919	9.09786438E8;9.11792236E8;	999.0;185.3;	909.786													1.56617e+06	118294	249462	118912	81922.8	109512	64834.6	86312.9	163435	1.42222e+06	84908.1	19700.8	16574.5	4941.11	13358.9	9404.56	9607.94	12660	22783	18130.5	1075.56	1172.13	1.66246e+06	7758.61	557129	781589	1.40289	140.289
	942	19	25.098	9.30845886E8;9.31849548E8;9.32853149E8;9.35801147E8;9.58877136E8;9.36804688E8;9.59880676E8;9.51775024E8;9.71872314E8;9.5277832E8;9.37807983E8;9.60883362E8;9.72877258E8;9.73889221E8;1.025919312E9;9.5378302E8;1.026923096E9;9.74898682E8;1.003788635E9;	999.0;652.89;219.67;72.99;65.92;45.8;42.47;33.15;21.0;20.76;14.59;14.07;12.77;5.54;5.21;4.67;3.62;1.25;0.98;	930.846													3.02823e+06	160658	815841	219190	153222	281642	207030	317191	242422	2.43719e+06	3.1158e+06	3.06676e+06	2.21169e+06	2.05458e+06	3.39117e+06	3.09978e+06	3.01323e+06	2.12642e+06	2.29472e+06	3.93093e+06	2.34029e+06	3.2072e+06	2.84241e+06	2.06616e+06	2.70526e+06	475818	0.175886	17.5886
	946	14	25.3123	6.94648193E8;6.9565155E8;3.97381866E8;7.22679321E8;6.9665509E8;6.99603516E8;3.98385254E8;4.14408447E8;7.23682739E8;7.00606689E8;1.52474548E8;1.52363052E8;4.15411743E8;1.073996094E9;	999.0;504.7;363.65;133.56;119.08;100.41;99.75;74.15;64.94;48.71;24.74;24.24;21.57;19.1;	694.648													1.19434e+06	494347	544867	366589	341019	399420	332666	245260	345644	785410	1.08359e+06	1.04265e+06	997577	970699	1.08018e+06	739757	994457	746587	849354	950899	969167	1.28125e+06	964767	936286	1.06077e+06	156336	0.14738	14.738
	947	2	25.3223	7.15577271E8;7.16580688E8;	999.0;503.85;	715.577													65135.3	57727.5	61405.5	23577.4	46548.4	48001.8	45963.3	40181.6	23777.1	53847.9	64509.5	64546.4	24644.5	27073.5	66900.2	55394.7	67760.1	22329.3	24101.3	68946.3	24060.2	69875.2	63158.8	27092.9	53375.7	18785.9	0.351956	35.1956
	948	5	25.4686	8.92830872E8;8.93834351E8;8.9483728E8;9.13759949E8;9.14763306E8;	999.0;610.07;168.16;87.19;52.94;	892.831													43672	1040.58	1583.19	951.26	1377.96	1088.09	1234.71	1256.92	1171.2	30657.3	43373.7	38468	22734.6	24272.1	40772	45236.5	38533.3	23398.4	25168.6	56738.3	26533.7	39146.4	36694.8	20454.1	32098.4	8294.36	0.258404	25.8404
	950	15	25.6379	9.56861694E8;9.57865234E8;9.61817017E8;9.62820496E8;9.77790955E8;9.78794434E8;9.58869202E8;9.97888184E8;9.98891541E8;9.59872437E8;9.99898315E8;9.63823792E8;9.86899536E8;1.051935181E9;1.052938721E9;	999.0;653.16;162.77;105.57;94.7;63.68;55.95;32.58;23.17;13.18;11.49;8.59;5.53;4.23;3.09;	956.862													5.19225e+06	347398	684479	221052	195879	243468	201097	178402	248849	3.4653e+06	3.51758e+06	3.78941e+06	3.71811e+06	3.3732e+06	4.42783e+06	4.42336e+06	4.78331e+06	3.70034e+06	4.43605e+06	5.83579e+06	3.99639e+06	4.43095e+06	4.08886e+06	3.11079e+06	3.87687e+06	559414	0.144295	14.4295
Veraison; Mature	952	5	25.9089	9.18846191E8;9.23801453E8;9.24804932E8;9.39775696E8;9.40778992E8;	999.0;376.5;212.26;85.9;55.26;	918.846	918.848	[M+NH4]+	C58H108O6	e.g: 1-heptadecanoyl-2-(9Z,12Z-octadecadienoyl)-3-eicosanoyl-sn-glycerol	Triradylglycerols [GL03]	Glycerolipids [GL]	Triacylglycerols [GL0301]	e.g: TG(17:0/18:2(9Z,12Z)/20:0)[iso6]		2.42323			495414	86415.9	82757.3	48594.7	58345.7	57896	56416.3	51882.5	50418.3	309370	320715	361818	426229	427493	427163	378455	394469	370179	423262	485018	450549	387229	320471	339564	349088	28073.5	0.0804197	8.04197
Mature; Top 25 on Heatmap	953	3	26.1002	8.30794067E8;8.31797546E8;8.58825562E8;	999.0;569.48;369.77;	830.794				Unknown	Unknown								56407.7	1433.15	1526.22	1266.55	1529.12	1260.82	1325.08	1355.48	1356.75	7551.54	9654.23	27904.5	31118.4	22411.8	39023.6	36016.5	25988.3	29633.5	48192.5	37699.8	43894	25562.2	23259.6	22023.8	23615.2	1466.27	0.0620901	6.20901
Mature	955	9	26.2242	9.44861694E8;9.45865295E8;9.49817078E8;9.50820496E8;9.72892883E8;9.5182373E8;9.65791016E8;9.47871033E8;9.66794373E8;	999.0;660.4;342.5;219.49;169.74;73.09;59.7;52.78;40.05;	944.862	944.864	[M+NH4]+	C60H110O6	e.g: 1-(9Z-heptadecenoyl)-2,3-di-(11Z-eicosenoyl)-sn-glycerol	Triradylglycerols [GL03]	Glycerolipids [GL]	Triacylglycerols [GL0301]	e.g: TG(17:1(9Z)/20:1(11Z)/20:1(11Z))[iso3]		2.51209			612673	12587.1	7857.25	20914.4	1361.32	9105.75	6934.44	34045.5	8523.52	314457	407070	404650	395944	411166	414544	419362	394556	402634	523443	494678	463536	443541	369635	369652	394276	34835.6	0.0883532	8.83532
Mature	956	7	26.3276	8.80830994E8;8.8183429E8;8.85786194E8;8.82837891E8;8.86789612E8;8.8779303E8;8.83841125E8;	999.0;587.02;271.56;174.99;154.44;47.1;33.21;	880.831	880.833	[M+NH4]+	C55H106O6	e.g: 1,2-diheptadecanoyl-3-octadecanoyl-sn-glycerol	Triradylglycerols [GL03]	Glycerolipids [GL]	Triacylglycerols [GL0301]	e.g: TG(17:0/17:0/18:0)[iso3]		2.01353			1.20535e+06	139349	133963	34964.9	120327	114235	127230	116412	35678.6	626643	775285	731548	775913	785168	889182	790155	891252	636789	1.0298e+06	1.25153e+06	1.02312e+06	807354	744189	602080	717875	85843.8	0.11958	11.958
	958	20	26.5327	9.06846436E8;9.07849854E8;9.08853088E8;9.34875916E8;9.11801453E8;9.35881042E8;9.12804871E8;9.0985791E8;9.36883606E8;9.13807983E8;9.47872009E8;9.27774963E8;9.48876892E8;9.28778259E8;9.37886658E8;9.14810974E8;9.76887695E8;9.77891174E8;9.29783142E8;1.179022949E9;	999.0;619.54;202.25;95.8;78.09;60.14;46.98;43.45;19.07;14.87;10.96;9.07;7.04;5.88;3.92;2.45;1.79;1.66;1.57;0.59;	906.846													2.81493e+07	255925	1.11087e+06	248256	227908	268254	148150	264886	410048	1.77766e+07	2.62946e+07	2.37171e+07	2.52577e+07	2.10624e+07	2.56147e+07	2.40601e+07	2.15577e+07	1.98213e+07	2.40497e+07	3.31189e+07	2.53508e+07	2.46806e+07	2.06945e+07	1.75022e+07	2.09591e+07	2.93656e+06	0.140109	14.0109
	961	9	26.8	9.70877197E8;9.71880676E8;9.72883789E8;9.98908325E8;9.76835815E8;1.011903687E9;9.91806519E8;9.92809875E8;9.93814026E8;	999.0;674.56;213.89;126.26;52.31;24.86;23.3;21.74;5.47;	970.877													62490.7	5761.44	7492.72	1158.93	1199.74	5599.63	1476.59	1444.2	1318.07	48692.2	53976.4	58396.1	13431.3	37268.6	71684	55361.3	52010.2	30318.1	32744.5	69610.7	36624.5	67038.2	55833.9	30687.9	51186.7	15199.4	0.296941	29.6941
	964	14	26.7298	9.32861633E8;9.33865356E8;9.37817078E8;9.53791016E8;9.60893433E8;9.38820435E8;9.54794495E8;9.61896606E8;9.39824097E8;9.74892273E8;9.5579895E8;1.028938599E9;9.63902222E8;9.76914795E8;	999.0;647.82;205.79;133.51;123.76;123.67;84.01;82.19;38.76;30.19;22.85;11.6;5.68;4.6;	932.862													1.43877e+06	219325	494608	252305	222696	275785	249839	352748	1038.4	1.1509e+06	1.39033e+06	1.31068e+06	975.77	902.231	1.21927e+06	1.46065e+06	1.31445e+06	1003.19	979.876	1.86924e+06	1043.63	1.33781e+06	1.35539e+06	1128.08	898111	634303	0.706264	70.6264
	965	3	26.8553	9.32862244E8;9.33865417E8;9.61893127E8;	999.0;655.11;68.16;	932.862													2.61018e+06	7484.31	55237.6	44322.5	47471.8	88804.5	56425.6	1261.53	1190.18	1019.16	2.68566e+06	1537.57	1068.48	1155.7	1720.76	46032.8	1553.41	856.463	1249.8	52002.6	1220.18	20540.3	1251.79	1126.67	7639.59	9122.33	1.19409	119.409
	967	17	27.112	9.5887738E8;9.59880981E8;9.63832703E8;9.60888977E8;9.79806885E8;9.86908508E8;9.64836243E8;9.80810181E8;9.87912109E8;9.65839478E8;1.000907898E9;9.81814575E8;9.99904602E8;1.053950928E9;1.001917297E9;1.054954224E9;9.66842773E8;	999.0;675.28;211.97;201.56;173.02;140.38;138.99;102.93;85.66;48.48;30.56;30.53;25.05;16.55;13.68;12.76;11.51;	958.877													2.87074e+06	52202.8	377867	50731.9	68099.5	49130	22923.1	53004.2	6412.12	1.92339e+06	1.69614e+06	1.51806e+06	1290.71	1001.56	1.45326e+06	3.00944e+06	2.71833e+06	892.312	1168.53	3.72964e+06	1311.07	1.6755e+06	2.14882e+06	908.061	1.27508e+06	921461	0.722671	72.2671

## Sheet: Supplementary Table 1-Legend
Table S1 (Legend) - Description of column heads
Column head	Description
Main effect factor (from ANOVA analysis)	Metabolites that contributed for the effects of treatments/conditions
Cluster ID	Number of mass signal cluster, as defined by MSClust software (Note: An intensity value of 5000 ion counts was regarded the detection limit and the provided values below 5000 originate from randomization between 45-55% of this threshold value)
Nº of peaks in cluster	Total number of mass signals in cluster, as defined by MSClust software
RT (min)	Average LC retention time, in minutes
Mass list	Masses belonging to cluster, as defined by MSClust software; masses are given in microdalton, data separated by semicolon
Relative intensity list	Relative intensity of masses in cluster, as defined by MSClust software; data separated by semicolon
SIM (put Ion mass)	Putative molecular ion (highest signal in mass cluster), manually checked for annotated compounds
Mass Calculated	Molecular mass weight calculated
Ionization	mz values [M+H]+ or [M+NH4]+ adducts
Elemental Formula	Elemental formula for each metabolite
Put ID	Metabolite identity
Level of annotation	MSI Identification level (Sumner et al. (2007) - https://www.ncbi.nlm.nih.gov/pmc/articles/PMC3772505/pdf/nihms504189.pdf)
ppm	Mass difference in parts per million (ppm)
Reference/Database	References or databases used for annotation
Compound Main class/ Category/Sub-class	Classification of chemical compounds into compound classes
Max value	Highest intensity value (peak height) detected across samples
F027345 - F027364	Unique LCMS run code
QC1-QC3	Quality controls (1 to 3) used in the batch analysis
Mean	Average values of relative intensities for quality control samples
SD	Standard deviation of relative intensities for quality control samples
Technical variability	Measurement error - ratio betwen SD and Mean
Technical variability (%)	Measurement error values in percentage
Overall Technical Variability (%)	Mean and standard deviation of the technical variability for seed samples analysed by LCMS
