# Supplementary material for: The influence of light microclimate on the lipid profile and associated transcripts of photosynthetically active grape berry seeds
Source: Front Plant Sci. 2023 Jan 4;13:1022379. doi: 10.3389/fpls.2022.1022379 (PMC9846335; doi:10.3389/fpls.2022.1022379)
Supplement: Supplementary file 4 [file Table_3.xlsx]

## Sheet: Supplementary Table 3
Supplementary Table 3: comparison between LL and HL seed samples from green stage.
Compounds are sorted on p value (column AI).															Relative intensity values										Log2 transformation of the relative intensity values
Compound mass cluster info						Compound annotation info								Sample Name	Seed green__NK_LL (5)	Seed green__NK_LL (6)	Seed green__NK_LL (7)	Seed green__NK_LL (8)		Seed green__NK_HL (13)	Seed green__NK_HL (14)	Seed green__NK_HL (15)	Seed green__NK_HL (16)		Seed green__NK_LL (5)	Seed green__NK_LL (6)	Seed green__NK_LL (7)	Seed green__NK_LL (8)	Seed green__NK_HL (13)	Seed green__NK_HL (14)	Seed green__NK_HL (15)	Seed green__NK_HL (16)
Cluster ID	Nº of peaks in cluster	RT (min)	Mass list	Relative intensity list	SIM mass	Mass Calculated	Adduct	Elemental Formula	Put ID (example)=Systematic name	Main class	Category	Sub-class	Bonds (common name)	max value	F027345	F027348	F027362	F027346	Count if (range, >5000)	F027347	F027344	F027353	F027359	Count if (range, >5000)	F027345	F027348	F027362	F027346	F027347	F027344	F027353	F027359	Fold change ratio (HL/LL)	p - values
412	6	11.6437	7.84658386E8;7.85661621E8;8.12689758E8;8.05587769E8;7.49621521E8;8.06591187E8;	999.0;487.26;376.9;319.2;190.02;186.27;	784.658	784.658	[M+H]+	C46H90NO6P	N-(17Z-hexacosenoyl)-sphing-4-enine-1-phosphate	Ceramides [SP02]	Sphingolipids [SP]	Ceramide 1-phosphates [SP0205]	CerP(d18:1/26:1(17Z))	89683.5	9942.96	41479	15291.2	5164.64	4	71996.9	80374.8	61130.1	83284.3	4	13.2795	15.3401	13.9004	12.3345	16.1356	16.2945	15.8996	16.3458	4.12903	0.00850346		Description of column heads
680	3	18.6563	6.56596008E8;6.5759967E8;6.85630981E8;	999.0;556.58;313.37;	656.596					Unknown				25557.3	13402.9	30763	19668	20400.1	4	1381.85	8470	1240.85	7244.24	2	13.7103	14.9089	14.2636	14.3163	10.4324	13.0481	10.2771	12.8226	0.21769	0.0149201		Column head	Description
726	4	19.5251	6.98643127E8;6.75567261E8;6.91540833E8;7.11638672E8;	999.0;144.43;24.68;19.24;	698.643					Unknown				21497	16452.8	25875.7	13401.7	19939.2	4	6903.68	5220.55	1123.25	6413.26	3	14.006	14.6593	13.7101	14.2833	12.7531	12.35	10.1335	12.6468	0.259824	0.0150039		Cluster ID	Number of mass signal cluster, as defined by MSClust software
596	2	16.1485	7.89593079E8;7.90596375E8;	999.0;523.97;	789.593	789.591	[M+NH4]+	C46H78NO6P	1-(6-[5]-ladderane-hexanyl)-2-(8-[3]-ladderane-octanyl)-sn-glycerophosphocholine	Glycerophosphocholines [GP01]	Glycerophospholipids [GP]	Dialkylglycerophosphocholines [GP0104]		45354.5	30485.2	24788.6	18141.8	31617.9	4	39632.6	43415.7	35275.4	39606.9	4	14.8958	14.5974	14.147	14.9485	15.2744	15.4059	15.1064	15.2735	1.50362	0.0188542		Put ID	Metabolite identity
128	6	5.59313	6.9539032E8;6.74461182E8;6.79416504E8;6.96393677E8;6.75464355E8;2.55231277E8;	999.0;881.68;490.52;388.08;355.21;165.55;	695.39					Unknown				210405	5429.81	8786.22	4619.82	5361.91	3	5747.37	1444.4	1280	1260.83	1	12.4067	13.101	12.1736	12.3885	12.4887	10.4963	10.3219	10.3002	0.402211	0.0293493		Compound Main class/ Category/Sub-class	Classification of chemical compounds into compound classes
915	9	23.8788	8.90815369E8;8.91818726E8;8.95770813E8;8.92821899E8;1.16106651E8;9.11744324E8;9.12747803E8;9.44860229E8;8.8275885E8;	999.0;608.93;207.64;182.39;41.89;35.71;21.63;21.44;18.98;	890.815	890.817	[M+NH4]+	C56H104O6	e.g: 1-(9Z,12Z-heptadecadienoyl)-2,3-dioctadecanoyl-sn-glycerol	Triradylglycerols [GL03]	Glycerolipids [GL]	Triacylglycerols [GL0301]	e.g: TG(17:2(9Z,12Z)/18:0/18:0)[iso3]	1.51451e+06	81580.2	135312	85401.4	76230.1	4	67288.7	63917.6	46581.2	31652.4	4	16.3159	17.0459	16.382	16.2181	16.0381	15.9639	15.5075	14.95	0.553307	0.0314571		Fold change ratio (HL/LL)	Fold change between the averages of the HL and LL groups (HL/LL); HL - High Light; LL - Low Light.
631	5	17.2778	6.44596069E8;6.4559967E8;6.21520325E8;6.18571777E8;6.22523804E8;	999.0;443.28;194.61;112.17;67.24;	644.596					Unknown				51818.1	30597.4	33557.3	44079.9	42759.5	4	25722.5	31554.9	27707.8	19161.3	4	14.9011	15.0343	15.4278	15.384	14.6507	14.9456	14.758	14.2259	0.689739	0.0352443		Note: An intensity value of 5000 ion counts was regarded the detection limit and the provided values below 5000 originate from randomization between 45-55% of this threshold value.
78	5	4.17144	2.56299347E8;2.57302704E8;2.97205414E8;3.14231934E8;1.42266098E8;	999.0;180.85;1.35;0.81;0.27;	256.299					Unknown				2.99141e+07	1.63482e+07	3.60073e+07	1.28208e+07	2.0587e+07	4	1.33273e+07	1.1555e+07	6.18782e+06	8.29993e+06	4	23.9626	25.1018	23.612	24.2952	23.6679	23.462	22.561	22.9847	0.459055	0.0374936
550	7	14.7446	9.21749695E8;9.44825378E8;9.22753052E8;9.45828979E8;9.37724182E8;9.57820557E8;9.46831787E8;	999.0;645.47;637.3;392.05;390.96;175.34;109.57;	921.75									398826	1400.33	1307.96	1244.17	1254.11	0	959.389	1247.61	1094.97	1209.54	0	10.4515	10.3531	10.281	10.2925	9.90597	10.2849	10.0967	10.2402	0.866505	0.0641505
602	15	16.3563	9.4074054E8;9.4173999E8;9.61665771E8;9.45692017E8;9.4274353E8;9.68767761E8;9.46695313E8;9.6266925E8;9.69771179E8;9.81763245E8;9.47698547E8;9.82766907E8;9.70774536E8;9.63673401E8;9.43746765E8;	999.0;676.69;284.64;280.79;224.34;208.42;183.73;183.2;149.96;75.72;60.86;50.27;50.18;49.04;47.46;	940.741									3.96652e+06	73105.2	4.77447e+06	889130	454112	4	1092.09	1608.54	1532.63	1.36706e+06	1	16.1577	22.1869	19.762	18.7927	10.0929	10.6515	10.5818	20.3826	0.221504	0.0643057
667	4	18.3633	9.15681458E8;9.16684753E8;9.35778748E8;9.90828979E8;	999.0;607.86;307.63;54.99;	915.681									774716	27717.1	932518	147096	99569.6	4	1230.8	1222.99	1363.7	240593	1	14.7585	19.8308	17.1664	16.6034	10.2654	10.2562	10.4133	17.8762	0.202511	0.0645706
642	14	17.6547	9.18752441E8;9.19755737E8;9.39681702E8;9.46783569E8;9.24711121E8;9.20757874E8;9.40684937E8;9.47786987E8;9.25713928E8;9.48790039E8;9.41683716E8;9.14669373E8;9.5977948E8;9.33762939E8;	999.0;635.64;260.17;220.02;186.48;184.3;167.32;144.72;59.11;47.77;46.35;31.86;19.15;11.76;	918.752									1.74868e+06	36548.9	2.10487e+06	330603	217613	4	1047.17	1328.58	1463.97	602551	1	15.1575	21.0053	18.3347	17.7314	10.0323	10.3757	10.5157	19.2007	0.225454	0.0715102
466	2	12.7578	7.06630249E8;7.07633972E8;	999.0;395.06;	706.63									43105.7	30568.8	33517.9	32698.2	33274.8	4	32246.6	36607.3	35438.2	37354.4	4	14.8998	15.0326	14.9969	15.0221	14.9769	15.1598	15.113	15.189	1.08909	0.0721153
567	18	15.2078	9.62720947E8;9.63724365E8;9.6767627E8;9.83650146E8;9.64727905E8;9.90752075E8;9.68679688E8;9.84653687E8;9.91755493E8;9.69683167E8;9.6573114E8;9.85657715E8;1.003747559E9;9.92758789E8;1.004751099E9;7.74599243E8;7.88614807E8;9.7068634E8;	999.0;685.76;249.27;238.02;236.37;180.46;162.54;162.2;122.58;53.3;52.32;48.65;44.52;40.99;39.26;27.64;15.18;12.81;	962.721									4.58091e+06	67932.2	5.51399e+06	1.0387e+06	423229	4	1008.95	1447.73	1589.37	1.73922e+06	1	16.0518	22.3947	19.9863	18.6911	9.97864	10.4996	10.6342	20.73	0.247488	0.0729472
625	10	17.0796	8.66721313E8;8.67724731E8;8.7167688E8;8.87650574E8;8.72680176E8;8.68733582E8;8.88654175E8;9.07747864E8;8.73688721E8;1.98853226E8;	999.0;598.34;308.83;240.83;183.03;154.6;139.99;72.92;41.49;11.68;	866.721									4.24144e+06	106266	5.10538e+06	840308	304582	4	1114.79	5877.87	1459.64	1.43139e+06	2	16.6973	22.2836	19.6806	18.2165	10.1226	12.5211	10.5114	20.449	0.226514	0.0733673
633	18	17.3115	9.16736755E8;9.17740173E8;9.21692139E8;9.37665955E8;9.23706543E8;9.18743286E8;9.44769409E8;9.22695557E8;9.38669373E8;9.45771851E8;9.57763123E8;9.23698669E8;9.46773743E8;9.19743835E8;9.39674011E8;9.58766602E8;9.94327942E8;9.95328735E8;	999.0;637.42;275.92;235.54;215.22;201.83;175.85;175.24;147.39;125.45;58.86;55.33;43.98;42.95;39.51;36.33;23.52;20.95;	916.737									3.64781e+06	101969	4.39084e+06	885883	337449	4	1125.33	1347.78	11618.2	1.57871e+06	2	16.6378	22.0661	19.7568	18.3643	10.1361	10.3964	13.5041	20.5903	0.27865	0.08481
481	11	13.1261	9.998078E8;1.000811279E9;9.8278125E8;1.001814453E9;9.83784485E8;4.29371704E8;1.005765686E9;7.12489807E8;6.96464233E8;1.002817749E9;4.30375061E8;	999.0;591.72;219.17;193.01;142.09;136.81;68.53;58.99;40.02;38.21;31.33;	999.808									552549	321737	574002	470035	535858	4	239083	403128	180651	390791	4	18.2955	19.1307	18.8424	19.0315	17.8672	18.6209	17.4628	18.576	0.638217	0.0860907
85	11	4.39743	3.16283936E8;3.38265747E8;3.17287262E8;2.98273407E8;3.6432019E8;3.39269135E8;3.20255341E8;2.42283752E8;2.99276794E8;2.85205444E8;1.06049515E8;	999.0;405.55;192.45;107.9;98.12;74.24;61.85;48.9;20.93;13.32;12.62;	316.284				e.g. 10R-hydroxy11Z-octadecenoic acid	Octadecanoids [FA02]	Fatty Acyls [FA]	Other Octadecanoids [FA0200]	e.g. 10R-HOME(11Z)	1.19021e+06	674367	1.43265e+06	878084	828656	4	637877	751900	644863	588160	4	19.3632	20.4503	19.744	19.6604	19.2829	19.5202	19.2986	19.1658	0.687721	0.0903876
544	6	14.5821	7.756026E8;6.58611633E8;1.046820679E9;6.86643005E8;6.5961499E8;7.08684814E8;	999.0;822.27;366.53;324.31;320.05;147.9;	658.612									33767.6	21119.8	40645.7	26846.5	26249.1	4	15673.2	25976	11653	22509.2	4	14.3663	15.3108	14.7124	14.68	13.936	14.6649	13.5084	14.4582	0.660027	0.1044
587	6	15.8825	8.8870575E8;8.89709229E8;8.93661072E8;9.09634949E8;8.94664673E8;9.1063855E8;	999.0;615.67;375.96;354.38;236.31;224.0;	888.706									1.3938e+06	14896	1.67771e+06	295956	100824	4	1155.67	1409.11	1272.89	484282	1	13.8626	20.6781	18.175	16.6215	10.1745	10.4606	10.3139	18.8855	0.233619	0.107126
967	17	27.112	9.5887738E8;9.59880981E8;9.63832703E8;9.60888977E8;9.79806885E8;9.86908508E8;9.64836243E8;9.80810181E8;9.87912109E8;9.65839478E8;1.000907898E9;9.81814575E8;9.99904602E8;1.053950928E9;1.001917297E9;1.054954224E9;9.66842773E8;	999.0;675.28;211.97;201.56;173.02;140.38;138.99;102.93;85.66;48.48;30.56;30.53;25.05;16.55;13.68;12.76;11.51;	958.877									2.87074e+06	52202.8	377867	50731.9	68099.5	4	49130	22923.1	53004.2	6412.12	4	15.6718	18.5275	15.6306	16.0554	15.5843	14.4845	15.6938	12.6466	0.239514	0.107728
403	9	11.4669	7.89640442E8;8.16669434E8;7.9359375E8;7.90644531E8;8.17672913E8;8.48696106E8;8.09570679E8;8.49699463E8;8.29665833E8;	999.0;314.72;314.62;235.15;157.61;145.16;75.99;57.86;54.64;	789.64									177726	52233.8	13421.4	23881.8	12441.3	4	42399.9	41210	45179.4	32608.8	4	15.6727	13.7122	14.5436	13.6028	15.3718	15.3307	15.4634	14.993	1.58267	0.113327
638	17	17.4691	9.42752258E8;9.43755554E8;9.47707458E8;9.63681519E8;8.92736938E8;9.44758484E8;9.70783508E8;9.48710938E8;9.64684875E8;8.93740234E8;9.71786804E8;8.97692322E8;9.83778503E8;9.49714355E8;9.65689148E8;9.72790222E8;8.98695984E8;	999.0;665.09;279.44;274.79;270.01;206.8;195.35;182.07;173.63;145.93;131.95;68.32;65.84;59.56;50.37;45.53;42.12;	942.752									2.07144e+06	16151.7	2.49338e+06	378264	166773	4	1093.79	1263.85	1283.99	831748	1	13.9794	21.2497	18.529	17.3475	10.0951	10.3036	10.3264	19.6658	0.273489	0.113544
171	2	6.71354	7.96546631E8;6.10466431E8;	999.0;489.61;	796.547				1-(1Z-hexadecenyl)-2-(4Z,7Z,10Z,13Z,16Z,19Z-docosahexaenoyl)-glycero-3-phospho-(1'-sn-glycerol)	Glycerophosphoglycerols [GP04]	Glycerophospholipids [GP]	1-(1Z-alkenyl),2-acylglycerophosphoglycerols [GP0403]	PG(P-16:0/22:6(4Z,7Z,10Z,13Z,16Z,19Z))	58409.5	1435.03	1589.14	1104.11	1280.25	0	1149.39	1266.4	1127.2	981.126	0	10.4869	10.634	10.1087	10.3222	10.1666	10.3065	10.1385	9.9383	0.836475	0.115002
946	14	25.3123	6.94648193E8;6.9565155E8;3.97381866E8;7.22679321E8;6.9665509E8;6.99603516E8;3.98385254E8;4.14408447E8;7.23682739E8;7.00606689E8;1.52474548E8;1.52363052E8;4.15411743E8;1.073996094E9;	999.0;504.7;363.65;133.56;119.08;100.41;99.75;74.15;64.94;48.71;24.74;24.24;21.57;19.1;	694.648									1.19434e+06	494347	544867	366589	341019	4	399420	332666	245260	345644	4	18.9152	19.0555	18.4838	18.3795	18.6075	18.3437	17.904	18.3989	0.75737	0.123666
731	2	19.9605	7.74599365E8;7.74599121E8;	999.0;610.88;	774.599									28183	23014	33923.6	15599.7	15914	4	1212.37	18541.7	8477.78	11573.7	3	14.4902	15.05	13.9292	13.958	10.2436	14.1785	13.0495	13.4986	0.450027	0.124473
397	22	11.3969	6.36554871E8;6.37558533E8;6.38561462E8;6.41509888E8;6.42513306E8;6.64585999E8;6.57483765E8;1.260031128E9;1.261034058E9;6.58487244E8;6.43516479E8;1.262037476E9;1.25507605E9;6.19528931E8;1.263040527E9;1.256079346E9;1.301006104E9;1.257082642E9;3.39288879E8;6.02517578E8;6.2053241E8;1.264044434E9;	999.0;431.75;97.53;89.44;38.41;30.42;29.48;20.4;17.6;11.93;7.69;7.54;3.14;2.66;2.26;2.22;1.68;1.26;1.2;1.01;0.86;0.51;	636.555									8.43781e+07	2.61496e+06	3.25089e+06	2.40948e+06	2.57717e+06	4	2.51645e+06	2.53336e+06	2.26835e+06	2.07115e+06	4	21.3184	21.6324	21.2003	21.2974	21.263	21.2726	21.1132	20.982	0.865175	0.129507
770	2	20.0887	7.83724792E8;3.38886292E8;	999.0;388.38;	783.725									167977	7116.37	13981.8	4699.11	6538.12	3	1028.57	7377.54	6533.5	1176.23	2	12.7969	13.7713	12.1982	12.6747	10.0064	12.8489	12.6736	10.2	0.498396	0.138852
953	3	26.1002	8.30794067E8;8.31797546E8;8.58825562E8;	999.0;569.48;369.77;	830.794				Unknown	Unknown				56407.7	1433.15	1526.22	1266.55	1529.12	0	1260.82	1325.08	1355.48	1356.75	0	10.485	10.5757	10.3067	10.5785	10.3001	10.3719	10.4046	10.4059	0.920607	0.14125
316	3	10.1358	5.80492432E8;5.85447754E8;5.8149585E8;	999.0;580.87;255.41;	580.492									42917.3	18715.4	30522.7	13888.4	15402.4	4	16042.7	12917.9	14362.5	12197.8	4	14.1919	14.8976	13.7616	13.9109	13.9696	13.6571	13.81	13.5743	0.707013	0.151825
414	11	11.698	6.2455481E8;6.2951001E8;6.25558289E8;6.30513611E8;6.45484009E8;6.5258606E8;6.46487488E8;6.53588989E8;6.26561584E8;6.96464111E8;6.47490173E8;	999.0;567.99;397.41;219.8;213.71;189.11;82.75;79.9;73.79;29.0;24.09;	624.555									1.43305e+06	1.38292e+06	1.2327e+06	1.21656e+06	984124	4	1.14022e+06	1.19794e+06	804779	699083	4	20.3993	20.2334	20.2144	19.9085	20.1209	20.1921	19.6182	19.4151	0.797711	0.153457
670	9	18.3799	9.18752441E8;9.19755554E8;9.39681702E8;9.23708008E8;9.20758057E8;9.40685303E8;9.24711243E8;9.4678418E8;9.47782227E8;	999.0;602.79;243.0;208.88;197.76;152.16;112.88;89.48;75.32;	918.752									608281	19668.4	732182	125533	38191.9	4	1347.72	1210.74	1274.98	512809	1	14.2636	19.4818	16.9377	15.221	10.3963	10.2417	10.3163	18.9681	0.564281	0.153614
717	2	19.1632	8.44737488E8;8.45741028E8;	999.0;518.57;	844.737									44165	6454.34	53161	12173.6	7259.69	4	1344.89	1343.95	1132.53	32919.3	1	12.6561	15.6981	13.5715	12.8257	10.3933	10.3923	10.1453	15.0066	0.464786	0.158277
693	7	18.8503	9.51775391E8;7.83012634E8;9.51807739E8;5.35394958E8;9.19702881E8;2.74497772E8;9.51565063E8;	999.0;987.87;973.13;532.35;252.57;193.95;191.0;	951.775									477572	1016.94	1377.68	1179.32	1514.1	0	40134.8	59780.3	1138.18	1059.97	2	9.99002	10.428	10.2037	10.5642	15.2926	15.8674	10.1525	10.0498	20.0692	0.160954
89	2	4.56097	3.01140442E8;3.17114288E8;	999.0;365.68;	301.14									43201	18701.9	29549.3	10932.4	23405.8	4	35456	37630.3	23327.1	22679.1	4	14.1909	14.8508	13.4163	14.5146	15.1137	15.1996	14.5097	14.4691	1.44198	0.16104
826	4	21.3356	9.13802612E8;1.98960861E8;1.221186157E9;3.01169525E8;	999.0;431.56;84.53;39.31;	913.803									364865	13439.5	27618.2	16721.4	20944.8	4	12808.6	9272.32	1270.98	18021.7	3	13.7142	14.7533	14.0294	14.3543	13.6448	13.1787	10.3117	14.1374	0.525553	0.166738
658	5	17.9956	9.44767639E8;9.45770752E8;9.65697632E8;9.49723267E8;9.72799011E8;	999.0;640.59;318.13;302.77;208.63;	944.768									129388	1271.73	155743	33277.7	28953.3	3	1020.89	1174.88	1524.07	31803.9	1	10.3126	17.2488	15.0223	14.8214	9.99562	10.1983	10.5737	14.9569	0.162027	0.170113
92	32	4.63488	3.18299561E8;2.53179398E8;3.40281555E8;1.79106216E8;2.86200684E8;3.19302856E8;2.36176712E8;3.14231964E8;2.98237061E8;2.51163712E8;2.19173889E8;3.70330658E8;1.96132767E8;3.41284637E8;1.80112366E8;5.73302246E8;2.35168777E8;5.90328674E8;3.66299469E8;2.91156097E8;2.37179993E8;3.44242401E8;2.04137848E8;2.87203979E8;3.30226776E8;1.67106247E8;2.91135132E8;2.99240387E8;3.16211212E8;3.07130005E8;3.8828115…	999.0;622.31;306.89;298.44;195.69;183.43;168.4;124.87;108.02;95.81;88.73;75.0;72.26;54.4;52.36;51.92;49.08;45.28;39.36;35.8;34.47;32.78;29.09;28.13;27.32;20.55;18.99;17.39;16.14;15.39;12.09;10.76;	318.3									1.76365e+06	1.4233e+06	2.12289e+06	1.21236e+06	1.44206e+06	4	1.15464e+06	1.43694e+06	1.10857e+06	1.26557e+06	4	20.4408	21.0176	20.2094	20.4597	20.139	20.4546	20.0803	20.2714	0.800846	0.172021
348	13	10.4392	5.82507996E8;5.87463135E8;5.83511536E8;5.88466736E8;6.03437317E8;5.84514771E8;8.75635071E8;5.89469971E8;6.04440674E8;6.11542664E8;8.76638611E8;4.9342218E8;8.71683105E8;	999.0;575.64;378.07;213.7;77.7;66.92;36.26;35.2;33.01;26.93;22.22;15.64;12.2;	582.508									2.89095e+06	736857	1.55864e+06	1.00216e+06	739778	4	709918	833804	642413	715459	4	19.491	20.5719	19.9347	19.4967	19.4373	19.6693	19.2931	19.4485	0.718673	0.173455
191	8	7.20053	5.51423584E8;5.5242688E8;5.68426453E8;5.53430176E8;1.116665527E9;5.69432678E8;5.67418396E8;1.117668579E9;	999.0;405.96;112.19;80.23;67.78;67.54;60.23;40.91;	551.424									581589	232877	496745	266799	379393	4	392405	480569	372549	540091	4	17.8292	18.9221	18.0254	18.5333	18.582	18.8744	18.5071	19.0428	1.29786	0.177332
952	5	25.9089	9.18846191E8;9.23801453E8;9.24804932E8;9.39775696E8;9.40778992E8;	999.0;376.5;212.26;85.9;55.26;	918.846				e.g: 1-heptadecanoyl-2-(9Z,12Z-octadecadienoyl)-3-eicosanoyl-sn-glycerol	Triradylglycerols [GL03]	Glycerolipids [GL]	Triacylglycerols [GL0301]	e.g: TG(17:0/18:2(9Z,12Z)/20:0)[iso6]	495414	86415.9	82757.3	48594.7	58345.7	4	57896	56416.3	51882.5	50418.3	4	16.399	16.3366	15.5685	15.8323	15.8212	15.7838	15.663	15.6217	0.784507	0.181052
49	2	2.77504	3.34236908E8;3.35240326E8;	999.0;206.6;	334.237									282336	40889.6	12712	18339.7	21274.8	4	12928.6	14767.9	13985.7	16801.3	4	15.3194	13.6339	14.1627	14.3769	13.6583	13.8502	13.7717	14.0363	0.627397	0.182258
747	7	19.8663	8.96768066E8;8.9777179E8;8.46752625E8;8.47756836E8;8.48760803E8;8.88783203E8;8.15731445E8;	999.0;625.62;238.16;142.45;28.2;5.76;5.6;	896.768									926970	63173.2	1.11579e+06	599878	429510	4	5922.69	224508	1231.12	680236	3	15.947	20.0896	19.1943	18.7123	12.532	17.7764	10.2658	19.3757	0.412933	0.18329
737	3	19.7781	8.75708679E8;8.76711426E8;8.92685303E8;	999.0;663.82;662.28;	875.709									191431	5422.87	230424	63687.7	19043.2	4	1026.18	1154.82	1443.44	146442	1	12.4048	17.8139	15.9587	14.217	10.0031	10.1735	10.4953	17.16	0.471052	0.183369
278	8	9.25323	1.23173877E9;1.215765259E9;1.216768677E9;1.232742554E9;1.238840576E9;1.23984314E9;1.8113298E8;1.233744995E9;	999.0;914.93;757.11;756.22;543.16;417.05;319.62;244.7;	1231.74									81953.9	1368.18	1646.49	1219.87	1493.89	0	1104.11	1143.1	1389.56	1380	0	10.418	10.6852	10.2525	10.5449	10.1087	10.1587	10.4404	10.4305	0.875766	0.184698
45	2	2.60933	3.64247528E8;3.65250854E8;	999.0;202.21;	364.248									80863	19958.8	12496.6	9881.15	5964.89	4	9153.67	8920.46	1189.11	5953.46	3	14.2847	13.6092	13.2705	12.5423	13.1601	13.1229	10.2157	12.5395	0.522069	0.187465
620	17	16.889	8.1670575E8;8.17709229E8;8.21661133E8;8.44737122E8;8.45740479E8;8.22664612E8;8.18713135E8;8.37634644E8;8.38638428E8;8.23667847E8;8.57732178E8;8.46743286E8;8.58737854E8;8.97738525E8;8.28705811E8;8.39643677E8;9.25781433E8;	999.0;550.15;342.92;330.05;192.25;179.95;153.04;123.96;76.11;53.81;49.23;30.98;29.52;20.16;16.06;11.01;10.49;	816.706									1.87996e+06	20905.8	33851.2	13000.9	7348.12	4	9744.81	7574.42	6423.42	15276.6	4	14.3516	15.0469	13.6663	12.8432	13.2504	12.8869	12.6491	13.899	0.519522	0.189412
43	4	2.61743	1.72205536E8;1.84205551E8;1.73208893E8;2.3018988E8;	999.0;116.62;114.91;60.39;	172.206									557701	49346.5	45584.1	474418	7319.46	4	1063.88	1117.22	390437	1092.84	1	15.5907	15.4762	18.8558	12.8375	10.0551	10.1257	18.5747	10.0939	0.682734	0.206004
96	2	4.8116	2.98346222E8;2.99349579E8;	999.0;173.91;	298.346									117650	19628.7	28595.9	23753.3	72747.7	4	18060.7	24460.3	22885.6	17495.7	4	14.2607	14.8035	14.5358	16.1506	14.1406	14.5782	14.4822	14.0947	0.572823	0.209174
183	6	6.96438	8.01537292E8;8.02540771E8;6.10502747E8;7.84510681E8;4.24310272E8;7.85514282E8;	999.0;419.77;227.1;209.99;104.93;101.5;	801.537				eg: 1,2-di-(9Z,12Z-octadecadienoyl)-sn-glycero-3-phosphoserine)	Glycerophosphoserines [GP03]	Glycerophospholipids [GP]	Diacylglycerophosphoserines [GP0301]	e.g: PS(18:2(9Z,12Z)/18:2(9Z,12Z))	125027	94777	150493	77164.1	93195	4	91024	95664.3	68956.1	68144.3	4	16.5322	17.1993	16.2356	16.508	16.474	16.5457	16.0734	16.0563	0.779032	0.220286
852	13	21.979	8.74784668E8;9.54845764E8;9.31769714E8;9.55849243E8;9.32773254E8;9.56851929E8;9.47743896E8;8.73772583E8;8.72768921E8;9.33776428E8;9.48747131E8;9.69855408E8;9.57854919E8;	999.0;477.24;302.25;299.52;193.25;93.94;71.39;67.14;65.94;60.08;46.43;23.87;21.63;	874.785									2.56267e+06	358090	314094	219109	212007	4	249691	192635	241466	203240	4	18.45	18.2608	17.7413	17.6938	17.9298	17.5555	17.8815	17.6328	0.803981	0.220518
17	11	1.80915	2.05096725E8;2.0610022E8;1.88070145E8;1.89073517E8;2.21091599E8;2.42099457E8;4.12149414E8;4.24206909E8;5.43261902E8;7.83237854E8;5.52206482E8;	999.0;118.6;112.7;11.52;11.05;8.55;6.63;5.0;4.88;4.14;3.07;	205.097									3.29535e+06	569692	870611	474047	654536	4	490039	581504	443088	560890	4	19.1198	19.7317	18.8547	19.3201	18.9025	19.1494	18.7572	19.0974	0.807945	0.222567
119	14	5.34447	3.52320313E8;3.74302185E8;3.9737796E8;3.533237E8;3.3631012E8;4.10373138E8;3.7530545E8;3.98381317E8;3.90276031E8;7.25615112E8;3.37313416E8;3.19283569E8;7.16550171E8;7.26618591E8;	999.0;444.53;419.83;214.43;113.01;106.3;100.63;90.36;86.29;25.85;15.27;13.4;13.14;11.05;	352.32				eg: 7,10,13-docosatrienoic acid	Fatty Acids and Conjugates [FA01]	Fatty Acyls [FA]	Unsaturated fatty acids [FA0103]		1.33102e+06	699149	1.16984e+06	710351	789679	4	704357	1.43241e+06	1.12204e+06	1.13371e+06	4	19.4152	20.1579	19.4382	19.5909	19.4259	20.45	20.0977	20.1126	1.3038	0.227388
436	37	12.1553	6.38570496E8;6.39574036E8;6.43525452E8;6.40577087E8;6.66601501E8;6.44528809E8;6.67604675E8;1.264062378E9;1.265065186E9;1.266068481E9;6.59499268E8;6.78564819E8;6.45532043E8;1.259106689E9;1.260110229E9;6.03531433E8;6.7956842E8;1.267072144E9;6.215448E8;7.11512817E8;1.261113525E9;6.04533447E8;3.41304413E8;6.79596741E8;7.06596375E8;3.37273102E8;7.12516541E8;6.8057135E8;6.82576599E8;1.268075073E9;6.225…	999.0;431.61;122.81;100.62;74.88;53.0;32.57;31.37;27.04;11.82;11.6;10.9;10.65;5.45;4.7;4.58;4.13;3.6;2.96;2.89;2.08;1.83;1.71;1.5;1.48;1.39;1.32;1.0;0.92;0.77;0.68;0.62;0.6;0.58;0.52;0.5;0.37;	638.57									5.11896e+07	5.38114e+06	8.56085e+06	6.43683e+06	4.67039e+06	4	5.4504e+06	5.63316e+06	3.95073e+06	5.04004e+06	4	22.3595	23.0293	22.6179	22.1551	22.3779	22.4255	21.9137	22.265	0.801396	0.230648
950	15	25.6379	9.56861694E8;9.57865234E8;9.61817017E8;9.62820496E8;9.77790955E8;9.78794434E8;9.58869202E8;9.97888184E8;9.98891541E8;9.59872437E8;9.99898315E8;9.63823792E8;9.86899536E8;1.051935181E9;1.052938721E9;	999.0;653.16;162.77;105.57;94.7;63.68;55.95;32.58;23.17;13.18;11.49;8.59;5.53;4.23;3.09;	956.862									5.19225e+06	347398	684479	221052	195879	4	243468	201097	178402	248849	4	18.4062	19.3846	17.754	17.5796	17.8934	17.6175	17.4448	17.9249	0.601747	0.234415
422	28	11.8642	9.95776733E8;9.96779968E8;6.68617249E8;6.38606812E8;6.69620728E8;9.97783081E8;9.78749695E8;6.39610168E8;1.000731873E9;9.79753296E8;6.60588684E8;7.4757135E8;1.001735168E9;6.90599854E8;9.98786316E8;6.70624023E8;7.61587097E8;9.80756653E8;6.61592224E8;1.255109741E9;6.91602905E8;1.256112793E9;1.024811401E9;8.67539673E8;1.002738281E9;7.13675232E8;6.84667969E8;1.257115967E9;	999.0;626.09;487.43;370.51;209.15;194.48;168.88;163.97;105.9;96.95;78.19;76.47;69.12;63.05;41.68;41.63;39.92;33.53;33.44;33.24;30.78;29.03;27.45;22.42;21.5;13.1;11.72;10.04;	995.777									499648	312969	537276	382650	521866	4	305578	440900	321927	348189	4	18.2557	19.0353	18.5457	18.9933	18.2212	18.7501	18.2964	18.4095	0.807286	0.239038
312	17	9.81204	7.88622681E8;7.89626221E8;7.04520935E8;7.80549744E8;7.90627747E8;4.29371704E8;5.76496033E8;9.74675049E8;6.19491882E8;8.28570801E8;5.45459534E8;8.12607483E8;6.26570374E8;9.75679016E8;9.79630554E8;4.30375122E8;4.45366669E8;	999.0;486.42;443.61;218.64;121.62;52.51;25.51;23.55;23.13;22.73;19.9;19.02;18.17;15.83;15.65;13.38;7.11;	788.623									2.25946e+06	1.30765e+06	2.7197e+06	1.59645e+06	1.73661e+06	4	1.40559e+06	1.54453e+06	1.39182e+06	1.44726e+06	4	20.3185	21.375	20.6064	20.7278	20.4227	20.5587	20.4085	20.4649	0.786534	0.241621
788	20	20.4758	9.24799011E8;9.25802124E8;8.60769043E8;8.61772339E8;8.62777161E8;9.52830322E8;9.2975415E8;9.53833679E8;9.30757751E8;9.45728271E8;9.65826111E8;9.66829956E8;9.46731689E8;9.54836609E8;9.31760681E8;8.63782288E8;8.8880072E8;1.019872742E9;1.020877258E9;9.55839722E8;	999.0;656.59;281.58;160.1;46.5;38.2;30.5;24.35;18.48;16.17;14.59;10.59;9.89;7.21;7.04;6.87;6.82;5.41;3.79;2.9;	924.799				e.g: 1,2-di-(9Z,12Z,15Z-octadecatrienoyl)-3-eicosanoyl-sn-glycerol	Triradylglycerols [GL03]	Glycerolipids [GL]	Triacylglycerols [GL0301]	e.g: TG(18:3(9Z,12Z,15Z)/18:3(9Z,12Z,15Z)/20:0)[iso3]	1.74492e+07	740377	604814	409890	438567	4	492199	413414	463746	397522	4	19.4979	19.2061	18.6449	18.7424	18.9089	18.6572	18.823	18.6007	0.805453	0.242724
935	7	24.8802	9.06837158E8;9.07840271E8;9.32860352E8;9.33862976E8;9.7777301E8;1.99182236E8;9.18845337E8;	999.0;213.62;180.77;49.42;7.27;4.9;3.46;	906.837									1.06394e+07	63407.4	39633.2	244978	24883.2	4	79001.9	1111.91	1104.2	126617	2	15.9524	15.2744	17.9023	14.6029	16.2696	10.1188	10.1088	16.9501	0.557346	0.248206
871	8	22.6506	9.14814453E8;9.15818115E8;9.16821777E8;9.42845825E8;9.43849304E8;9.20773621E8;1.90062424E8;1.89950882E8;	999.0;601.03;185.21;29.72;22.73;12.2;7.64;3.95;	914.814									233663	20019.9	18823.1	5921.93	7274.16	4	7681.92	1123.29	7939.6	10706.9	3	14.2891	14.2002	12.5319	12.8286	12.9073	10.1335	12.9548	13.3863	0.52752	0.248276
595	27	16.0996	9.64736755E8;9.6573999E8;8.12653442E8;8.13656921E8;9.85665771E8;9.69692017E8;9.66743286E8;9.86669434E8;9.70695435E8;9.92768433E8;8.40684753E8;8.17608582E8;9.93771301E8;8.41688293E8;8.18612E8;8.14660156E8;9.20309509E8;9.71698669E8;1.062851807E9;8.3358252E8;8.53679749E8;9.94774414E8;9.22307617E8;8.5468457E8;8.34586487E8;8.42691528E8;7.1652179E8;	999.0;677.53;582.87;336.24;319.01;307.38;223.7;212.08;209.17;207.52;200.82;175.51;145.72;124.15;99.45;87.91;75.81;70.6;70.52;69.28;64.3;51.51;42.05;41.81;41.12;37.18;24.54;	812.653									2.03415e+06	74949	2.44849e+06	404277	242467	4	39092.7	47540.9	38862.7	1.02173e+06	4	16.1936	21.2235	18.625	17.8874	15.2546	15.5369	15.2461	19.9626	0.361879	0.250605
285	15	9.32215	6.91508911E8;7.42581848E8;9.60659912E8;7.43585205E8;6.96463928E8;6.74483154E8;9.61663452E8;5.77482422E8;9.62666199E8;6.65493591E8;5.78483276E8;9.19555969E8;1.345949341E9;7.24570496E8;9.20559387E8;	999.0;87.04;38.44;36.21;35.66;29.62;21.83;14.58;6.76;5.48;5.2;4.91;3.87;3.75;2.23;	691.509									8.23363e+06	6.68268e+06	9.90219e+06	7.00408e+06	6.87995e+06	4	6.69141e+06	7.63757e+06	5.86325e+06	6.13764e+06	4	22.672	23.2393	22.7398	22.714	22.6739	22.8647	22.4833	22.5493	0.864156	0.254607
671	20	18.3683	8.44737793E8;8.45740845E8;8.46743225E8;8.72767151E8;8.49692688E8;8.7377179E8;8.50695923E8;8.47745667E8;8.7477478E8;8.85762512E8;8.65666077E8;8.51699036E8;8.86768494E8;9.14778809E8;7.36658936E8;9.15781982E8;9.42808655E8;9.17678406E8;9.43813049E8;8.30722473E8;	999.0;583.39;179.99;131.65;84.0;80.3;48.76;34.07;23.11;17.41;16.89;13.65;10.15;2.52;1.8;1.64;1.52;1.33;0.68;0.42;	844.738									4.03073e+07	1.41259e+06	3.43474e+06	1.09109e+06	741381	4	818071	537304	608149	1.76379e+06	4	20.4299	21.7118	20.0573	19.4999	19.6419	19.0354	19.2141	20.7503	0.557998	0.254896
527	22	14.1077	8.88763611E8;9.14778625E8;8.8976709E8;8.93718689E8;8.94721924E8;9.16794556E8;8.90767212E8;5.70523132E8;9.17798401E8;9.09692444E8;9.10747559E8;8.62747925E8;8.95723022E8;8.91785095E8;9.29789307E8;5.71526489E8;8.54729492E8;8.96741028E8;9.37725586E8;8.7075293E8;5.72530273E8;8.71755981E8;	999.0;724.44;619.38;475.51;263.5;247.4;180.94;172.43;169.44;127.32;107.35;96.38;75.16;64.74;64.03;62.95;26.24;21.72;20.06;19.59;12.18;8.77;	888.764				e.g: 3-O-(6'-O-eicosanoyl-beta-D-glucopyranosyl)-stigmast-5-en-3beta-ol	Sterols [ST01]	Sterol Lipids [ST]	Stigmasterols and C24-ethyl derivatives [ST0104]	e.g: 20:0-Glc-Sitosterol	3.13206e+06	157566	98187.8	73734.9	62218.3	4	89655.2	83652.5	46420.6	55700.4	4	17.2656	16.5833	16.1701	15.9251	16.4521	16.3521	15.5025	15.7654	0.70315	0.255237
139	4	5.80206	3.58367126E8;3.3529129E8;2.9529895E8;3.30335907E8;	999.0;549.5;541.56;243.77;	358.367									26884.4	1322.81	1527.63	1054.4	7787.38	1	5153.36	7819.45	1463.22	5289.6	3	10.3694	10.5771	10.0422	12.9269	12.3313	12.9329	10.5149	12.3689	1.68707	0.255925
437	7	12.1519	1.026771362E9;6.92520874E8;1.027774658E9;6.88489441E8;7.17524292E8;4.52276276E8;7.33556335E8;	999.0;830.35;604.68;162.48;146.2;90.3;84.86;	692.521									131637	44678.1	158451	73904.7	50687	4	47339.4	67170.2	34959.1	50098.6	4	15.4473	17.2737	16.1734	15.6293	15.5308	16.0355	15.0934	15.6125	0.608956	0.261371
585	12	15.7943	8.90721741E8;8.91724976E8;8.95677002E8;9.11650757E8;9.18752563E8;8.96680115E8;9.12653992E8;8.92728149E8;7.66648071E8;7.67651367E8;9.80846375E8;7.87577271E8;	999.0;603.88;388.94;322.44;308.56;238.2;207.33;176.35;134.23;83.11;51.7;40.66;	890.722									1.13527e+06	255827	497629	359080	523931	4	370206	547310	450361	1.05426e+06	4	17.9648	18.9247	18.4539	18.999	18.498	19.062	18.7807	20.0078	1.4801	0.262901
60	2	3.27052	6.50409546E8;6.51412842E8;	999.0;359.94;	650.41									35698.4	20230.4	21866.1	19768.2	37285.8	4	17406	22710.4	23918.8	10733.4	4	14.3042	14.4164	14.2709	15.1863	14.0873	14.4711	14.5459	13.3898	0.754092	0.263843
532	7	14.2388	9.15782715E8;9.19733337E8;9.16793701E8;9.35709167E8;9.43813843E8;9.36711914E8;9.44815979E8;	999.0;345.54;318.51;250.58;203.54;172.5;63.21;	915.783									535548	7177.92	1453.53	938.805	1505.59	1	1298.42	1127.32	1096.05	1021.94	0	12.8094	10.5053	9.87468	10.5561	10.3425	10.1387	10.0981	9.99709	0.410237	0.266878
101	2	4.89749	2.83226257E8;3.00252655E8;	999.0;429.38;	283.226				e.g. 12S-hydroxy-16-heptadecynoic acid	Fatty Acids and Conjugates [FA01]	Fatty Acyls [FA]	Hydroxy fatty acids [FA0105]		26041.3	1008.78	1786.51	1255.48	1388.35	0	1091.65	1352.7	1123.67	994.519	0	9.9784	10.8029	10.294	10.4392	10.0923	10.4016	10.134	9.95786	0.838839	0.27804
733	18	19.6656	8.46753113E8;8.47756531E8;8.48758606E8;8.74784119E8;8.51708191E8;8.75787476E8;8.49763611E8;8.52711548E8;8.87778809E8;8.88784058E8;8.767901E8;8.68685486E8;9.41825806E8;9.0976349E7;8.6969043E8;8.77793091E8;9.43834106E8;1.58963654E8;	999.0;583.43;180.5;75.31;53.34;44.88;33.87;31.02;25.47;13.29;12.4;11.97;6.36;5.12;2.58;2.34;1.36;1.29;	846.753									1.03333e+06	44430.7	349806	52706.9	43645.8	4	28571.8	23212.3	28366.5	103688	4	15.4393	18.4162	15.6857	15.4136	14.8023	14.5026	14.7919	16.6619	0.374729	0.278761
411	3	11.6074	8.14653809E8;8.15657532E8;8.20612671E8;	999.0;494.22;238.49;	814.654									7881.38	5739.54	1473.35	1120.68	1297.07	1	1111.53	1117.17	1286.45	1294.01	0	12.4867	10.5249	10.1302	10.341	10.1183	10.1256	10.3292	10.3376	0.49936	0.285183
65	8	3.50604	3.02195557E8;3.30226837E8;3.03198883E8;3.0715094E8;1.04070274E8;3.23124878E8;3.31230072E8;2.37184464E8;	999.0;901.63;185.09;179.57;148.75;133.37;129.0;122.07;	302.196									171250	62819.5	196443	145676	86607.5	4	97235.7	73397.9	79031.1	80472.8	4	15.9389	17.5838	17.1524	16.4022	16.5692	16.1635	16.2701	16.2962	0.67163	0.285278
903	10	23.4665	8.64800049E8;8.65803345E8;8.66808472E8;8.92832336E8;8.69755493E8;8.9383551E8;8.7075885E8;8.67809387E8;8.02763123E8;8.71762146E8;	999.0;587.41;157.17;102.36;91.39;63.31;46.45;33.21;18.23;11.15;	864.8				e.g: 1,2-diheptadecanoyl-3-(9Z-heptadecenoyl)-sn-glycerol	Triradylglycerols [GL03]	Glycerolipids [GL]	Triacylglycerols [GL0301]	e.g: TG(17:0/17:0/17:1(9Z))[iso3]	1.36325e+06	63422.6	98259.1	51818.4	19577.9	4	70437.3	86583.7	78208.1	66954.5	4	15.9527	16.5843	15.6612	14.2569	16.1041	16.4018	16.255	16.0309	1.29649	0.28565
808	18	21.1369	8.4876886E8;8.49772156E8;8.50774902E8;8.5177771E8;8.53723694E8;8.54726929E8;8.89794006E8;8.90799255E8;1.86723785E8;1.8661232E8;9.21711243E8;9.18809875E8;1.8683522E8;8.40913513E8;9.46839417E8;5.75501038E8;8.31742737E8;9.47844482E8;	999.0;583.28;180.95;36.48;18.39;10.46;9.4;5.61;1.39;1.1;1.03;0.71;0.66;0.44;0.32;0.31;0.29;0.16;	848.769	848.77			e.g: 1-hexadecanoyl-2,3-di-(9Z-heptadecenoyl)-sn-glycerol	Triradylglycerols [GL03]	Glycerolipids [GL]	Triacylglycerols [GL0301]	e.g: TG(16:0/17:1(9Z)/17:1(9Z))[iso3]	1.29924e+08	5.34178e+06	9.21686e+06	4.39438e+06	4.45129e+06	4	4.46012e+06	4.18613e+06	4.08021e+06	5.36026e+06	4	22.3489	23.1358	22.0672	22.0858	22.0887	21.9972	21.9602	22.3539	0.772795	0.288539
203	2	7.63392	5.85411194E8;5.86414551E8;	999.0;338.52;	585.411									43773.8	28186.6	26338.8	21614.8	14679.9	4	16187.6	29686.7	14787.7	8068.73	4	14.7827	14.6849	14.3997	13.8415	13.9826	14.8575	13.8521	12.9781	0.75678	0.289637
724	13	19.4352	8.20737488E8;8.21740723E8;8.58752808E8;8.59755981E8;8.22744507E8;8.48768982E8;8.49772339E8;8.25692688E8;8.26695923E8;8.23746948E8;8.61763E8;8.62769287E8;8.27698914E8;	999.0;560.69;287.78;184.88;162.9;108.5;61.43;58.42;30.58;29.58;28.35;12.05;6.8;	820.737									1.87864e+07	331442	5.47303e+06	1.01612e+06	464150	4	195956	168002	171345	2.34003e+06	4	18.3384	22.3839	19.9546	18.8242	17.5802	17.3581	17.3865	21.1581	0.394707	0.289759
622	12	16.8963	8.95754089E8;8.99705078E8;9.00707947E8;9.23783569E8;9.15679199E8;9.19815186E8;9.16683228E8;9.01713928E8;9.14778564E8;9.24789856E8;9.15781921E8;9.36783752E8;	999.0;743.83;415.93;383.28;233.09;183.56;156.53;95.64;88.0;80.1;61.55;49.18;	895.754				e.g: 1-(9Z,12Z-octadecadienoyl)-2-(6Z,9Z,12Z-octadecatrienoyl)-3-nonadecanoyl-sn-glycerol	Triradylglycerols [GL03]	Glycerolipids [GL]	Triacylglycerols [GL0301]	e.g: TG(18:2(9Z,12Z)/18:3(6Z,9Z,12Z)/19:0)[iso6]	308285	56955.3	59331.3	68140.6	65084.5	4	58353.8	75788.8	61608.7	95252.1	4	15.7975	15.8565	16.0562	15.99	15.8325	16.2097	15.9108	16.5395	1.16629	0.291914
110	6	5.19645	4.1538855E8;3.92312592E8;4.12377716E8;4.16391785E8;4.08286469E8;3.93315948E8;	999.0;616.82;232.41;227.61;192.39;130.93;	415.389					Unknown				79107.5	53373.6	38113.3	22378.2	45787.2	4	28692.9	80108	49428.6	73462.9	4	15.7038	15.218	14.4498	15.4827	14.8084	16.2897	15.5931	16.1647	1.45123	0.293277
818	5	21.2633	8.82748901E8;9.82929565E8;9.83932556E8;7.8861499E8;7.60583801E8;	999.0;436.42;309.27;294.22;113.19;	882.749									49336.5	44064.9	49626.5	23729.5	36189.4	4	46783.8	25660.8	24368.4	22165.1	4	15.4273	15.5988	14.5344	15.1433	15.5137	14.6473	14.5727	14.436	0.774546	0.299854
33	9	2.2531	4.28248047E8;2.42174591E8;4.50341553E8;3.87273224E8;3.55171967E8;4.29251312E8;3.78247772E8;4.36253143E8;3.71145813E8;	999.0;574.72;547.87;399.43;219.31;195.84;193.39;86.84;69.5;	428.248									120995	100534	142204	102927	98438.4	4	102877	98960	104031	90195	4	16.6173	17.1176	16.6513	16.5869	16.6506	16.5946	16.6667	16.4608	0.891826	0.304978
564	10	15.1291	9.16794434E8;9.17797668E8;8.86747986E8;8.87751282E8;8.91703125E8;8.6669104E8;8.92706665E8;8.62739441E8;8.81757568E8;8.95784485E8;	999.0;628.36;344.38;202.98;128.04;111.34;74.92;38.55;25.15;16.39;	916.794									786497	6326.73	1524.09	978.668	1380.49	1	1394.84	1165.93	1187.01	1057.25	0	12.6272	10.5737	9.93468	10.431	10.4459	10.1873	10.2131	10.0461	0.470621	0.307988
328	10	10.1469	5.86437256E8;6.31495178E8;5.87440491E8;6.03463806E8;6.0446698E8;6.44490479E8;5.88444946E8;6.08419189E8;6.45493713E8;7.03552368E8;	999.0;572.93;349.07;247.41;92.31;68.57;67.12;48.14;30.68;25.03;	586.437									830222	62506.3	86708.3	74104	78525.3	4	76935.2	77020.9	53110.3	60200.2	4	15.9317	16.4039	16.1773	16.2609	16.2314	16.233	15.6967	15.8775	0.885447	0.311484
262	6	8.9178	8.05552979E8;8.06557129E8;8.85544556E8;7.93557861E8;8.86547729E8;8.73540283E8;	999.0;216.01;120.47;103.9;72.89;40.85;	805.553									91698.5	48927.8	81458.9	42202.2	50875.3	4	46369.4	46398.7	48801.4	43077.7	4	15.5784	16.3138	15.365	15.6347	15.5009	15.5018	15.5746	15.3947	0.826295	0.312593
677	12	18.6501	8.99786804E8;8.75707947E8;8.76710938E8;9.00788452E8;8.77714417E8;9.11778015E8;8.92684814E8;9.43696167E8;8.9368988E8;9.69828552E8;9.13796204E8;9.4469812E8;	999.0;940.72;524.25;251.82;161.55;151.04;83.45;19.68;18.78;16.66;15.7;8.46;	875.708				e.g: 1,2-di-(9Z,12Z-heptadecadienoyl)-3-(5Z,8Z,11Z,14Z-eicosatetraenoyl)-sn-glycerol	Triradylglycerols [GL03]	Glycerolipids [GL]	Triacylglycerols [GL0301]	e.g: TG(17:2(9Z,12Z)/17:2(9Z,12Z)/20:4(5Z,8Z,11Z,14Z))[iso3]	3.46637e+06	726358	610635	564314	658736	4	642208	673006	671445	748923	4	19.4703	19.22	19.1061	19.3293	19.2927	19.3603	19.3569	19.5145	1.06857	0.314937
48	17	2.76839	2.44190308E8;2.89248016E8;2.66172119E8;2.45193619E8;2.26179703E8;2.32190338E8;2.90251343E8;3.02243195E8;2.82146027E8;2.77248047E8;2.36161667E8;2.67175537E8;3.03263611E8;5.09355042E8;3.47253418E8;2.54172211E8;3.03246521E8;	999.0;499.66;251.21;139.09;115.4;101.59;76.3;73.68;71.17;56.25;38.78;30.74;20.49;18.85;18.35;13.62;11.23;	244.19									230548	49375.8	183991	34383.2	73823.3	4	51991.4	248110	124876	117732	4	15.5915	17.4893	15.0694	16.1718	15.666	17.9206	16.9301	16.8451	1.58885	0.316595
161	28	6.42587	9.0976364E7;1.58963684E8;1.06950256E8;1.04991959E8;2.2695108E8;5.88362305E8;4.35268311E8;1.32002869E8;3.67281158E8;1.72979294E8;4.28276154E8;1.29101883E8;3.9319809E8;3.25210846E8;4.35249603E8;3.41184631E8;4.61287109E8;5.74383118E8;5.89365662E8;3.87247314E8;4.36271729E8;2.40966721E8;1.40104248E8;4.93348877E8;1.74937576E8;6.79437866E8;7.15435547E8;5.09343475E8;	999.0;179.84;124.17;102.64;98.23;97.46;94.28;76.96;65.84;42.92;42.37;40.94;31.43;27.5;27.04;26.41;22.77;22.07;21.07;20.89;18.1;18.04;17.1;17.08;13.5;12.25;11.31;6.46;	90.9764									100472	96958	90765.4	59721.5	5391.87	4	94726.3	50105.4	1449.68	1194.98	2	16.5651	16.4699	15.866	12.3966	16.5315	15.6127	10.5015	10.2228	0.583287	0.317202
167	3	6.55003	5.10354279E8;9.31427063E8;3.82330841E8;	999.0;506.22;373.8;	510.354									40330.8	25889.2	48545.8	32824.2	15849	4	25588.9	34178.9	7159.79	17313.8	4	14.6601	15.5671	15.0025	13.9521	14.6432	15.0608	12.8057	14.0796	0.684288	0.318097
914	3	23.7278	7.13561646E8;7.14565491E8;6.97587708E8;	999.0;482.94;481.73;	713.562									30898.1	29817.3	35000.4	15833.3	20456	4	23380.8	26459.1	10499.3	15648.6	4	14.8639	15.0951	13.9507	14.3202	14.513	14.6915	13.358	13.9337	0.751558	0.318307
385	16	11.2618	6.10539429E8;6.11542908E8;6.15494324E8;6.12546082E8;6.16497986E8;1.208E9;1.209003418E9;6.17501038E8;1.210006348E9;5.93513245E8;1.203044922E9;1.20404834E9;3.13273132E8;1.211009888E9;1.205050659E9;3.14276611E8;	999.0;411.34;132.49;90.55;52.37;31.55;24.11;9.76;9.42;3.16;2.91;2.71;2.7;2.51;1.04;0.35;	610.539									5.41235e+07	3.55335e+07	3.80182e+07	3.15694e+07	2.50292e+07	4	3.18969e+07	3.53146e+07	2.41287e+07	1.87641e+07	4	25.0827	25.1802	24.912	24.5771	24.9269	25.0738	24.5242	24.1615	0.845978	0.318332
712	6	19.0813	9.24798218E8;9.25801819E8;9.94839111E8;9.67813416E8;9.80825256E8;9.67813232E8;	999.0;640.44;19.48;17.04;10.47;6.07;	924.798									102021	36747.6	22024.1	61832.3	27868.2	4	1005.33	20235.4	37189	37804.3	3	15.1654	14.4268	15.9161	14.7663	9.97346	14.3046	15.1826	15.2063	0.648162	0.318606
548	4	14.5564	7.46567932E8;6.93524536E8;7.19460449E8;7.12489746E8;	999.0;288.04;221.24;61.82;	746.568				e.g: 1-hexadecanoyl-2-(13Z,16Z-docosadienoyl)-glycero-3-phosphate	Glycerophosphates [GP10]	Glycerophospholipids [GP]	Diacylglycerophosphates [GP1001]	e.g: PA(16:0/22:2(13Z,16Z))	49837.4	37013.1	59988.8	33611.1	28729.8	4	32200	37711	26728.3	31183.5	4	15.1757	15.8724	15.0367	14.8103	14.9748	15.2027	14.7061	14.9285	0.802188	0.321404
107	14	5.09744	4.96338745E8;4.97341919E8;5.18320496E8;4.28276276E8;4.98345032E8;5.19324463E8;3.93239227E8;5.34294434E8;3.66335815E8;1.034649292E9;6.98430908E8;5.54391602E8;3.94242493E8;8.88534607E8;	999.0;266.74;110.35;67.19;34.23;28.63;19.5;14.86;9.86;4.87;4.67;4.56;3.76;3.03;	496.339									199315	101804	239914	123008	28908.6	4	95777.6	109330	18548.8	31322.6	4	16.6354	17.8722	16.9084	14.8192	16.5474	16.7383	14.179	14.9349	0.516533	0.323376
40	8	2.5127	2.24185226E8;2.07158676E8;2.52216431E8;2.25188553E8;2.08162018E8;2.29140656E8;2.53219849E8;2.45114548E8;	999.0;905.39;212.66;106.78;94.08;46.12;24.13;10.09;	224.185									1.93237e+06	152802	1.55198e+06	104222	433179	4	779345	325372	803979	836539	4	17.2213	20.5657	16.6693	18.7246	19.5719	18.3117	19.6168	19.6741	1.22436	0.325319
88	4	4.49725	3.22273468E8;5.00275208E8;3.23276764E8;4.80307312E8;	999.0;473.91;198.39;167.15;	322.273									149390	18703.9	179819	53318.2	7681.62	4	31465.1	48495.2	1296.26	7376.57	3	14.191	17.4562	15.7023	12.9072	14.9415	15.5656	10.3401	12.8487	0.341523	0.326361
187	2	7.05404	3.81383026E8;3.82386353E8;	999.0;211.72;	381.383									140461	81647.8	56206	65258.4	84358.2	4	67900	69225.5	88873.2	130439	4	16.3171	15.7784	15.9939	16.3642	16.0511	16.079	16.4395	16.993	1.23991	0.326578
362	25	10.8097	6.34539368E8;6.35542847E8;6.36545837E8;6.3949408E8;6.40497375E8;6.62569946E8;1.255999634E9;6.63573303E8;1.257003052E9;6.41500671E8;1.258006104E9;6.17513306E8;6.64576721E8;6.18516846E8;3.37273071E8;1.259009644E9;7.07481689E8;1.251044312E9;1.252048218E9;7.04580872E8;6.19519043E8;6.78545349E8;3.38276428E8;1.58760513E8;1.277041382E9;	999.0;423.7;97.55;93.29;40.3;36.1;17.06;15.1;15.0;7.81;6.22;4.93;2.93;2.0;1.97;1.9;1.5;1.15;0.79;0.39;0.36;0.35;0.32;0.23;0.21;	634.539									1.05832e+08	2.7469e+07	3.36515e+07	2.71002e+07	3.5599e+07	4	2.5013e+07	2.79316e+07	3.16951e+07	2.80582e+07	4	24.7113	25.0042	24.6918	25.0853	24.5762	24.7354	24.9178	24.7419	0.910179	0.327809
659	11	18.0476	8.46753235E8;8.23676941E8;8.47756714E8;8.24680481E8;9.0976334E7;8.39651062E8;8.48758667E8;8.25683655E8;8.40654419E8;7.08510071E8;8.41659485E8;	999.0;718.32;570.85;376.61;284.73;164.67;150.4;103.77;101.7;91.32;15.59;	846.753									929946	7079.2	99361	16618.4	13908.8	4	6783.68	7474.52	7122.8	27562.3	4	12.7894	16.6004	14.0205	13.7637	12.7279	12.8678	12.7982	14.7504	0.357336	0.329303
842	3	21.8016	9.51653564E8;9.51630981E8;1.204474365E9;	999.0;710.02;174.39;	951.654									286884	1276.62	1427.54	1194.93	1434.75	0	1231.34	1566.87	1331.62	6946.01	1	10.3181	10.4793	10.2227	10.4866	10.266	10.6137	10.379	12.762	2.07652	0.330437
124	3	5.44894	4.81270416E8;4.60341187E8;4.44346222E8;	999.0;962.24;716.76;	481.27									33259	11554.8	1262.62	1155.02	1355.04	1	996.267	1463.82	1496.93	943.779	0	13.4962	10.3022	10.1737	10.4041	9.96039	10.5155	10.5478	9.88231	0.31974	0.331544
833	5	21.6058	2.2896846E8;2.28963837E8;1.012871643E9;1.29777832E9;1.219982056E9;	999.0;344.18;80.49;76.22;15.21;	228.968									231487	1087.4	7642.53	1104.41	1527.17	1	1031.46	1165.17	1305.56	1263.46	0	10.0867	12.8998	10.1091	10.5766	10.0105	10.1863	10.3504	10.3032	0.419456	0.335871
574	5	15.4718	6.6062738E8;6.6163092E8;6.88658691E8;6.89662048E8;6.62634155E8;	999.0;482.02;254.98;99.06;73.4;	660.627									134288	77693.3	161641	84573.9	116872	4	66246.4	97716.4	69085.8	114556	4	16.2455	17.3024	16.3679	16.8346	16.0156	16.5763	16.0761	16.8057	0.788612	0.340638
560	10	15.0215	7.0864856E8;7.13603699E8;7.096521E8;7.29577698E8;7.14607422E8;1.061839966E9;7.36679871E8;7.37683228E8;7.15610535E8;1.065792236E9;	999.0;546.43;465.48;257.43;248.29;151.39;142.5;69.79;54.74;52.3;	708.649				e.g: 1-(11Z,14Z-eicosadienoyl)-2-heneicosanoyl-sn-glycerol	Diradylglycerols [GL02]	Glycerolipids [GL]	Diacylglycerols [GL0201]	e.g: DG(20:2(11Z,14Z)/21:0/0:0)[iso2]	130190	85968.1	98567.8	110748	22742.1	4	84780.6	93833.5	9379.55	17793.1	4	16.3915	16.5888	16.7569	14.4731	16.3714	16.5178	13.1953	14.119	0.647075	0.347614
806	3	21.0046	9.03739502E8;9.26815369E8;9.27817505E8;	999.0;759.43;453.17;	903.74									103724	9010.36	110902	23904.8	6712.58	4	1117.04	1413.55	7839.56	96323	2	13.1374	16.7589	14.545	12.7127	10.1255	10.4651	12.9366	16.5556	0.708786	0.349222
46	4	2.66036	3.17135284E8;2.77142853E8;3.40211151E8;3.33109192E8;	999.0;745.93;432.7;276.35;	317.135									67631.9	29836.4	81407.9	42245.2	52049.5	4	48588.8	45716.4	20409.3	36746.6	4	14.8648	16.3129	15.3665	15.6676	15.5683	15.4804	14.3169	15.1653	0.736897	0.351399
782	7	20.3862	6.82648132E8;6.8365155E8;7.03577454E8;6.87603699E8;6.84656433E8;8.5668573E8;7.04580811E8;	999.0;415.39;187.79;126.56;113.43;90.91;83.03;	682.648									129094	90532.3	135181	97822.5	134834	4	84915.4	120564	79447.5	110351	4	16.4661	17.0445	16.5779	17.0408	16.3737	16.8794	16.2777	16.7517	0.862356	0.352716
406	3	11.5594	9.30774292E8;9.31777344E8;7.85586792E8;	999.0;456.02;328.55;	930.774									47965.7	1032.83	1646.63	923.651	1504.67	0	1246.22	1180.47	10193.4	1379.36	1	10.0124	10.6853	9.8512	10.5552	10.2833	10.2051	13.3154	10.4298	2.74081	0.354941
601	13	16.2989	8.92737305E8;8.93740356E8;8.8876355E8;9.20767883E8;8.97692383E8;8.89766785E8;8.9869574E8;8.94743652E8;9.13666321E8;9.14669495E8;8.94721985E8;8.99699097E8;9.34767517E8;	999.0;612.33;396.25;328.88;294.61;242.73;205.6;185.14;162.18;120.48;98.69;70.19;29.05;	892.737				e.g: 1-(9Z,12Z-octadecadienoyl)-2-(6Z,9Z,12Z-octadecatrienoyl)-3-(9Z,12Z,15Z-octadecatrienoyl)-sn-glycerol	Triradylglycerols [GL03]	Glycerolipids [GL]	Triacylglycerols [GL0301]	e.g: TG(18:2(9Z,12Z)/18:3(6Z,9Z,12Z)/18:3(9Z,12Z,15Z))[iso6]	800058	23097	47519.9	20319.3	1524.31	3	7136.98	1259.42	1267.45	36737.8	2	14.4954	15.5362	14.3106	10.5739	12.8011	10.2985	10.3077	15.165	0.501854	0.358115
531	22	14.1975	1.058820557E9;1.059824097E9;1.060827271E9;1.063775879E9;1.064779175E9;1.0618302E9;1.079749512E9;1.065782471E9;1.080753174E9;1.086851685E9;1.081756348E9;6.92520752E8;1.066785767E9;1.08785498E9;7.06633057E8;7.47571411E8;6.48591309E8;1.131763428E9;8.0865863E8;7.20543945E8;1.132765991E9;7.11587585E8;	999.0;694.56;250.89;170.85;118.22;61.44;43.05;40.23;30.01;12.96;10.75;10.52;10.3;9.53;8.44;7.71;5.23;5.21;4.82;4.31;3.24;2.85;	1058.82									5.00851e+06	2.73279e+06	6.02869e+06	3.8702e+06	1.1534e+06	4	2.78059e+06	3.6402e+06	475446	1.60668e+06	4	21.3819	22.5234	21.884	20.1375	21.407	21.7956	18.8589	20.6156	0.61682	0.362488
378	6	11.0796	5.84523621E8;5.89478821E8;5.85527161E8;5.90482422E8;5.91485229E8;1.155968628E9;	999.0;849.07;364.08;306.28;47.03;41.66;	584.524									398022	140440	250339	160506	110950	4	132284	193859	86409.6	108971	4	17.0996	17.9335	17.2923	16.7595	17.0133	17.5646	16.3989	16.7336	0.78752	0.362697
616	11	16.7637	8.92736938E8;8.93740417E8;8.976922E8;9.20767944E8;8.98695679E8;9.21763672E8;9.13666077E8;9.14669556E8;9.33763306E8;9.34767944E8;8.95745789E8;	999.0;619.47;288.03;271.88;175.42;164.04;144.65;83.75;59.44;39.45;19.55;	892.737									3.71777e+06	1.7326e+06	2.03581e+06	1.80958e+06	2.09083e+06	4	1.74971e+06	2.30833e+06	1.81243e+06	3.4525e+06	4	20.7245	20.9572	20.7872	20.9956	20.7387	21.1384	20.7895	21.7192	1.2157	0.365057
541	12	14.5323	8.86747559E8;8.87751038E8;8.91703064E8;9.07676819E8;9.08680054E8;9.15782776E8;9.27773499E8;8.9270697E8;9.28777771E8;8.93708069E8;9.29783325E8;8.65687378E8;	999.0;607.67;406.79;182.9;111.07;103.1;82.53;63.9;61.07;54.65;21.5;15.9;	886.748									1.36332e+06	18062.9	1607.95	1143.79	1118.22	1	1200.88	1301.78	1252.84	1377.96	0	14.1407	10.651	10.1596	10.127	10.2299	10.3463	10.291	10.4283	0.234053	0.36513
834	2	21.6319	8.3676886E8;9.72855835E8;	999.0;123.88;	836.769				e.g: 1-hexadecanoyl-2-(9Z-hexadecenoyl)-3-heptadecanoyl-sn-glycerol	Triradylglycerols [GL03]	Glycerolipids [GL]	Triacylglycerols [GL0301]	e.g: TG(16:0/16:0/17:1(9Z))[iso3]	165154	81830.1	90967.2	68315.5	69890.2	4	68408.8	72840.3	79977.9	64839	4	16.3203	16.4731	16.0599	16.0928	16.0619	16.1524	16.2873	15.9846	0.919817	0.365472
154	4	6.37889	2.27211411E8;2.70242218E8;2.09153183E8;5.0142511E8;	999.0;444.05;268.07;92.03;	227.211									179542	47856.3	108468	31479.1	55936.4	4	26879	193219	96388.5	126498	4	15.5464	16.7269	14.9421	15.7715	14.7142	17.5599	16.5566	16.9488	1.81745	0.367275
553	9	14.8424	1.034820435E9;1.035824219E9;1.039775879E9;1.036827148E9;1.040779175E9;1.037830566E9;1.055749634E9;1.041782593E9;1.056753418E9;	999.0;660.35;256.2;227.68;166.66;61.15;60.39;57.91;35.31;	1034.82									694971	417045	836530	566148	126030	4	373831	503595	68358.1	187802	4	18.6698	19.6741	19.1108	16.9434	18.512	18.9419	16.0608	17.5189	0.582595	0.370696
964	14	26.7298	9.32861633E8;9.33865356E8;9.37817078E8;9.53791016E8;9.60893433E8;9.38820435E8;9.54794495E8;9.61896606E8;9.39824097E8;9.74892273E8;9.5579895E8;1.028938599E9;9.63902222E8;9.76914795E8;	999.0;647.82;205.79;133.51;123.76;123.67;84.01;82.19;38.76;30.19;22.85;11.6;5.68;4.6;	932.862									1.43877e+06	219325	494608	252305	222696	4	275785	249839	352748	1038.4	3	17.7427	18.9159	17.9448	17.7647	18.0732	17.9306	18.4283	10.0201	0.739663	0.372218
53	16	3.01664	2.28195328E8;2.73253082E8;2.50177246E8;2.29198715E8;2.66151245E8;2.86248291E8;2.74256409E8;2.51180649E8;2.87268707E8;2.67154419E8;3.1526358E8;1.81121902E8;2.68187836E8;2.87251678E8;1.04070274E8;2.11168823E8;	999.0;372.23;260.55;141.12;88.17;66.69;59.56;35.06;18.08;11.97;11.4;9.97;9.93;8.32;8.23;7.49;	228.195				e.g. 3-tridecynoic acid	Fatty Acids and Conjugates [FA01]	Fatty Acyls [FA]	Unsaturated fatty acids [FA0103]		2.60664e+06	725368	2.34492e+06	731446	1.14457e+06	4	774177	2.8052e+06	1.88037e+06	1.53784e+06	4	19.4684	21.1611	19.4804	20.1264	19.5623	21.4197	20.8426	20.5525	1.41471	0.373094
796	15	20.7942	8.22753235E8;8.23756531E8;8.24761353E8;8.50784729E8;8.2770813E8;8.51788086E8;8.28711609E8;8.25764038E8;8.63778931E8;8.52790771E8;8.64785583E8;8.29714661E8;8.65724121E8;1.71148727E8;8.66727661E8;	999.0;558.78;166.23;106.26;60.33;59.17;31.94;29.82;22.11;12.35;11.34;8.63;3.68;3.18;1.73;	822.753				e.g: 1,2-dihexadecanoyl-3-(9Z-hexadecenoyl)-sn-glycerol	Triradylglycerols [GL03]	Glycerolipids [GL]	Triacylglycerols [GL0301]	e.g: TG(16:0/16:0/16:1(9Z))[iso3]	1.51313e+07	300393	3.83141e+06	759664	374012	4	228885	207823	206911	1.70532e+06	4	18.1965	21.8694	19.535	18.5127	17.8043	17.665	17.6587	20.7016	0.446102	0.375297
607	8	16.505	8.66721436E8;7.64674744E8;8.71676514E8;9.43813293E8;8.94753113E8;7.69629883E8;9.47765503E8;9.48767822E8;	999.0;799.48;370.88;339.0;249.24;234.13;132.17;86.47;	866.721				1-eicosyl-2-docosanoyl-glycero-3-phospho-(1'-sn-glycerol)	Glycerophosphoglycerols [GP04]	Glycerophospholipids [GP]	1-alkyl,2-acylglycerophosphoglycerols [GP0402]	PG(O-20:0/22:0)	93967.9	24487.5	12695.2	11042.8	16430.9	4	1344.73	16539	17524.6	12590.7	3	14.5798	13.632	13.4308	14.0041	10.3931	14.0136	14.0971	13.6201	0.74237	0.375714
446	17	12.3347	6.82632874E8;6.83636108E8;6.52622253E8;8.72716736E8;8.73720215E8;6.53625916E8;7.04614746E8;6.84639526E8;6.74604431E8;7.05616577E8;8.7472345E8;8.94698669E8;6.75607788E8;6.54629272E8;8.95701233E8;7.27690613E8;7.20588623E8;	999.0;450.35;398.32;327.52;171.52;169.86;165.61;93.54;93.25;69.79;48.15;41.6;39.69;36.88;22.23;19.93;18.81;	682.633									2.31471e+06	1.74005e+06	2.78619e+06	1.67256e+06	1.88357e+06	4	1.70437e+06	2.16946e+06	1.62654e+06	1.46738e+06	4	20.7307	21.4099	20.6736	20.845	20.7008	21.0489	20.6334	20.4848	0.862092	0.375756
151	18	6.19144	2.28195328E8;4.31383362E8;4.08307495E8;4.32386719E8;2.44190308E8;4.24281464E8;4.4437851E8;4.09310822E8;7.93626038E8;3.86325653E8;4.25284912E8;4.45381836E8;7.71644226E8;4.73393738E8;1.7313205E8;7.72647705E8;3.8732901E8;2.09153183E8;	999.0;936.58;450.09;243.84;177.62;145.29;143.96;103.27;44.19;38.94;34.59;34.19;25.62;19.33;16.92;11.15;10.53;8.84;	228.195									1.25083e+06	709334	736472	316838	607399	4	342000	1.34612e+06	925754	907329	4	19.4361	19.4903	18.2734	19.2123	18.3836	20.3604	19.8203	19.7913	1.48571	0.37626
884	4	22.9813	1.95732254E8;1.95955261E8;9.51581421E8;6.03530457E8;	999.0;847.38;538.01;492.21;	195.732									38124.3	1172.85	1494.25	1135.84	1294.73	0	1256.05	1087.96	1395.75	9515.56	1	10.1958	10.5452	10.1495	10.3384	10.2947	10.0874	10.4468	13.2161	2.60027	0.380534
159	8	6.28669	6.31416626E8;6.32420105E8;6.09434753E8;6.26461365E8;6.10438232E8;6.27464966E8;7.49513977E8;3.95366486E8;	999.0;373.58;274.07;182.74;123.02;69.53;68.73;50.53;	631.417					Unknown				54768.6	1359.71	1457.56	941.943	1526.85	0	1025.66	1272.18	1159.5	1202.59	0	10.4091	10.5093	9.8795	10.5763	10.0023	10.3131	10.1793	10.2319	0.881548	0.381788
965	3	26.8553	9.32862244E8;9.33865417E8;9.61893127E8;	999.0;655.11;68.16;	932.862									2.61018e+06	7484.31	55237.6	44322.5	47471.8	4	88804.5	56425.6	1261.53	1190.18	2	12.8697	15.7534	15.4358	15.5348	16.4383	15.7841	10.301	10.217	0.955769	0.38429
539	3	14.4381	8.62748291E8;8.63751282E8;8.6870636E8;	999.0;517.74;173.54;	862.748									43814.1	1445.41	1443.27	1098.37	1466.76	0	1156.09	1214.01	1436.97	1227.54	0	10.4973	10.4951	10.1011	10.5184	10.175	10.2456	10.4888	10.2616	0.923136	0.399379
155	3	6.29254	4.48362274E8;4.76393524E8;4.4936557E8;	999.0;241.48;214.88;	448.362									136743	107056	139803	94761.9	120043	4	99822.8	112402	106203	104508	4	16.708	17.093	16.532	16.8732	16.6071	16.7783	16.6965	16.6732	0.916111	0.400465
333	20	10.2024	4.45366638E8;4.29371735E8;8.02638184E8;4.46370087E8;8.03641663E8;4.30375671E8;8.2462085E8;6.75495117E8;4.47373505E8;9.88690857E8;8.04644958E8;4.31382813E8;8.25624695E8;9.89694519E8;5.56492554E8;6.04548279E8;6.76499756E8;7.8155365E8;4.72413818E8;4.88432526E8;	999.0;648.34;417.56;298.7;197.56;172.07;62.32;52.61;46.27;44.99;43.19;41.55;31.9;27.95;19.16;17.11;15.48;13.92;9.31;5.98;	445.367									2.90302e+06	1.67809e+06	3.49434e+06	2.01919e+06	1.5857e+06	4	1.95237e+06	2.22408e+06	1.3699e+06	1.4763e+06	4	20.6784	21.7366	20.9453	20.5967	20.8968	21.0848	20.3856	20.4936	0.800091	0.40785
123	2	5.45966	6.78469666E8;6.7947229E8;	999.0;383.82;	678.47				1-(1Z-hexadecenyl)-2-tridecanoyl-glycero-3-phosphoserine	Glycerophosphoserines [GP03]	Glycerophospholipids [GP]	1-(1Z-alkenyl),2-acylglycerophosphoserines [GP0303]	PS(P-16:0/13:0)	57512.2	992.912	1353.7	1119.37	5622.34	1	1005.61	1453.94	1194.03	1135.81	0	9.95552	10.4027	10.1285	12.457	9.97385	10.5057	10.2216	10.1495	0.526981	0.410401
36	3	2.33863	4.40248077E8;4.41251373E8;4.45203583E8;	999.0;185.97;94.91;	440.248	440.247	[M+H]+	C23H37NO5S	5S-hydroxy,6R-(S-cysteinyl),7E,9E,11Z,14Z-eicosatetraenoic acid	Eicosanoids [FA03]	Fatty Acyls [FA]	Leukotrienes [FA0302]	LTE4	56459.4	994.436	1256.44	1135.03	1540.99	0	1376.18	1372.93	1217.62	1337.32	0	9.95773	10.2951	10.1485	10.5896	10.4265	10.423	10.2498	10.3851	1.07655	0.410774
42	6	2.55193	2.47153519E8;2.64180115E8;2.69135376E8;1.13059402E8;2.48156876E8;2.65183411E8;	999.0;747.51;176.53;159.23;97.96;80.5;	247.154									323561	131613	389467	105089	156441	4	107308	140531	179486	102083	4	17.0059	18.5711	16.6813	17.2553	16.7114	17.1005	17.4535	16.6394	0.676463	0.41119
357	14	10.6458	8.16654114E8;8.17657288E8;8.38636047E8;8.18660522E8;8.3963916E8;8.19663574E8;8.40642273E8;8.54609741E8;8.61711853E8;9.06623291E8;8.55613159E8;9.9566156E8;8.83534363E8;1.205975098E9;	999.0;505.58;155.22;138.08;75.94;24.41;18.99;13.28;7.89;6.58;6.43;4.42;4.18;3.58;	816.654									6.83849e+06	3.58121e+06	8.23142e+06	4.46807e+06	5.20148e+06	4	3.9671e+06	4.56526e+06	3.97584e+06	4.96468e+06	4	21.772	22.9727	22.0912	22.3105	21.9197	22.1223	21.9228	22.2433	0.813366	0.411971
538	10	14.4029	6.94632874E8;6.99588074E8;6.95636353E8;7.00591553E8;7.15562317E8;7.22664124E8;7.16565491E8;6.96639526E8;7.2366748E8;7.17570679E8;	999.0;638.43;445.9;278.33;259.8;177.85;119.33;98.67;76.37;24.44;	694.633									794451	622990	645698	675813	144472	4	555622	608744	103134	143266	4	19.2489	19.3005	19.3663	17.1404	19.0837	19.2155	16.6542	17.1283	0.67534	0.417164
173	5	6.75865	5.67418335E8;5.68421631E8;8.56522095E8;4.52276123E8;1.81121857E8;	999.0;422.68;233.86;178.24;145.29;	567.418									123456	62910.6	148603	69172.9	117276	4	69902	78351.3	80286.9	83147.2	4	15.941	17.1811	16.0779	16.8395	16.093	16.2577	16.2929	16.3434	0.783209	0.419085
937	2	25.2919	9.09786438E8;9.11792236E8;	999.0;185.3;	909.786									1.56617e+06	118294	249462	118912	81922.8	4	109512	64834.6	86312.9	163435	4	16.852	17.9285	16.8595	16.322	16.7407	15.9845	16.3973	17.3184	0.745869	0.420183
37	8	2.37535	3.10200653E8;2.82169403E8;2.87124786E8;2.65142975E8;2.47132416E8;3.11203949E8;3.68205902E8;3.03098724E8;	999.0;620.27;443.67;362.42;158.84;151.81;141.29;140.47;	310.201									315900	63360.7	380246	209353	70182.9	4	135955	155228	56566	48773.1	4	15.9513	18.5366	17.6756	16.0988	17.0528	17.244	15.7876	15.5738	0.548332	0.4238
898	13	23.3209	9.30838867E8;8.76800537E8;9.33785522E8;9.56861328E8;9.34789063E8;9.69856995E8;9.50762695E8;9.5786499E8;9.70860962E8;9.58868408E8;9.718703E8;1.024906982E9;8.50784485E8;	999.0;351.3;164.19;109.11;101.95;84.85;70.84;68.79;61.73;43.81;36.39;28.79;25.39;	930.839									490204	34727.8	77353.4	26082	49256.3	4	34187.5	21578.6	62269.2	24068.8	4	15.0838	16.2392	14.6708	15.588	15.0612	14.3973	15.9262	14.5549	0.758214	0.427465
112	2	5.19901	3.75320862E8;1.72132813E8;	999.0;386.07;	375.321									54198.3	5362.47	1204.87	7255.88	1398.5	2	1005.01	8837	7316.71	11888.5	3	12.3887	10.2347	12.8249	10.4497	9.973	13.1093	12.837	13.5373	1.90827	0.427494
655	6	17.9494	7.97661255E8;9.18752319E8;8.13635132E8;9.19755554E8;8.14638611E8;9.46784851E8;	999.0;889.74;585.57;577.0;310.56;180.15;	797.661									194865	8082.56	234558	34986.8	24336.5	4	8298.55	12759.6	11026.4	74984.8	4	12.9806	17.8396	15.0945	14.5708	13.0186	13.6393	13.4287	16.1943	0.354577	0.429577
632	16	17.3277	8.42721313E8;8.43724792E8;8.4767688E8;8.48680359E8;8.71756348E8;8.63650452E8;8.44727539E8;8.64654114E8;8.8375E8;8.49683594E8;8.45731079E8;8.84752991E8;8.65659668E8;9.42810242E8;8.50686523E8;9.43813477E8;	999.0;589.76;295.4;167.54;152.58;149.11;90.48;82.7;49.93;47.06;34.8;29.19;15.77;12.85;8.04;6.53;	842.721									2.43315e+06	104256	675466	145136	115584	4	76165.5	71364.2	98500.9	328012	4	16.6698	19.3655	17.147	16.8186	16.2169	16.1229	16.5878	18.3234	0.551729	0.429929
103	3	4.97531	4.43289368E8;4.20213593E8;4.56284668E8;	999.0;268.08;148.21;	443.289									50049.3	40979.8	52529.6	23184.3	49551	4	42662.8	46031.8	46597.1	1117.21	3	15.3226	15.6808	14.5009	15.5966	15.3807	15.4903	15.508	10.1257	0.820531	0.430781
604	27	16.4236	9.16794434E8;9.17797729E8;8.4070575E8;9.21749756E8;9.44825378E8;8.41709167E8;9.22753113E8;9.45828735E8;8.45661255E8;8.68737915E8;9.18799683E8;8.69740784E8;8.46664673E8;8.42713989E8;9.37723389E8;9.46830994E8;9.57820618E8;8.6163501E8;9.19808594E8;9.38726807E8;8.62638611E8;8.47667969E8;8.81732422E8;8.70743774E8;8.82738831E8;7.92705994E8;9.39730286E8;	999.0;631.62;585.35;461.1;383.54;325.25;282.77;243.53;188.53;184.06;171.63;108.58;105.45;90.61;77.39;74.21;70.83;65.13;56.23;49.06;38.0;30.82;22.41;19.95;13.6;12.16;9.99;	916.794									3.77257e+06	36230.7	78942.5	24515.3	6984.35	4	22190.6	7640.39	7918.9	40660.8	4	15.1449	16.2685	14.5814	12.7699	14.4377	12.8994	12.9511	15.3114	0.534596	0.431677
70	4	3.65942	2.56226593E8;5.40435852E8;2.78208466E8;4.37372711E8;	999.0;535.37;419.66;301.79;	256.227				e.g. 3-pentadecynoic acid	Fatty Acids and Conjugates [FA01]/Fatty esters [FA07]/Isoprenoids [PR01]	Fatty Acyls [FA]/Prenol Lipids [PR]	Unsaturated fatty acids [FA0103]/Wax monoesters [FA0701]/C15 isoprenoids (sesquiterpenes) [PR0103]		81484	11730	65272.6	16599.1	30694.9	4	10861.6	87691.3	59390.6	50586.9	4	13.5179	15.9942	14.0188	14.9057	13.4069	16.4201	15.8579	15.6265	1.67768	0.433438
274	20	9.15694	9.34644165E8;9.35647766E8;7.18536621E8;9.39599426E8;9.40603088E8;9.36650452E8;9.41605896E8;1.346952881E9;5.96523804E8;9.37653137E8;6.75485046E8;9.04564636E8;5.97527466E8;6.78496643E8;6.94448853E8;6.2455481E8;1.51553955E8;1.347955444E9;1.348960083E9;1.349963989E9;	999.0;531.61;528.1;392.47;204.83;162.83;69.79;64.27;49.89;33.66;21.99;17.78;16.3;11.11;10.57;10.31;10.18;8.02;4.56;0.63;	934.644									1.85062e+06	1.16977e+06	2.22758e+06	1.27625e+06	1.38753e+06	4	1.25715e+06	1.42378e+06	1.13395e+06	1.37358e+06	4	20.1578	21.087	20.2835	20.4041	20.2617	20.4413	20.1129	20.3895	0.85602	0.440463
347	58	10.416	6.90505676E8;6.91508972E8;6.95460938E8;5.94507996E8;7.23492065E8;6.96464111E8;6.93524841E8;5.99463135E8;6.97476624E8;7.24495178E8;5.95511414E8;6.2052356E8;7.1550885E8;7.19460815E8;6.86591858E8;6.00466736E8;6.98480164E8;6.66505798E8;5.07439636E8;6.73478882E8;7.16521484E8;5.24466309E8;6.21527161E8;7.09476624E8;6.88489868E8;7.2549823E8;6.25478882E8;6.94527893E8;5.96514771E8;6.67509399E8;5.29421509E8…	999.0;444.87;339.39;300.5;297.06;135.16;129.73;122.37;121.66;120.17;116.17;79.4;78.68;64.21;52.18;49.06;47.56;43.45;42.34;41.43;32.91;31.73;31.37;28.02;25.8;25.35;23.92;19.84;19.82;19.02;16.68;15.81;15.14;15.07;14.1;13.2;12.62;12.14;11.87;11.09;10.79;10.59;9.7;8.44;8.07;6.36;5.58;5.25;4.37;3.59;3.39;2.82;1.88;1.72;1.33;0.97;0.27;0.27;	690.506									1.00602e+07	9.58257e+06	1.20146e+07	8.42866e+06	8.10448e+06	4	9.51078e+06	1.08266e+07	7.24288e+06	6.47233e+06	4	23.192	23.5183	23.0069	22.9503	23.1811	23.3681	22.7881	22.6259	0.893056	0.442092
445	9	12.3796	9.04758118E8;9.34716797E8;9.35730713E8;9.36732544E8;9.84784851E8;9.59808533E8;9.89738892E8;9.58805176E8;9.90742371E8;	999.0;597.82;475.62;343.57;302.28;265.66;249.71;247.96;165.45;	904.758									42556.2	1319.34	1582.16	989.586	1160.33	0	1102.45	1199.64	1130.45	1152.42	0	10.3656	10.6277	9.95068	10.1803	10.1065	10.2284	10.1427	10.1704	0.907658	0.444856
188	8	7.11038	4.63317261E8;4.86392975E8;4.41335327E8;4.64320465E8;4.87396362E8;4.79291077E8;4.24328247E8;4.80294434E8;	999.0;674.74;353.19;268.27;211.14;171.35;112.65;47.35;	463.317									259488	24021.7	7055.09	10537.4	9609.99	4	10491.1	12245.6	8355.24	5892.66	4	14.5521	12.7844	13.3632	13.2303	13.3569	13.58	13.0285	12.5247	0.722013	0.44602
628	13	17.1987	9.16794189E8;9.17797729E8;9.21749451E8;9.3772345E8;9.44825439E8;9.2275293E8;9.45828979E8;9.38726807E8;9.57820557E8;9.58824646E8;9.23753418E8;9.39733459E8;9.18805786E8;	999.0;617.95;400.34;246.44;242.96;238.45;159.5;152.96;119.59;62.08;60.29;31.73;15.48;	916.794									2.00456e+06	5588.9	1670.77	1012.76	1140.23	1	1283.35	1502.63	1574.12	961.666	0	12.4483	10.7063	9.98407	10.1551	10.3257	10.5533	10.6203	9.90939	0.565385	0.451608
41	5	2.5093	2.30174683E8;2.75232391E8;2.52156647E8;2.31177994E8;2.12164093E8;	999.0;437.34;187.92;95.57;84.33;	230.175									160321	92357.4	160147	86612	108493	4	97053.9	172534	120206	123941	4	16.4949	17.289	16.4023	16.7272	16.5665	17.3965	16.8751	16.9193	1.14773	0.452407
356	3	10.6577	8.00623657E8;8.01626953E8;8.02629639E8;	999.0;482.06;113.37;	800.624	800.625	[M+NH4]+	C45H82O10	e.g: Monogalactosyldiacylglycerol(18:1(9Z)/18:1(9Z))	Glycosyldiradylglycerols [GL05]	Glycerolipids [GL]	Glycosyldiacylglycerols [GL0501]	e.g: MGDG(18:1(9Z)/18:1(9Z))	230262	108762	150508	78896.3	156429	4	78060.5	115712	83681	136973	4	16.7308	17.1995	16.2677	17.2551	16.2523	16.8202	16.3526	17.0635	0.837909	0.452671
301	6	9.58215	8.06564819E8;8.07568359E8;8.0857312E8;7.9557312E8;8.42636047E8;8.75555847E8;	999.0;454.75;106.46;40.82;35.66;30.97;	806.565									86605.7	1187.69	41791	7964.63	17304.8	3	1357.76	1586.16	12034	11941.1	2	10.2139	15.3509	12.9594	14.0789	10.407	10.6313	13.5548	13.5436	0.394428	0.45598
130	28	5.68118	3.77265228E8;3.72310089E8;3.78268646E8;3.15252411E8;3.93239258E8;3.3227887E8;3.73313416E8;7.34571716E8;7.62602783E8;7.39526978E8;3.94242584E8;4.45252686E8;3.16255737E8;3.55283966E8;7.63606384E8;7.35575256E8;3.33282227E8;7.40530762E8;7.31541748E8;7.61508911E8;7.33575684E8;7.61606934E8;7.3853125E8;2.6323642E8;7.62512329E8;7.32544983E8;7.36578613E8;4.46256195E8;	999.0;385.21;223.31;162.58;158.38;132.29;89.66;56.31;49.54;48.76;31.61;26.2;25.09;24.73;24.64;24.24;21.41;21.05;19.73;19.34;14.42;13.68;13.38;10.72;8.77;7.46;4.73;4.61;	377.265									566017	527501	616877	481492	177503	4	516670	557611	139043	156580	4	19.0088	19.2346	18.8772	17.4375	18.9789	19.0889	17.0852	17.2565	0.759635	0.457114
240	8	8.441	4.39319702E8;4.40323029E8;4.23324799E8;4.79312134E8;4.24332886E8;4.95286072E8;2.05121857E8;4.96289368E8;	999.0;301.02;255.84;197.08;127.71;123.67;67.56;38.48;	439.32									861389	13137.9	6910.07	7924.83	8182.98	4	9475.11	11822.2	7747.43	1346.27	3	13.6814	12.7545	12.9522	12.9984	13.2099	13.5292	12.9195	10.3948	0.840557	0.46344
326	2	10.1199	8.88690674E8;8.89693359E8;	999.0;600.27;	888.691									10719	1421.58	1427.92	1077.32	1210.39	0	1346.54	1344.51	1542.81	1227.34	0	10.4733	10.4797	10.0732	10.2413	10.395	10.3929	10.5913	10.2613	1.06307	0.464976
719	4	19.2336	8.32737122E8;8.33740723E8;8.34743774E8;1.04114754E8;	999.0;558.44;149.86;8.55;	832.737									2.38199e+06	257279	190218	136930	164149	4	187025	162420	174668	126936	4	17.973	17.5373	17.0631	17.3246	17.5129	17.3094	17.4143	16.9537	0.869717	0.466746
143	26	6.01565	1.79106216E8;3.53265472E8;1.13107002E8;2.70205841E8;3.54268799E8;6.915271E8;3.4831012E8;3.6923941E8;6.86571594E8;4.21252625E8;5.04388336E8;6.83541809E8;4.35249664E8;4.53279572E8;6.32435547E8;7.14602966E8;2.71209198E8;4.65317444E8;3.3128363E8;6.84545288E8;6.87575317E8;4.96338379E8;1.04070274E8;7.15606506E8;6.85575745E8;6.51406372E8;	999.0;461.75;451.35;123.47;89.17;65.22;42.34;42.16;33.53;32.3;31.42;31.19;30.67;22.28;21.41;19.73;19.27;16.52;16.34;14.56;13.61;12.31;11.91;11.59;9.82;8.96;	179.106									1.20612e+06	889718	1.45179e+06	751230	653909	4	866400	1.07151e+06	576076	581756	4	19.763	20.4694	19.5189	19.3187	19.7247	20.0312	19.1359	19.1501	0.826269	0.47145
146	3	6.06702	2.82278503E8;2.8328186E8;2.99305054E8;	999.0;144.7;94.15;	282.279				eg: 9,12-octadecadienal	Fatty aldehydes [FA06]	Fatty Acyls [FA]			112157	97293	120320	72981.3	117144	4	86756.1	101772	97708	77848.3	4	16.57	16.8765	16.1552	16.8379	16.4047	16.635	16.5762	16.2484	0.892936	0.472651
958	20	26.5327	9.06846436E8;9.07849854E8;9.08853088E8;9.34875916E8;9.11801453E8;9.35881042E8;9.12804871E8;9.0985791E8;9.36883606E8;9.13807983E8;9.47872009E8;9.27774963E8;9.48876892E8;9.28778259E8;9.37886658E8;9.14810974E8;9.76887695E8;9.77891174E8;9.29783142E8;1.179022949E9;	999.0;619.54;202.25;95.8;78.09;60.14;46.98;43.45;19.07;14.87;10.96;9.07;7.04;5.88;3.92;2.45;1.79;1.66;1.57;0.59;	906.846									2.81493e+07	255925	1.11087e+06	248256	227908	4	268254	148150	264886	410048	4	17.9654	20.0833	17.9215	17.7981	18.0332	17.1767	18.015	18.6454	0.592167	0.477007
104	8	4.88852	5.26430054E8;4.68388458E8;6.58508667E8;3.68315125E8;4.13372864E8;5.27433594E8;6.15485901E8;7.08418701E8;	999.0;442.14;377.74;341.87;313.62;266.71;171.35;66.15;	526.43									239952	55975.2	94204.5	140392	106090	4	88396.1	258231	122543	76720.2	4	15.7725	16.5235	17.0991	16.6949	16.4317	17.9783	16.9029	16.2273	1.37621	0.478161
71	3	3.73505	3.43294891E8;3.44298096E8;3.6527655E8;	999.0;196.61;168.87;	343.295									198608	69882.7	126409	115924	110665	4	77671.7	110924	91383.9	91383.8	4	16.0926	16.9477	16.8228	16.7558	16.2451	16.7592	16.4797	16.4797	0.878174	0.481667
63	8	3.39852	3.93285156E8;3.94288391E8;4.21316376E8;3.76258698E8;4.2231958E8;4.91358093E8;3.77261963E8;7.68536743E8;	999.0;229.51;137.36;48.91;30.48;12.22;6.87;4.97;	393.285									1.63184e+06	1.01964e+06	1.96423e+06	1.01514e+06	1.13877e+06	4	1.01056e+06	1.25359e+06	1.00394e+06	1.10885e+06	4	19.9596	20.9055	19.9533	20.119	19.9467	20.2576	19.9372	20.0806	0.851911	0.482692
817	14	21.3273	8.74784363E8;8.75787354E8;8.76790405E8;8.77794006E8;1.92505081E8;1.92393585E8;9.1681427E8;1.92616516E8;4.61287598E8;9.17821289E8;1.92728043E8;3.38897705E8;9.5151886E8;2.18821915E8;	999.0;595.95;198.89;38.62;2.44;1.92;1.61;1.34;1.02;0.47;0.38;0.36;0.19;0.16;	874.784									3.25848e+08	1.2695e+07	1.27568e+07	6.5084e+06	6.73448e+06	4	1.04267e+07	5.81704e+06	8.8953e+06	6.58831e+06	4	23.5978	23.6048	22.6339	22.6831	23.3138	22.4719	23.0846	22.6515	0.819939	0.483403
246	3	8.56394	7.30536255E8;7.31539917E8;7.3254303E8;	999.0;431.15;86.16;	730.536									1.21305e+06	99692.4	1.46014e+06	368025	842483	4	77492	76218	642752	859569	4	16.6052	20.4777	18.4894	19.6843	16.2418	16.2178	19.2939	19.7133	0.597773	0.483413
80	8	4.27222	6.14328674E8;5.97302246E8;6.15332153E8;6.19284058E8;5.98305542E8;5.79291199E8;6.16335083E8;3.37273071E8;	999.0;294.14;281.76;100.09;83.28;51.64;47.02;26.2;	614.329									438255	267936	527524	244163	17278.3	4	277834	335259	10959.5	17875.6	4	18.0315	19.0089	17.8975	14.0767	18.0839	18.3549	13.4199	14.1257	0.607368	0.484789
308	6	9.65842	7.17524475E8;7.43539978E8;6.88489807E8;1.98855026E8;8.3459906E8;6.00546204E8;	999.0;252.43;242.88;118.75;74.97;20.71;	717.524									325412	46302	391695	4479.04	1420.11	2	1203.51	64261.9	1501.58	10254.8	2	15.4988	18.5794	12.129	10.4718	10.233	15.9717	10.5523	13.324	0.173963	0.491008
3	44	1.63194	3.60149292E8;3.8107843E8;3.61152527E8;3.43122742E8;3.25112305E8;3.65104492E8;7.02264832E8;3.82081818E8;1.76010361E8;3.83076599E8;1.56041733E8;3.4412616E8;3.30138794E8;2.89091248E8;1.45049194E8;3.42138855E8;7.23194214E8;7.03268311E8;3.51068237E8;3.26115662E8;1.27038658E8;3.07101746E8;1.044380371E9;6.85238342E8;1.63059708E8;2.59080841E8;7.0721991E8;5.43130981E8;3.88180328E8;1.60036514E8;7.24197388E…	999.0;244.97;131.56;83.89;62.68;33.5;31.42;30.58;30.51;16.45;15.17;10.25;9.93;9.34;8.46;8.36;8.2;8.07;6.64;6.56;5.67;4.93;4.5;4.46;4.43;3.49;3.26;3.09;3.08;2.32;2.12;1.95;1.9;1.89;1.64;1.56;1.53;1.26;1.17;1.15;1.12;0.84;0.73;0.59;	360.149									1.83714e+07	1.8739e+06	1.11634e+06	1.29646e+06	1.29388e+06	4	1.51201e+06	1.90045e+06	3.84966e+06	836064	4	20.8376	20.0903	20.3061	20.3033	20.528	20.8579	21.8763	19.6733	1.45114	0.495976
568	13	15.3303	9.14778198E8;9.1578241E8;9.19733459E8;9.42809875E8;9.20737488E8;9.43812866E8;9.21749817E8;9.3570813E8;9.55804871E8;9.3671106E8;9.56808777E8;9.44820984E8;8.68706909E8;	999.0;613.72;362.33;307.72;228.56;202.45;100.92;89.88;74.87;56.86;39.23;22.47;6.5;	914.778									442586	1337.32	1245.19	1162.65	1466.36	0	1239.69	1512.97	1523.13	1236.08	0	10.3851	10.2822	10.1832	10.518	10.2758	10.5632	10.5728	10.2716	1.05763	0.505592
369	20	10.8531	7.18536804E8;6.9050531E8;5.96523865E8;6.91508667E8;7.19539978E8;6.92521362E8;5.97527283E8;7.14505249E8;6.01479004E8;6.93524353E8;6.24555054E8;1.217984009E9;1.218987427E9;7.44552368E8;7.04520752E8;5.98530701E8;5.70508057E8;7.0151001E8;6.18456482E8;7.5465387E8;	999.0;730.25;354.63;294.77;273.74;237.3;129.25;108.44;108.29;98.71;53.87;29.75;26.14;25.6;23.69;21.54;15.71;14.06;9.3;4.41;	718.537									3.68874e+06	2.80383e+06	4.44011e+06	2.52105e+06	2.73003e+06	4	2.8094e+06	3.51007e+06	2.26214e+06	2.44048e+06	4	21.419	22.0822	21.2656	21.3805	21.4218	21.7431	21.1093	21.2187	0.882119	0.505953
196	10	7.39063	5.38385498E8;8.24526672E8;8.25530151E8;5.39388794E8;5.9345929E8;1.171833008E9;8.3652655E8;6.65398682E8;8.63545654E8;8.37530273E8;	999.0;781.62;348.79;270.17;239.24;237.06;225.47;164.65;143.53;75.5;	538.385									32842.9	10637.9	39532.7	21712	31331	4	8991.6	18361.8	23754.5	25543.1	4	13.3769	15.2708	14.4062	14.9353	13.1344	14.1644	14.5359	14.6406	0.742643	0.508
578	9	15.62	9.12763245E8;9.13766296E8;9.17718506E8;9.18721802E8;9.40794006E8;9.33692261E8;9.41797546E8;8.96739868E8;9.34695618E8;	999.0;616.92;336.74;189.06;131.66;94.37;71.56;67.52;51.11;	912.763				e.g: 3-O-(6'-O-(13Z,16Z-docosadienoyl)-beta-D-glucopyranosyl)-stigmast-5-en-3beta-ol	Sterols [ST01]	Sterol Lipids [ST]	Stigmasterols and C24-ethyl derivatives [ST0104]	e.g: 22:2-Glc-Sitosterol	668580	187379	74416.5	101394	105964	4	102425	115446	115534	50395.5	4	17.5156	16.1833	16.6296	16.6932	16.6442	16.8169	16.818	15.621	0.81807	0.509225
148	2	6.10501	6.25429749E8;6.42456238E8;	999.0;674.83;	625.43					Unknown				30511	1286.6	1665.63	1180.89	1437.86	0	1283.71	1374.13	1239.09	1340.1	0	10.3293	10.7019	10.2057	10.4897	10.3261	10.4243	10.2751	10.3881	0.940055	0.511636
374	16	10.9865	5.80528809E8;7.2349176E8;1.017760681E9;1.018764465E9;5.85485962E8;1.068721313E9;6.68617493E8;6.73478638E8;1.066775635E9;5.50481995E8;5.86487671E8;7.3355658E8;6.69621155E8;7.34560791E8;8.68625488E8;8.75727844E8;	999.0;707.0;622.24;423.76;319.44;206.72;169.49;142.63;140.15;124.45;106.65;104.78;78.19;67.92;63.21;49.5;	723.492									272779	78105.9	328342	116250	138828	4	102002	125023	84871.9	153755	4	16.2531	18.3248	16.8269	17.0829	16.6382	16.9318	16.373	17.2303	0.703905	0.514442
573	9	15.454	8.8876355E8;8.89766785E8;8.9371875E8;8.94721863E8;9.09692505E8;8.90768738E8;9.10695862E8;9.29789185E8;9.30793335E8;	999.0;569.65;459.15;286.53;155.93;123.92;92.13;80.0;45.67;	888.764									1.22701e+06	1146.32	1499.16	1032.11	1566.55	0	966.188	1211.13	1299.74	1304.13	0	10.1628	10.5499	10.0114	10.6134	9.91616	10.2421	10.344	10.3489	0.911719	0.521368
237	29	8.38047	7.92560486E8;7.93563782E8;7.97515564E8;7.94566406E8;7.64542114E8;7.98518738E8;7.65545593E8;8.2059137E8;8.13489197E8;7.99521729E8;7.9556958E8;8.21594849E8;8.14492798E8;7.66548584E8;8.33586487E8;6.13481384E8;9.82643799E8;8.22597717E8;8.00528259E8;9.83647461E8;8.15498169E8;6.30507935E8;6.14484619E8;7.26526794E8;9.45632019E8;8.65502991E8;9.87599182E8;6.48518372E8;1.74672028E8;	999.0;498.15;242.15;138.47;125.41;116.74;54.46;50.05;31.56;31.2;24.6;24.0;14.46;12.09;9.52;8.65;6.8;6.3;5.97;4.07;3.53;3.25;3.22;2.99;1.37;1.3;1.04;0.96;0.89;	792.56	792.562	[M+NH4]+	C45H74O10	Monogalactosyldiacylglycerol(18:3(9Z,12Z,15Z)/18:3(9Z,12Z,15Z))	Glycosyldiradylglycerols [GL05]	Glycerolipids [GL]	Glycosyldiacylglycerols [GL0501]	MGDG(18:3(9Z,12Z,15Z)/18:3(9Z,12Z,15Z))	212928	97127.8	240659	87933.1	199563	4	144575	154321	190221	197735	4	16.5676	17.8766	16.4241	17.6065	17.1415	17.2356	17.5373	17.5932	1.09847	0.523773
955	9	26.2242	9.44861694E8;9.45865295E8;9.49817078E8;9.50820496E8;9.72892883E8;9.5182373E8;9.65791016E8;9.47871033E8;9.66794373E8;	999.0;660.4;342.5;219.49;169.74;73.09;59.7;52.78;40.05;	944.862				e.g: 1-(9Z-heptadecenoyl)-2,3-di-(11Z-eicosenoyl)-sn-glycerol	Triradylglycerols [GL03]	Glycerolipids [GL]	Triacylglycerols [GL0301]	e.g: TG(17:1(9Z)/20:1(11Z)/20:1(11Z))[iso3]	612673	12587.1	7857.25	20914.4	1361.32	3	9105.75	6934.44	34045.5	8523.52	4	13.6197	12.9398	14.3522	10.4108	13.1526	12.7596	15.0552	13.0572	1.37194	0.525986
707	9	18.9463	9.01723145E8;9.0272644E8;7.66648254E8;7.68654846E8;7.50625488E8;7.74599609E8;6.72627563E8;6.73630737E8;8.00653442E8;	999.0;613.85;354.35;48.84;3.34;3.08;2.51;0.78;0.0;	901.723									2.27594e+06	1.5731e+06	2.73953e+06	1.72787e+06	2.04439e+06	4	2.06592e+06	2.36661e+06	2.09458e+06	2.06766e+06	4	20.5852	21.3855	20.7206	20.9632	20.9784	21.1744	20.9982	20.9796	1.06306	0.537318
57	16	3.17051	2.23096085E8;1.77054199E8;2.45077972E8;2.24099319E8;2.68153778E8;1.49022964E8;1.78057556E8;2.37111649E8;2.61051819E8;2.46081299E8;2.09080429E8;2.69157135E8;1.50026306E8;1.91069824E8;2.82169403E8;2.38114944E8;	999.0;477.37;145.82;129.82;90.11;89.04;49.12;38.34;34.17;17.56;16.73;12.7;6.66;6.01;5.48;3.16;	223.096				2E,4E,8E,10E-Dodecatetraenedioic acid	Fatty Acids and Conjugates [FA01]	Fatty Acyls [FA]	Dicarboxylic acids [FA0117]		2.96354e+06	2.85988e+06	1.04635e+06	1.99428e+06	3.06365e+06	4	976222	1.07139e+06	2.50525e+06	2.68897e+06	4	21.4475	19.9969	20.9274	21.5468	19.8968	20.0311	21.2565	21.3586	0.807866	0.537957
534	22	14.4004	9.12763733E8;9.13766602E8;9.40793945E8;9.17718384E8;9.41797119E8;9.1872168E8;9.14775391E8;8.86747986E8;9.33691833E8;8.87751282E8;9.53789063E8;9.42800537E8;9.34695313E8;9.54792969E8;8.91703369E8;9.77789368E8;9.55800903E8;1.010834595E9;8.60732971E8;9.07677368E8;8.39671875E8;9.28777405E8;	999.0;634.14;275.36;266.21;172.68;162.44;124.25;99.58;64.51;60.18;52.9;47.67;40.02;35.04;28.77;5.16;4.72;4.72;4.53;4.23;3.18;2.53;	912.764									7.09911e+06	78193.8	20288.8	39032.2	34496.2	4	45828.5	32721.8	25853.7	24411.4	4	16.2548	14.3084	15.2524	15.0742	15.484	14.998	14.6581	14.5753	0.748879	0.538717
321	9	10.0756	6.06507996E8;6.11463196E8;6.07511536E8;6.12466736E8;6.27437378E8;8.51555908E8;6.08516785E8;6.13470032E8;9.22635864E8;	999.0;491.4;375.94;176.22;111.75;90.49;73.7;32.07;18.65;	606.508									457433	146803	102464	90223.9	1206.24	3	103660	106208	69406.2	43101	4	17.1635	16.6448	16.4612	10.2363	16.6615	16.6965	16.0828	15.3954	0.946221	0.539657
830	5	21.5475	1.98286362E8;1.98397858E8;1.98174881E8;2.25325836E8;9.66829041E8;	999.0;579.03;318.36;123.88;95.8;	198.286									606618	1197.34	1465.1	1166.69	1376.85	0	1342.86	1474.34	1116.58	955.274	0	10.2256	10.5168	10.1882	10.4272	10.3911	10.5258	10.1249	9.89977	0.939121	0.540383
815	2	21.2382	9.51602478E8;2.74514374E8;	999.0;207.1;	951.602									82243.2	1206.98	1379.69	1003.09	1140.81	0	1237.49	1152.08	1308.16	1226.1	0	10.2372	10.4301	9.97024	10.1558	10.2732	10.17	10.3533	10.2599	1.04085	0.544767
220	14	7.96013	8.36553345E8;5.51423645E8;8.37556702E8;5.52426819E8;9.30613098E8;8.3856134E8;9.35568298E8;8.41508789E8;9.31616455E8;9.36571655E8;5.53430176E8;5.6842627E8;8.63490967E8;7.6056665E8;	999.0;574.18;451.83;236.36;128.95;109.01;104.7;78.5;65.56;55.38;41.08;25.03;23.59;12.67;	836.553									424375	236055	450449	173109	291015	4	283518	337945	251524	394094	4	17.8488	18.781	17.4013	18.1507	18.1131	18.3664	17.9403	18.5882	1.10121	0.545561
656	7	17.9007	8.71757324E8;9.16793701E8;9.17796875E8;9.1881012E8;9.44825073E8;9.45828369E8;1.98148422E8;	999.0;856.79;575.83;458.53;311.24;178.49;177.45;	871.757									235833	1208.76	21240	9277.2	1362.71	2	1397.1	1583.37	1096.3	13384.6	1	10.2393	14.3745	13.1795	10.4123	10.4482	10.6288	10.0984	13.7083	0.527714	0.553596
192	3	7.18272	7.30500183E8;7.31503479E8;4.63377045E8;	999.0;465.58;368.38;	730.5					Isoprenoids [PR01]	Prenol Lipids [PR]	C40 isoprenoids (tetraterpenes) [PR0107]	e.g: 19'-Hexanoyloxyisomytiloxanthin	29623.7	1124.15	8614.31	928.119	6142.47	2	1006.85	1532.82	1194.88	5440.1	1	10.1346	13.0725	9.85817	12.5846	9.97563	10.582	10.2227	12.4094	0.545816	0.558371
420	5	11.8173	6.50570435E8;7.76638245E8;7.81593689E8;9.56753296E8;9.61707825E8;	999.0;339.15;254.33;118.55;112.04;	650.57									48157.1	15345.2	9983.08	4344.61	1266.16	2	11421.2	7540.85	1214.28	1049.02	2	13.9055	13.2853	12.085	10.3062	13.4794	12.8805	10.2459	10.0348	0.686036	0.559111
230	2	8.14042	8.79494629E8;8.80498108E8;	999.0;463.85;	879.495				Unknown	Unknown				39177	25935	25453.6	14299.4	22119.6	4	23867.2	28444.6	24725.3	18597.1	4	14.6626	14.6356	13.8037	14.433	14.5427	14.7959	14.5937	14.1828	1.08913	0.563411
640	21	17.5514	8.96767822E8;8.73692566E8;8.97771484E8;8.74695679E8;8.89666199E8;9.1881012E8;8.75699036E8;9.19813293E8;9.09763062E8;8.90669495E8;9.10768188E8;9.4684137E8;9.23765564E8;9.47844727E8;9.2081543E8;8.76702026E8;8.92792908E8;1.00075378E8;9.25771484E8;9.40742493E8;9.39739258E8;	999.0;885.13;610.4;531.89;230.74;227.91;155.49;134.04;127.04;125.7;73.33;68.61;52.46;46.42;39.97;32.34;22.87;19.2;12.32;5.92;4.91;	873.693									1.7209e+06	116207	215628	63586.6	63392.6	4	76560.4	79661.9	56363.3	128699	4	16.8263	17.7182	15.9564	15.952	16.2243	16.2816	15.7825	16.9736	0.743841	0.564418
95	20	4.71865	4.52276093E8;4.53279419E8;5.37302002E8;4.36253082E8;5.5327594E8;4.57231445E8;5.3830542E8;7.01370178E8;4.85286316E8;3.94328247E8;3.37273132E8;5.5427948E8;4.58234802E8;5.60377869E8;7.02373718E8;2.98273438E8;6.98421082E8;4.09272797E8;5.39309082E8;4.16391754E8;	999.0;223.71;201.04;67.43;67.04;66.89;52.59;34.45;26.72;24.31;21.13;18.31;13.62;12.95;11.32;10.38;8.81;8.62;6.6;4.39;	452.276									1.68529e+06	891700	2.02856e+06	1.13222e+06	102819	4	1.06687e+06	1.01571e+06	114040	209886	4	19.7662	20.952	20.1107	16.6497	20.0249	19.9541	16.7992	17.6792	0.579141	0.56591
176	21	6.83839	3.81296661E8;9.0976357E7;4.49283936E8;3.82299896E8;7.6957135E8;7.47589722E8;3.97270538E8;4.52276062E8;7.39604492E8;7.70575073E8;7.48592896E8;4.50287323E8;7.685755E8;7.46593262E8;7.40607666E8;8.44500977E8;7.42634033E8;7.63563477E8;8.13510498E8;4.63299377E8;4.35365265E8;	999.0;265.3;240.14;213.23;151.63;150.28;89.5;83.13;77.03;73.7;67.85;52.91;43.13;40.47;36.16;34.35;33.92;22.58;21.01;17.73;11.98;	381.297									841845	335719	1.01332e+06	424454	177920	4	356699	517686	152422	312923	4	18.3569	19.9507	18.6952	17.4409	18.4443	18.9817	17.2177	18.2554	0.686543	0.566734
122	14	5.43299	3.24289032E8;3.46270935E8;3.69346802E8;3.25292389E8;3.62244843E8;3.8234198E8;3.47274292E8;3.70350067E8;3.83362305E8;6.69552734E8;3.83345398E8;3.63248138E8;2.23168808E8;6.70555908E8;	999.0;339.63;273.61;211.94;77.03;64.64;63.54;58.86;23.19;22.03;15.28;13.73;11.01;9.47;	324.289									1.84581e+06	1.686e+06	2.22178e+06	1.3994e+06	98612.7	4	1.62892e+06	1.82607e+06	63141.9	193943	4	20.6852	21.0833	20.4164	16.5895	20.6355	20.8003	15.9463	17.5653	0.686684	0.567875
400	23	11.3813	6.54601501E8;6.55604919E8;6.18580811E8;9.0753241E8;6.76581604E8;6.56608459E8;1.003752991E9;9.08535522E8;8.6552417E8;1.047807129E9;6.25594971E8;1.048810791E9;1.004756836E9;1.259083008E9;1.026738892E9;1.233068481E9;1.234070313E9;7.00662903E8;5.99502319E8;8.69676208E8;7.48658203E8;8.61711487E8;1.046713257E9;	999.0;396.88;361.74;129.62;112.95;83.82;77.93;63.21;56.12;53.94;35.92;32.93;25.39;21.75;21.65;19.43;17.53;17.34;15.05;13.34;12.84;12.69;8.66;	654.602									565884	260085	681150	411338	417926	4	328713	359299	351006	451270	4	17.9886	19.3776	18.65	18.6729	18.3265	18.4548	18.4211	18.7836	0.841733	0.580033
924	24	24.4229	8.78815613E8;8.79818787E8;8.80821655E8;9.06845825E8;8.81826233E8;8.83770386E8;8.84773682E8;9.19841003E8;8.99744019E8;8.85776733E8;9.20846436E8;9.21858704E8;9.73889221E8;9.51757629E8;9.74891785E8;1.93400894E8;9.48856445E8;1.93289413E8;8.61789917E8;9.22862732E8;9.52761169E8;1.93512314E8;9.75894775E8;8.92830078E8;	999.0;603.1;190.96;47.28;40.35;34.98;20.48;13.03;6.75;6.17;4.84;2.57;2.34;1.57;1.45;1.14;0.98;0.85;0.78;0.76;0.74;0.64;0.44;0.19;	878.816									7.23403e+07	624632	1.57363e+06	580225	457083	4	608809	521662	567312	749622	4	19.2526	20.5857	19.1463	18.8021	19.2156	18.9928	19.1138	19.5158	0.756405	0.581562
163	45	6.36576	4.08307434E8;2.28195358E8;4.24281372E8;2.44190262E8;4.44378601E8;4.0931076E8;7.93626038E8;4.2528476E8;2.29198715E8;4.7629483E8;4.45381866E8;7.94629517E8;3.86325653E8;2.45193649E8;4.26279663E8;8.09599976E8;2.50177277E8;2.21174606E8;7.95632629E8;1.73132065E8;2.6617215E8;4.77298096E8;3.62302948E8;3.87328979E8;8.10603577E8;2.49169418E8;2.20166824E8;4.92268646E8;2.11168854E8;8.61613525E8;1.6314772E8;4…	999.0;500.05;394.24;281.96;275.56;242.94;199.44;91.24;70.39;68.67;66.94;65.37;63.94;37.9;32.68;26.9;24.76;24.17;22.06;17.9;17.23;15.09;15.09;11.46;11.23;10.16;8.48;8.34;7.17;6.93;6.45;6.44;5.28;5.0;4.75;4.5;4.48;4.02;3.92;3.51;3.25;2.29;2.07;2.03;2.03;	408.307									1.23448e+07	3.83372e+06	9.44375e+06	3.3529e+06	3.10199e+06	4	2.81692e+06	1.32852e+07	4.78319e+06	5.47425e+06	4	21.8703	23.1709	21.677	21.5648	21.4257	23.6633	22.1895	22.3842	1.33586	0.583278
522	10	13.9561	6.94669128E8;7.46568176E8;7.4757135E8;7.74599365E8;8.94695313E8;6.96676147E8;4.85431732E8;7.24679688E8;8.95698669E8;4.86435028E8;	999.0;295.83;153.19;150.95;125.38;104.97;73.52;70.18;63.83;17.35;	694.669									192122	88055.3	231256	129404	109746	4	110161	132483	97230.4	123630	4	16.4261	17.8191	16.9815	16.7438	16.7492	17.0155	16.5691	16.9157	0.829967	0.586437
131	2	5.65495	3.37234283E8;3.5320813E8;	999.0;195.81;	337.234				e.g: 9-oxo-15S-hydroxy-10Z,13E-prostadienoic acid	Eicosanoids [FA03]	Fatty Acyls [FA]	Prostaglandins [FA0301]	e.g: PGA1	57627.5	29888.4	38191.1	25349.5	50125.3	4	31469.8	34562.6	46719.9	42520.9	4	14.8673	15.221	14.6297	15.6133	14.9417	15.0769	15.5117	15.3759	1.08163	0.588413
908	25	23.6266	9.28830444E8;9.29833923E8;9.30836792E8;9.31839478E8;9.56861389E8;9.33785522E8;9.57864624E8;9.34789001E8;9.69856628E8;9.49759155E8;9.7086084E8;9.50762512E8;9.58867737E8;9.35792053E8;1.023903687E9;1.024907104E9;9.51766907E8;9.36795105E8;9.59870667E8;1.001773621E9;1.025910278E9;9.72881836E8;5.48502502E8;1.002776489E9;9.73887939E8;	999.0;649.96;222.75;48.44;46.44;43.76;30.64;27.02;18.57;18.29;12.36;11.92;9.8;8.73;5.49;3.8;2.98;2.0;1.69;1.33;1.13;0.91;0.85;0.77;0.25;	928.83									6.86217e+07	2.14134e+06	1.45363e+06	844136	921903	4	1.45739e+06	933285	1.1105e+06	925150	4	21.0301	20.4712	19.6871	19.8143	20.475	19.832	20.0828	19.8193	0.825652	0.588431
727	3	19.6	9.25803162E8;9.52793884E8;9.57747986E8;	999.0;199.49;30.77;	925.803					Unknown				15105.6	1326.94	1545.55	1007.14	1109.93	0	1086.03	1427.77	1463.9	1316.56	0	10.3739	10.5939	9.97605	10.1163	10.0848	10.4795	10.5156	10.3626	1.06106	0.590563
947	2	25.3223	7.15577271E8;7.16580688E8;	999.0;503.85;	715.577									65135.3	57727.5	61405.5	23577.4	46548.4	4	48001.8	45963.3	40181.6	23777.1	4	15.817	15.9061	14.5251	15.5064	15.5508	15.4882	15.2942	14.5373	0.834433	0.594251
961	9	26.8	9.70877197E8;9.71880676E8;9.72883789E8;9.98908325E8;9.76835815E8;1.011903687E9;9.91806519E8;9.92809875E8;9.93814026E8;	999.0;674.56;213.89;126.26;52.31;24.86;23.3;21.74;5.47;	970.877									62490.7	5761.44	7492.72	1158.93	1199.74	2	5599.63	1476.59	1444.2	1318.07	1	12.4922	12.8713	10.1786	10.2285	12.4511	10.5281	10.4961	10.3642	0.630154	0.601189
920	19	24.2634	8.5280011E8;8.53803345E8;8.54806641E8;8.57755249E8;9.54845947E8;8.58758728E8;9.55849609E8;8.5581012E8;8.59761902E8;8.93825806E8;9.56851379E8;9.59801514E8;9.82877258E8;9.60804688E8;8.94832275E8;9.83881104E8;9.75775452E8;8.6076532E8;9.9587262E8;	999.0;579.68;176.54;160.9;120.34;89.32;68.09;34.14;26.09;25.05;22.29;17.95;14.5;10.78;10.44;9.21;7.18;6.29;3.18;	852.8				e.g: 1,2-dihexadecanoyl-3-octadecanoyl-sn-glycerol	Triradylglycerols [GL03]	Glycerolipids [GL]	Triacylglycerols [GL0301]	e.g: TG(16:0/16:0/18:0)	4.86084e+06	234584	424995	145660	268274	4	232139	268611	232063	156224	4	17.8397	18.6971	17.1522	18.0333	17.8246	18.0352	17.8242	17.2533	0.828157	0.604659
382	6	11.1885	8.9354071E8;8.94543823E8;8.9554895E8;8.96540039E8;9.15522583E8;9.16525574E8;	999.0;671.41;186.25;64.14;58.29;40.48;	893.541									35082.6	1435.71	1264.49	1062.08	1046.23	0	1210.63	1442.69	1279.7	1106.4	0	10.4875	10.3043	10.0527	10.031	10.2415	10.4945	10.3216	10.1117	1.04802	0.606568
684	7	18.7334	9.24796753E8;9.25801331E8;9.26804993E8;9.69710632E8;9.70713989E8;9.17695007E8;9.18699951E8;	999.0;644.8;194.24;18.02;6.39;0.0;0.0;	924.797				e.g: 1,2-di-(9Z,12Z,15Z-octadecatrienoyl)-3-eicosanoyl-sn-glycerol	Triradylglycerols [GL03]	Glycerolipids [GL]	Triacylglycerols [GL0301]	e.g: TG(18:3(9Z,12Z,15Z)/18:3(9Z,12Z,15Z)/20:0)[iso3]	87795.1	1284.92	1469.19	912.394	1436.97	0	1357.31	1398.34	1245.3	1336.43	0	10.3275	10.5208	9.83351	10.4888	10.4065	10.4495	10.2823	10.3842	1.04583	0.608191
426	31	11.9062	6.12555115E8;6.13558533E8;6.17510193E8;6.14561584E8;6.40585938E8;1.212031128E9;6.18513489E8;1.213034424E9;6.33484314E8;6.41589172E8;1.214037476E9;6.34487427E8;1.207075806E9;6.19516663E8;1.208079102E9;6.42592529E8;1.215040894E9;5.95528381E8;6.85497375E8;1.209082275E9;1.228004639E9;5.96531982E8;1.229008301E9;5.78517639E8;3.13273071E8;6.86500793E8;7.86598999E8;1.216043823E9;6.56561218E8;7.53484924E8…	999.0;410.66;156.71;88.3;75.46;71.74;64.42;57.85;33.09;30.63;23.31;12.93;12.81;12.55;10.27;7.62;6.96;6.51;4.86;4.34;3.48;3.01;2.84;2.64;2.45;2.21;1.45;1.33;1.25;0.64;0.63;	612.555									3.00355e+07	2.4466e+06	5.87712e+06	3.66301e+06	2.23746e+06	4	3.28234e+06	4.60917e+06	1.38834e+06	2.74447e+06	4	21.2223	22.4867	21.8046	21.0934	21.6463	22.1361	20.4049	21.3881	0.845343	0.613149
491	33	13.3226	8.71570801E8;8.7257428E8;8.56701111E8;8.73577759E8;8.57704468E8;8.58707275E8;8.7458075E8;8.6165625E8;8.93552856E8;8.62659546E8;8.59710693E8;8.94555908E8;8.6366272E8;8.87565186E8;6.69657166E8;9.63618164E8;3.97381927E8;8.95559021E8;6.92521179E8;8.88568604E8;9.09526672E8;9.64621643E8;7.19539978E8;1.93682953E8;5.93274353E8;9.29642029E8;1.93571472E8;9.05576355E8;9.30645203E8;6.93524597E8;1.93794449E8;…	999.0;614.15;311.5;192.57;181.41;54.7;37.8;22.64;14.12;12.95;10.06;8.18;3.44;3.43;3.19;2.98;2.28;2.24;1.99;1.94;1.93;1.72;1.6;1.4;1.29;1.05;1.05;1.05;0.85;0.76;0.75;0.61;0.61;	871.571									6.93157e+07	4.71744e+07	7.82319e+07	4.71059e+07	5.94212e+07	4	5.59239e+07	6.52525e+07	5.75085e+07	6.43698e+07	4	25.4915	26.2213	25.4894	25.8245	25.737	25.9595	25.7773	25.9399	1.04795	0.615304
208	10	7.73191	8.76557983E8;8.77561157E8;8.38542297E8;8.78563782E8;8.39545715E8;8.81513E8;8.82516785E8;8.40548645E8;8.12526733E8;5.99502075E8;	999.0;470.67;276.63;120.44;114.32;58.49;34.18;29.58;25.19;17.16;	876.558									750065	314632	629789	383934	783418	4	305028	329057	587808	568936	4	18.2633	19.2645	18.5505	19.5794	18.2186	18.328	19.165	19.1179	0.848022	0.619797
136	6	5.80685	3.54335938E8;3.99393585E8;3.76317688E8;4.00396912E8;3.55339325E8;3.36325348E8;	999.0;910.75;661.71;217.95;206.79;90.79;	354.336				eg: 7,7-dimethyl-5Z,8Z-eicosadienoic acid	Fatty Acids and Conjugates [FA01]/Docosanoids [FA04]/Fatty esters [FA07]	Fatty Acyls [FA]	Unsaturated fatty acids [FA0103]		314928	204118	286826	212314	199037	4	182255	264159	231506	292457	4	17.639	18.1298	17.6958	17.6027	17.4756	18.011	17.8207	18.1579	1.07545	0.622376
610	8	16.5853	8.14690186E8;8.19645386E8;8.35619629E8;9.21692078E8;9.37666321E8;8.20648865E8;9.38669189E8;8.36622742E8;	999.0;440.69;349.47;335.62;320.05;222.65;203.32;185.03;	814.69									267607	970.018	322116	48763.5	1064.23	2	1419.04	1383.12	1591.77	122679	1	9.92187	18.2972	15.5735	10.0556	10.4707	10.4337	10.6364	16.9045	0.340757	0.625143
502	26	13.4988	1.056805054E9;1.057808105E9;1.058811035E9;1.061759888E9;8.18685364E8;1.062763672E9;8.19688782E8;1.059814575E9;1.077733643E9;1.063766724E9;1.078737183E9;8.20691772E8;1.08483606E9;1.079740479E9;1.064769775E9;1.097831055E9;8.82716003E8;8.38747864E8;3.83366425E8;1.098833496E9;8.21694824E8;6.42565491E8;7.23492188E8;8.83719727E8;1.080740112E9;7.9670105E8;	999.0;703.93;254.98;155.05;122.29;103.16;64.42;63.01;45.64;36.01;31.11;17.67;14.15;10.05;9.64;5.25;4.82;4.49;3.58;3.44;3.11;3.07;2.92;2.44;2.15;1.36;	1056.81									864230	396968	1.04027e+06	589197	204856	4	629413	755107	110402	303812	4	18.5987	19.9885	19.1684	17.6443	19.2636	19.5263	16.7524	18.2128	0.806142	0.625499
660	2	17.9478	1.14110329E8;7.25654175E8;	999.0;324.96;	114.11									16970.8	7575	14725	1171.95	10899.6	3	5795.41	7750.97	6516.56	1087.12	3	12.887	13.846	10.1947	13.412	12.5007	12.9202	12.6699	10.0863	0.615336	0.625655
24	16	1.89361	2.27174957E8;4.01156219E8;3.17120087E8;4.49177246E8;5.74263489E8;4.63192841E8;4.58237396E8;4.79166626E8;6.2718457E8;4.86268616E8;4.02159546E8;4.34201233E8;4.61143219E8;3.31135681E8;2.1205246E8;4.40132996E8;	999.0;541.4;374.32;334.59;320.69;302.94;213.4;118.3;107.42;100.31;86.72;81.64;78.31;69.45;48.53;44.9;	227.175									145622	9832.62	50069.2	10212.1	18660.7	4	17804.8	14115.8	33925.4	26488.9	4	13.2634	15.6116	13.318	14.1877	14.12	13.785	15.0501	14.6931	1.0401	0.62593
517	18	13.8873	9.14778931E8;9.15782349E8;9.19734009E8;9.20737427E8;9.04757996E8;9.10747681E8;9.16785461E8;9.35710388E8;9.11750854E8;9.0576178E8;9.15703064E8;9.21740417E8;9.38778625E8;9.1670636E8;9.39781677E8;7.12679749E8;9.5277771E8;7.1368335E8;	999.0;620.3;371.97;225.2;219.34;208.47;186.68;167.75;121.06;120.95;68.86;68.71;45.58;41.11;33.6;30.98;14.02;12.52;	914.779									1.77052e+06	102826	50504.8	41164.6	46056.7	4	61544.9	55589.1	52109.2	33311.6	4	16.6498	15.6241	15.3291	15.4911	15.9094	15.7625	15.6693	15.0237	0.842043	0.627411
459	36	12.6218	8.54685181E8;8.55688354E8;8.56691467E8;8.59640442E8;8.60643616E8;8.02630432E8;8.57695129E8;7.98638245E8;1.002771362E9;8.0363385E8;8.75614136E8;9.1270575E8;8.61646667E8;1.028773438E9;1.003774414E9;7.99641296E8;9.13709106E8;8.76617554E8;7.87599854E8;7.20545166E8;1.029780151E9;1.025814331E9;9.1766095E8;9.40737244E8;1.004778137E9;9.27627686E8;6.88489502E8;8.0463678E8;8.00644409E8;8.62649841E8;6.24627…	999.0;592.68;178.61;118.3;67.43;45.34;33.79;27.09;25.01;22.21;20.46;20.16;18.67;17.3;16.55;14.93;12.32;12.27;12.23;10.03;9.75;7.92;6.28;5.93;5.87;5.51;5.09;4.78;4.35;3.77;3.62;3.61;3.27;3.22;3.03;2.7;	854.685									7.36661e+06	3.16926e+06	8.86712e+06	4.23199e+06	3.47278e+06	4	4.21332e+06	5.35035e+06	2.55222e+06	4.08059e+06	4	21.5957	23.08	22.0129	21.7277	22.0065	22.3512	21.2833	21.9603	0.820443	0.632147
177	10	6.82236	4.39317261E8;4.17335388E8;6.72502991E8;4.34361969E8;4.62393097E8;4.40320587E8;6.73506775E8;4.83364502E8;6.77458313E8;4.63396484E8;	999.0;597.1;544.41;461.96;364.93;270.97;216.52;189.65;142.35;130.0;	439.317									29233.5	24325.4	35188.1	4387.17	21906.1	3	25285.3	27728.7	19394.2	956.124	3	14.5702	15.1028	12.0991	14.419	14.626	14.7591	14.2433	9.90105	0.854996	0.637748
73	6	3.789	3.07129974E8;2.69174194E8;2.91156036E8;2.97166412E8;3.4622171E8;1.04106651E8;	999.0;579.19;508.29;165.89;163.32;136.62;	307.13									92757.2	41233.5	111651	55802.5	53668.3	4	61036.6	48462.2	60490.5	49708.3	4	15.3315	16.7686	15.768	15.7118	15.8974	15.5646	15.8844	15.6012	0.837405	0.638453
594	13	16.1136	8.90779968E8;8.91782654E8;8.95735046E8;8.96737854E8;8.92783813E8;8.97739136E8;9.11708557E8;9.31805054E8;8.64764038E8;8.97799805E8;9.12711731E8;8.80773132E8;9.29789307E8;	999.0;615.59;465.47;283.95;181.65;67.85;61.22;60.13;43.5;41.64;34.11;18.42;12.47;	890.78									711818	1080.35	1691.7	1074.15	1355.72	0	1200.98	1361.19	1303.2	962.138	0	10.0773	10.7243	10.069	10.4048	10.23	10.4106	10.3478	9.9101	0.928021	0.64072
286	13	9.3955	7.80549683E8;7.81552917E8;7.70059875E8;7.9652301E8;8.48536926E8;7.9752655E8;8.49540283E8;7.71062866E8;1.159831665E9;1.160333008E9;1.159329712E9;6.57505127E8;8.50543518E8;	999.0;321.99;93.42;82.14;65.04;37.28;27.9;13.98;12.9;9.7;9.2;7.05;7.01;	780.55									2.1701e+06	274224	803908	657909	1.09847e+06	4	255645	231791	1.17003e+06	862659	4	18.065	19.6167	19.3275	20.0671	17.9638	17.8225	20.1581	19.7184	0.889086	0.64814
779	2	20.3807	8.5568219E8;8.01692688E8;	999.0;750.94;	855.682									18837.9	12110.8	22674.9	8153.11	15023	4	11239.4	15441.2	12290.3	10141.5	4	13.564	14.4688	12.9931	13.8749	13.4563	13.9145	13.5852	13.308	0.847323	0.650336
484	16	13.1826	9.33712524E8;9.49687195E8;9.56788757E8;9.34716064E8;9.5069043E8;9.57792297E8;9.69786438E8;9.35718506E8;9.58794922E8;9.7078894E8;9.71802551E8;1.02383136E9;1.024835083E9;9.52691833E8;8.86746765E8;9.43777222E8;	999.0;741.86;622.88;608.67;452.13;379.43;191.57;178.09;120.48;119.34;51.36;42.8;28.8;28.14;27.93;13.71;	933.713									1.90027e+06	162151	1403.8	5028.58	21994.3	3	33568.7	27308.2	1541.53	1390.2	2	17.307	10.4551	12.2959	14.4248	15.0348	14.737	10.5901	10.4411	0.334817	0.652134
471	37	12.8972	6.4058606E8;6.41589661E8;6.45541321E8;6.6861731E8;6.42593933E8;6.46544556E8;1.26809314E9;6.61515442E8;1.269096436E9;6.69620667E8;6.62518738E8;1.270099854E9;6.47547913E8;8.04669556E8;6.70623901E8;1.263138306E9;1.264141235E9;6.6352179E8;1.271103271E9;7.13528625E8;8.05672913E8;6.23559631E8;1.284066895E9;1.285070313E9;1.265144775E9;7.14532288E8;6.81612793E8;6.24562195E8;1.286073242E9;3.41304321E8;7.1…	999.0;428.57;211.88;116.05;96.72;92.24;66.78;60.49;56.88;50.78;26.37;24.63;18.65;10.81;10.06;9.42;8.71;7.53;7.22;7.0;6.39;6.3;6.13;4.91;3.96;3.32;3.08;2.89;2.27;2.01;1.67;1.58;1.47;1.37;1.29;1.29;1.05;	640.586									1.60374e+07	473602	1.02099e+06	530583	291439	4	546076	780876	202989	417165	4	18.8533	19.9615	19.0172	18.1528	19.0587	19.5747	17.631	18.6703	0.840496	0.652933
68	21	3.60385	4.32237122E8;4.60268372E8;4.33240356E8;4.61271606E8;4.15210602E8;4.53166473E8;4.73263428E8;4.37192413E8;5.27310425E8;4.74283844E8;4.16213989E8;4.74266815E8;4.541698E8;5.02278778E8;4.34243835E8;4.62275024E8;4.38195801E8;5.30309998E8;5.28313843E8;4.46252716E8;4.75287262E8;	999.0;639.7;262.92;183.58;160.49;113.92;104.33;64.66;42.08;39.52;38.68;28.57;27.05;20.86;20.49;20.21;15.37;13.32;13.27;11.84;10.02;	432.237									3.5767e+06	378733	1.57468e+06	2.83771e+06	1.20169e+06	4	3.39164e+06	1.93565e+06	652330	1.29906e+06	4	18.5308	20.5866	21.4363	20.1966	21.6936	20.8844	19.3152	20.309	1.21457	0.661601
589	20	15.9601	9.1477887E8;9.15782288E8;9.19733826E8;9.35707703E8;9.42809692E8;9.20737366E8;9.36710999E8;9.43812866E8;9.5580481E8;9.56808838E8;9.1881073E8;9.21739868E8;9.19813599E8;9.44814575E8;9.57814941E8;1.00985199E9;1.010855469E9;9.37717041E8;9.20815247E8;8.6375116E8;	999.0;634.69;301.05;208.99;184.58;168.24;127.25;120.69;117.54;68.43;61.57;50.63;38.04;34.1;29.75;20.53;16.64;14.85;11.93;11.03;	914.779									4.92678e+06	34660.5	1339.92	1001.35	1504.51	1	8148.98	1276.72	1166.47	974.164	1	15.081	10.3879	9.96773	10.5551	12.9924	10.3182	10.1879	9.92802	0.300375	0.662643
11	22	1.6821	1.38054657E8;1.62112061E8;1.46117203E8;2.29154205E8;1.60096405E8;1.39057907E8;2.41154205E8;9.38290649E8;1.29065521E8;1.17073624E8;1.46092026E8;9.39293701E8;1.63115402E8;5.56237549E8;2.30157532E8;3.97088593E8;2.44057724E8;4.57145935E8;2.28026443E8;9.40296753E8;5.97178284E8;5.70216797E8;	999.0;316.07;157.89;118.87;83.53;68.75;63.58;52.71;52.15;40.83;24.2;21.47;16.13;10.45;9.89;9.35;8.88;6.86;6.44;6.34;5.31;3.78;	138.055									1.56341e+06	289664	501519	265420	328871	4	284957	303138	334418	335669	4	18.144	18.9359	18.0179	18.3272	18.1204	18.2096	18.3513	18.3567	0.908124	0.663195
789	2	20.2821	9.19712891E8;1.98908646E8;	999.0;153.99;	919.713									746454	9091.29	46262.8	6152.51	1173.93	3	22203	1120.66	43227.1	21521.1	3	13.1503	15.4976	12.587	10.1971	14.4385	10.1301	15.3996	14.3935	1.40509	0.663713
190	16	7.20346	4.13265289E8;4.29239258E8;4.14268585E8;4.49336243E8;8.03541626E8;4.50356659E8;4.30242706E8;8.04544922E8;5.03383209E8;4.50339722E8;4.31237579E8;4.51360016E8;8.1951532E8;5.04386627E8;8.05548279E8;4.22325745E8;	999.0;375.62;258.1;204.83;127.19;118.86;92.15;66.02;51.83;47.27;30.4;29.9;22.38;16.95;13.52;10.62;	413.265									1.57697e+06	1.10858e+06	1.27411e+06	568433	1.22189e+06	4	972386	1.0806e+06	1.13841e+06	504445	4	20.0803	20.2811	19.1166	20.2207	19.8912	20.0434	20.1186	18.9443	0.885655	0.665264
86	7	4.40487	3.28247528E8;2.24164078E8;1.79106232E8;2.01088226E8;3.29250916E8;3.00216309E8;3.05171661E8;	999.0;331.62;300.17;225.47;191.03;140.59;80.37;	328.248									193689	9046.88	23862.1	11097.6	1141.92	3	14869.3	9367.92	6535.33	10129.8	4	13.1432	14.5424	13.438	10.1572	13.86	13.1935	12.674	13.3063	0.905951	0.666758
113	8	5.3265	4.80307526E8;4.60325989E8;4.81311035E8;3.80336273E8;5.44336182E8;3.91223816E8;9.40622742E8;4.68307434E8;	999.0;275.09;229.03;203.53;164.7;98.04;71.25;43.84;	480.308									259314	38673.3	312133	138503	88162	4	78674.6	185956	23799	136187	4	15.2391	18.2518	17.0796	16.4279	16.2636	17.5046	14.5386	17.0552	0.735303	0.667793
261	29	8.91045	7.14505676E8;7.94575378E8;7.15508911E8;7.95578918E8;7.16511902E8;6.88489868E8;7.9953064E8;7.96581604E8;8.00534119E8;8.22607056E8;8.23610291E8;7.97584595E8;8.01537109E8;8.15504944E8;8.35602356E8;7.28565735E8;9.84659729E8;8.24613464E8;8.36609131E8;9.85663269E8;7.29569092E8;6.32523743E8;6.93445435E8;9.89615173E8;6.50474792E8;6.16500488E8;6.0149231E8;8.37613098E8;6.33527344E8;	999.0;486.7;415.87;242.43;105.15;93.74;92.95;64.63;44.42;36.06;17.26;11.52;10.79;9.21;6.33;4.8;4.5;4.47;3.0;2.73;2.44;1.47;1.33;1.21;1.16;1.07;0.75;0.7;0.45;	714.506				e.g: 1-hexadecanoyl-2-(5Z,8Z,11Z,14Z-eicosatetraenoyl)-sn-glycero-3-phosphate	Glycerophosphates [GP10]	Glycerophospholipids [GP]	Diacylglycerophosphates [GP1001]	e.g: PA(16:0/20:4(5Z,8Z,11Z,14Z))	1.44023e+06	1.14262e+06	1.7153e+06	1.15999e+06	1.50427e+06	4	1.22793e+06	1.39392e+06	1.31029e+06	1.26685e+06	4	20.1239	20.71	20.1457	20.5206	20.2278	20.4107	20.3215	20.2728	0.941473	0.669949
866	18	22.549	8.50784302E8;8.51787598E8;8.52790344E8;8.78814819E8;8.53794312E8;8.55739197E8;8.56742249E8;8.91809875E8;8.92814941E8;8.57745422E8;8.93826599E8;1.87171661E8;1.87060165E8;9.23726013E8;8.33758484E8;9.20825012E8;1.87283142E8;9.48855225E8;	999.0;582.82;179.94;38.71;36.1;21.38;12.61;10.65;6.37;3.68;1.86;1.82;1.51;1.33;1.11;0.93;0.88;0.47;	850.784									1.17246e+08	1.38117e+06	3.57236e+06	1.79949e+06	1.31634e+06	4	1.4558e+06	1.60773e+06	1.51043e+06	2.13022e+06	4	20.3975	21.7684	20.7792	20.3281	20.4734	20.6166	20.5265	21.0226	0.830819	0.670405
99	8	4.87999	4.03231659E8;4.48289398E8;4.25213654E8;4.04235046E8;4.49292877E8;4.2025824E8;4.41187592E8;4.2621698E8;	999.0;905.07;382.87;199.4;183.09;139.88;93.12;65.02;	403.232									561679	171648	399433	206344	139660	4	121479	340145	122171	215549	4	17.3891	18.6076	17.6547	17.0916	16.8903	18.3758	16.8985	17.7177	0.871613	0.673593
838	2	21.6084	8.41723938E8;8.42727539E8;	999.0;403.66;	841.724									11214.1	8608.34	8584.39	7962.09	8132.15	4	7266.18	12068.4	8887.38	7547.08	4	13.0715	13.0675	12.9589	12.9894	12.827	13.5589	13.1175	12.8817	1.07456	0.674942
528	21	14.1004	8.58716614E8;8.59719849E8;1.032804932E9;8.60722473E8;1.033808594E9;1.034811768E9;8.61725952E8;1.037760498E9;1.038763916E9;8.79645996E8;7.46568054E8;5.53439392E8;7.81630859E8;6.48606384E8;1.035814575E9;6.49609741E8;1.03976709E9;6.95636536E8;7.76605957E8;7.72582825E8;1.053734497E9;	999.0;578.54;228.54;167.58;148.33;50.62;31.74;28.79;19.7;19.0;18.18;15.45;14.5;14.17;12.09;7.18;6.4;5.79;5.17;4.49;3.52;	858.717									84332.2	14411.7	101510	51213.7	10028.4	4	29372.9	43745.5	8678.87	21860.7	4	13.8149	16.6313	15.6442	13.2918	14.8422	15.4168	13.0833	14.4161	0.585098	0.676003
575	13	15.5413	9.42809753E8;9.1477948E8;9.19734436E8;7.88674622E8;9.20737427E8;7.89677917E8;7.93629883E8;8.1670575E8;8.62748169E8;8.63750977E8;8.17709167E8;7.94633606E8;8.09603943E8;	999.0;789.26;391.22;301.96;256.76;160.29;132.75;128.79;117.08;73.27;72.63;72.37;45.06;	914.779				e.g: 3-O-(6'-O-docosanoyl-beta-D-glucopyranosyl)-stigmast-5,22E-dien-3beta-ol	Sterols [ST01]	Sterol Lipids [ST]	Stigmasterols and C24-ethyl derivatives [ST0104]	e.g: 22:0-Glc-Stigmasterol	201961	1076.94	1439.13	852.95	1297.09	0	1271.29	1396.9	1257.65	974.248	0	10.0727	10.491	9.73632	10.3411	10.3121	10.448	10.2965	9.92814	1.05015	0.681941
81	10	4.29315	4.60292969E8;4.16266785E8;5.48345032E8;4.6838855E8;5.92371155E8;3.3631012E8;6.36397461E8;5.12414551E8;5.05322266E8;4.17270172E8;	999.0;905.7;706.16;525.62;510.09;349.4;328.12;213.46;173.86;137.36;	460.293									73282.7	36751.9	71169.5	50735.1	56575.5	4	38186.4	61276.5	50376.2	47684.4	4	15.1655	16.119	15.6307	15.7879	15.2208	15.903	15.6205	15.5412	0.917723	0.682271
10	30	1.7016	1.1808593E8;1.04070313E8;8.67211182E8;8.68214783E8;1.19089241E8;1.82080719E8;1.4809642E8;1.019221741E9;8.69217407E8;5.95143188E8;7.47154053E8;1.020225037E9;6.17104309E8;1.172299805E9;7.69114929E8;8.83206177E8;8.84237793E8;1.036248169E9;7.48157227E8;1.021227844E9;6.82211731E8;5.96146484E8;8.84208862E8;8.70220215E8;6.18107544E8;7.7011853E8;1.171232666E9;8.34222534E8;1.325312744E9;1.037251587E9;	999.0;373.95;141.47;68.54;50.72;45.5;38.7;31.45;18.84;15.74;14.13;13.03;12.26;8.8;8.37;8.27;8.2;6.03;5.46;5.33;4.99;4.94;3.92;3.32;3.0;2.9;2.87;2.36;2.17;2.08;	118.086									3.586e+06	2.97674e+06	3.03579e+06	2.30582e+06	3.74546e+06	4	2.84161e+06	3.53382e+06	3.26847e+06	2.88063e+06	4	21.5053	21.5336	21.1368	21.8367	21.4383	21.7528	21.6402	21.458	1.03819	0.684108
493	3	13.3344	8.77629639E8;8.78633057E8;8.3572052E8;	999.0;588.78;47.1;	877.63									47163	1196.23	1564.04	897.36	1048.08	0	1005.9	1587.3	1589.79	948.474	0	10.2243	10.6111	9.80954	10.0335	9.97427	10.6324	10.6346	9.88946	1.09048	0.684348
804	16	21.0064	9.12798889E8;9.13802856E8;9.14804993E8;9.40829712E8;8.96768066E8;9.41833557E8;9.17754395E8;9.18757813E8;9.42836731E8;8.62775452E8;9.19760864E8;9.53825562E8;9.54830505E8;9.34731628E8;1.94117096E8;9.33728088E8;	999.0;648.66;114.92;105.53;88.08;67.44;50.48;32.63;23.29;22.33;9.88;7.29;4.36;1.89;1.74;1.33;	912.799									1.41901e+06	65540.7	14784.5	1250.25	1442.31	2	21049.7	10745	7681.19	5327.92	4	16.0001	13.8518	10.288	10.4942	14.3615	13.3914	12.9071	12.3794	0.53969	0.691599
79	3	4.19857	2.94205719E8;3.22237E8;2.95209137E8;	999.0;340.82;134.31;	294.206									109253	28154	80463.1	26615.8	31653	4	27359.2	35915.8	116303	33406	4	14.7811	16.296	14.7	14.9501	14.7397	15.1323	16.8275	15.0278	1.27623	0.692925
714	8	19.2046	8.22753479E8;7.99677124E8;8.00680481E8;8.15650757E8;8.23756348E8;9.47787231E8;8.16654785E8;7.27577271E8;	999.0;988.3;508.36;417.54;372.11;290.14;198.86;73.8;	822.753				e.g: 1,2-dihexadecanoyl-3-(9Z-hexadecenoyl)-sn-glycerol	Triradylglycerols [GL03]	Glycerolipids [GL]	Triacylglycerols [GL0301]	e.g: TG(16:0/16:0/16:1(9Z))[iso3]	359016	38746.1	432144	117665	45789.4	4	35851.8	70041.2	50069	230306	4	15.2418	18.7212	16.8443	15.4827	15.1298	16.0959	15.6116	17.8132	0.608925	0.693104
581	5	15.8022	7.22664124E8;7.27619263E8;7.23667725E8;7.28623108E8;7.43593445E8;	999.0;614.47;440.55;283.92;254.09;	722.664									40186.1	30211.6	37829.6	34185	1100.58	3	28652.8	33100.3	1471.92	4671.41	2	14.8828	15.2072	15.0611	10.104	14.8064	15.0146	10.5235	12.1896	0.657104	0.693453
307	22	9.71351	6.30507935E8;9.07519775E8;9.08523071E8;6.31511353E8;8.85550781E8;6.35463196E8;6.58539185E8;8.86553894E8;9.09528137E8;6.36466736E8;8.10600098E8;6.59542847E8;6.32514954E8;9.29501831E8;8.11603882E8;8.87558411E8;9.30504822E8;9.10519592E8;6.37470215E8;6.71534973E8;9.11523499E8;8.88560547E8;	999.0;812.45;573.84;411.05;347.96;279.23;213.96;203.48;152.37;117.7;112.55;88.75;77.07;74.85;59.7;58.44;53.09;52.67;22.2;16.39;14.01;10.24;	630.508									2.70323e+06	519686	1.85676e+06	762807	2.4745e+06	4	712707	1.06226e+06	2.07978e+06	2.51034e+06	4	18.9873	20.8244	19.541	21.2387	19.4429	20.0187	20.988	21.2595	1.13384	0.69426
315	16	9.92242	9.62675598E8;7.77546936E8;9.67630798E8;9.6367865E8;9.68634155E8;7.78550293E8;9.64681824E8;7.3557135E8;9.69637207E8;5.69434082E8;6.78506409E8;9.83604431E8;9.65684509E8;7.09476501E8;4.74429688E8;9.70639709E8;	999.0;651.85;611.94;542.88;331.6;290.96;162.18;151.51;101.13;86.47;58.03;40.71;37.07;37.02;32.37;20.84;	962.676				Unknown	Unknown				293178	123590	352895	189721	163176	4	168241	188252	135997	212006	4	16.9152	18.4289	17.5335	17.3161	17.3602	17.5223	17.0532	17.6937	0.849422	0.69928
185	4	7.19735	7.72546997E8;7.32515991E8;7.94529114E8;7.33519592E8;	999.0;302.25;243.73;135.1;	772.547				eg: 1-hexadecyl-2-(5Z,8Z,11Z,14Z,17Z-eicosapentaenoyl)-glycero-3-phospho-(1'-sn-glycerol))	Glycerophosphoglycerols [GP04]	Glycerophospholipids [GP]	eg: 1-alkyl,2-acylglycerophosphoglycerols [GP0402]	PG(O-16:0/20:5(5Z,8Z,11Z,14Z,17Z))	98746.4	1295.25	15818.8	5094.08	22566.7	3	995.997	1333.85	23217	15054.5	2	10.339	13.9494	12.3146	14.4619	9.96	10.3814	14.5029	13.8779	0.906789	0.708735
172	6	6.69967	3.57335541E8;4.02393219E8;3.79317383E8;3.58338806E8;4.03396576E8;3.95291351E8;	999.0;862.0;730.26;225.1;203.42;143.5;	357.336									192715	6519.19	8106.39	9932.44	25561.9	4	11225.6	13101.5	1542.87	21327.7	3	12.6705	12.9848	13.2779	14.6417	13.4545	13.6774	10.5914	14.3804	0.941696	0.709475
138	4	5.85312	5.38430054E8;4.08367401E8;5.39433594E8;4.08228912E8;	999.0;547.38;206.29;194.63;	538.43									47698.7	45152.2	43422.2	15122.4	36143.5	4	44721	48214.2	49532.5	17445.8	4	15.4625	15.4061	13.8844	15.1414	15.4487	15.5572	15.5961	14.0906	1.14354	0.713203
635	4	17.2734	7.40674744E8;7.45630005E8;7.46633606E8;7.61603821E8;	999.0;128.05;75.14;40.27;	740.675									29026.8	25708	22636.7	6716.64	24749.1	4	25293	31237.9	26470.4	1289.64	3	14.6499	14.4664	12.7135	14.5951	14.6264	14.931	14.6921	10.3328	1.05614	0.71437
626	10	17.0969	8.54721497E8;8.55724976E8;8.59676941E8;8.82755066E8;9.087677E8;8.60680176E8;8.8669574E8;8.56728333E8;8.61683655E8;8.87698975E8;	999.0;590.25;478.0;339.96;286.99;262.51;193.06;142.56;65.53;53.87;	854.721				e.g: 1,2,3-tri-(9Z,12Z-heptadecadienoyl)-glycerol	Triradylglycerols [GL03]	Glycerolipids [GL]	Triacylglycerols [GL0301]	e.g: TG(17:2(9Z,12Z)/17:2(9Z,12Z)/17:2(9Z,12Z))	215803	103003	114942	85467	99699.1	4	89073.8	98180.8	107469	96526.9	4	16.6523	16.8106	16.3831	16.6053	16.4427	16.5832	16.7136	16.5586	0.970574	0.726065
861	3	22.3308	7.10679321E8;7.11682983E8;7.50710449E8;	999.0;467.8;460.23;	710.679									36528.3	16644.7	43968.8	21333.3	26170.2	4	22021.2	24364.4	17674.8	30525.6	4	14.0228	15.4242	14.3808	14.6756	14.4266	14.5725	14.1094	14.8977	0.874848	0.727005
408	2	11.6182	4.13265381E8;2.38200851E8;	999.0;250.03;	413.265									17158.7	12909.6	1346.66	1058.59	1107.1	1	5857.63	1206.63	10394.5	944.845	2	13.6562	10.3952	10.0479	10.1126	12.5161	10.2368	13.3435	9.88393	1.12067	0.728618
554	4	14.8102	6.84612244E8;6.85615662E8;7.05541382E8;7.13646729E8;	999.0;231.18;110.17;87.42;	684.612									103413	88037.6	120494	20323.9	100736	4	85883.2	94432.3	91099.8	11326.2	4	16.4258	16.8786	14.3109	16.6202	16.3901	16.527	16.4752	13.4674	0.857853	0.730781
710	4	19.0175	9.91841492E8;9.92844666E8;9.39804626E8;9.93847961E8;	999.0;678.27;315.6;206.9;	991.841									1.37159e+06	1.23083e+06	592253	30945.2	656490	4	1.09937e+06	903639	917589	1116.88	3	20.2312	19.1759	14.9174	19.3244	20.0683	19.7854	19.8075	10.1253	1.16379	0.734265
28	23	2.0735	5.72247864E8;5.77202942E8;3.66211456E8;5.37210754E8;5.7325116E8;1.87132416E8;5.54237244E8;2.71164673E8;3.94242645E8;4.52248047E8;2.1910112E8;6.00279053E8;2.93146515E8;6.58284485E8;3.06190491E8;1.53126984E8;3.87140533E8;5.55240662E8;5.48305359E8;5.19200195E8;1.44101578E8;7.50310425E8;2.37111694E8;	999.0;471.69;406.77;319.6;263.62;240.71;235.21;225.6;177.31;160.13;145.56;144.27;103.03;98.72;97.45;96.74;96.6;92.55;75.44;65.95;58.61;50.62;45.76;	572.248									121507	91092.5	143370	94923.1	126910	4	113928	122116	110999	83707.9	4	16.475	17.1294	16.5345	16.9534	16.7978	16.8979	16.7602	16.3531	0.944019	0.734706
248	9	8.5993	9.32628662E8;9.37583801E8;9.33631897E8;9.38587219E8;9.39590881E8;9.40593384E8;6.00484741E8;6.63478149E8;8.91561462E8;	999.0;654.33;529.87;343.3;96.82;20.64;19.58;15.32;13.44;	932.629									1.30352e+06	517352	1.42349e+06	769154	944714	4	834115	905303	811244	1.21051e+06	4	18.9808	20.441	19.5529	19.8495	19.6699	19.788	19.6298	20.2072	1.02913	0.734871
69	3	3.6111	1.80086227E8;1.85091629E8;5.09252197E8;	999.0;259.97;104.68;	180.086									82205.4	1222.4	35143.7	17036.3	7373.39	3	10845.6	13062.5	10030.1	998.936	3	10.2555	15.101	14.0563	12.8481	13.4048	13.6731	13.292	9.96425	0.574853	0.735882
891	17	23.0866	9.02815247E8;9.03818298E8;9.04821228E8;9.05823792E8;9.07769531E8;9.43840515E8;9.44845032E8;1.98734222E8;1.98622757E8;1.98845734E8;9.45852173E8;9.75757568E8;8.85789368E8;8.9419989E8;9.11555542E8;9.68843994E8;1.184062256E9;	999.0;628.13;207.9;44.5;10.65;6.55;4.08;2.22;1.52;1.26;0.91;0.6;0.43;0.4;0.31;0.16;0.1;	902.815									2.37825e+08	1.07665e+07	8.55351e+06	1.99057e+07	1.55842e+07	4	1.8565e+07	1.24704e+07	2.43638e+07	7.7756e+06	4	23.36	23.0281	24.2467	23.8936	24.1461	23.572	24.5382	22.8905	1.15262	0.742779
52	2	2.87518	1.9510112E8;2.40158951E8;	999.0;181.39;	195.101									119381	31122.3	143698	71638.1	62010.3	4	66759.4	56348.6	65046.4	52370.8	4	14.9257	17.1327	16.1284	15.9202	16.0267	15.7821	15.9892	15.6765	0.77974	0.742827
713	2	19.059	2.28976547E8;1.204754517E9;	999.0;271.52;	228.977					Unknown				93593.7	1336.55	1492.02	858.441	1488.66	0	1166.16	1440.17	1287.15	952.085	0	10.3843	10.5431	9.74558	10.5398	10.1876	10.492	10.33	9.89495	0.936219	0.746862
800	17	20.8665	8.86783875E8;8.87787109E8;8.88789978E8;8.91739136E8;9.14814819E8;8.92742432E8;9.07712646E8;9.08716003E8;9.28813416E8;8.9374585E8;9.81857178E8;9.82860046E8;9.29829956E8;9.0972113E8;1.58963638E8;9.83863708E8;8.94749023E8;	999.0;622.2;200.11;48.29;47.41;28.99;24.63;15.36;12.18;9.23;6.67;4.3;3.45;2.43;1.7;1.45;1.09;	886.784									972578	125045	62809.1	57488.9	64095.6	4	88663.9	76940	67499.5	46271.3	4	16.9321	15.9387	15.811	15.9679	16.4361	16.2314	16.0426	15.4978	0.902844	0.747758
90	19	4.5833	2.67171448E8;3.12229126E8;2.68174805E8;2.11108932E8;3.13232513E8;3.25223999E8;1.55046402E8;9.8983879E7;5.33335449E8;2.84197876E8;2.89153351E8;2.12112305E8;3.82270844E8;3.54239685E8;3.49224365E8;5.34338867E8;3.40260376E8;3.26227692E8;1.59041321E8;	999.0;288.64;130.73;98.07;42.6;36.12;28.47;26.48;20.24;9.79;7.39;7.13;6.52;5.68;5.17;4.47;4.39;4.23;2.18;	267.171									6.61154e+06	2.31703e+06	7.95825e+06	2.3025e+06	3.98124e+06	4	3.77908e+06	3.631e+06	4.09917e+06	4.46518e+06	4	21.1438	22.924	21.1348	21.9248	21.8496	21.7919	21.9669	22.0903	0.964696	0.750229
229	28	8.1365	8.525578E8;8.53561157E8;8.54564209E8;7.32560547E8;7.33563782E8;5.75502014E8;8.57512817E8;8.35531494E8;8.55566772E8;9.8465918E8;8.58516235E8;5.76505493E8;9.85662598E8;7.34567017E8;8.59519165E8;9.86665588E8;7.77618347E8;9.97654297E8;5.77508728E8;6.15496887E8;8.62568359E8;7.38526489E8;5.7050769E8;9.98657776E8;7.7862207E8;6.32523315E8;1.30158646E8;1.9411705E8;	999.0;478.11;136.6;84.21;36.59;36.58;34.52;28.71;25.03;21.63;15.67;13.63;12.58;7.78;4.06;3.84;3.68;2.93;2.59;2.34;2.18;1.97;1.93;1.6;1.47;1.13;0.79;0.68;	852.558									1.00914e+06	560944	833965	688412	814117	4	579512	627114	638856	937134	4	19.0975	19.6696	19.3929	19.6349	19.1445	19.2584	19.2851	19.8379	0.960372	0.752703
546	5	14.5661	9.32789795E8;9.53789246E8;9.27703003E8;9.60820313E8;9.28706299E8;	999.0;207.07;168.7;78.52;46.6;	932.79									60896.9	1191.55	1721.36	935.382	1300.23	0	1344.04	1291.73	1322.06	1277.9	0	10.2186	10.7493	9.86941	10.3445	10.3924	10.3351	10.3686	10.3196	1.01694	0.759579
334	17	10.2259	1.194814941E9;1.195818481E9;1.196822021E9;1.222846191E9;1.223849609E9;1.215744263E9;1.199770264E9;1.197824585E9;1.216747803E9;1.200773682E9;1.224852539E9;1.217750854E9;1.2017771E9;1.235841064E9;1.236842529E9;1.198827271E9;1.225856201E9;	999.0;810.42;332.93;143.28;121.83;101.36;95.46;94.74;80.61;75.57;50.84;33.32;31.12;26.31;19.43;19.19;14.36;	1194.81									1.97603e+06	152917	71009.8	100216	89743.7	4	132520	140203	93039.9	74597.6	4	17.2224	16.1157	16.6128	16.4535	17.0158	17.0972	16.5056	16.1868	1.06396	0.762165
168	4	6.61427	7.98562805E8;7.72547058E8;6.09454041E8;6.13406189E8;	999.0;440.14;302.12;267.39;	798.563									52516.2	1365.14	10777.3	1182.1	10561.8	2	1260.09	1345.4	5222.93	7843.06	2	10.4148	13.3957	10.2071	13.3666	10.2993	10.3938	12.3506	12.9372	0.656086	0.763568
61	6	3.32363	3.1819046E8;1.13059387E8;3.19193817E8;3.01163971E8;3.23145813E8;3.4622168E8;	999.0;170.96;161.53;149.04;68.3;47.84;	318.19									816247	165064	982509	181168	265443	4	247367	230806	365795	218174	4	17.3327	19.9061	17.467	18.018	17.9163	17.8163	18.4807	17.7351	0.666261	0.764155
718	2	19.1272	8.54669983E8;8.8169104E8;	999.0;863.64;	854.67									28003.5	26952.2	22120.7	13203	24191.9	4	26554.6	25345.1	23994.8	7739.31	4	14.7181	14.4331	13.6886	14.5622	14.6967	14.6294	14.5504	12.918	0.967225	0.764749
452	9	12.4291	9.40757935E8;9.41761414E8;9.68789307E8;9.45713135E8;9.46716553E8;9.69793213E8;9.23731079E8;9.24734314E8;9.81785034E8;	999.0;599.05;556.01;365.2;212.45;210.7;135.5;130.08;113.69;	940.758									200559	81109.6	1377.77	4925.95	12905.4	2	22777.8	24365.3	40026.3	1329.34	3	16.3076	10.4281	12.2662	13.6557	14.4753	14.5725	15.2887	10.3765	0.882176	0.768303
225	2	7.97243	4.16372589E8;3.99346039E8;	999.0;409.82;	416.373									10063.8	7006.03	11103.6	1239.88	8647.23	3	5841.61	7746.69	6781.16	1208.75	3	12.7744	13.4387	10.276	13.078	12.5121	12.9194	12.7273	10.2393	0.770741	0.769347
873	19	22.7035	8.76799744E8;8.77802734E8;8.78806213E8;8.79809021E8;8.81754272E8;9.17825378E8;8.82757813E8;9.18829651E8;1.92952957E8;1.92841461E8;1.93064438E8;9.49741821E8;5.77517334E8;8.59773376E8;8.68553284E8;6.03514282E8;3.38906799E8;8.60776062E8;1.93175858E8;	999.0;599.13;191.93;39.04;15.57;10.37;8.9;6.04;2.25;1.66;1.11;0.89;0.62;0.33;0.25;0.24;0.24;0.24;0.19;	876.8									1.39274e+06	161785	215154	164053	186339	4	210278	222384	260141	111438	4	17.3037	17.715	17.3238	17.5076	17.6819	17.7627	17.9889	16.7659	1.10574	0.770276
664	23	18.1961	8.56737122E8;8.82752563E8;8.57740479E8;8.83756042E8;8.58743225E8;8.84762573E8;9.10783264E8;8.61692444E8;8.87707703E8;9.11786865E8;8.85773071E8;8.88711121E8;8.59746948E8;9.0368158E8;9.23780396E8;9.12790039E8;9.04684753E8;8.78669739E8;8.63699219E8;9.05689941E8;9.78829407E8;9.55695374E8;9.79832336E8;	999.0;914.98;600.92;562.09;185.64;157.81;112.08;87.57;80.4;70.19;62.61;48.19;36.1;32.17;23.85;21.74;20.2;17.68;14.26;5.12;2.89;1.64;0.85;	856.737									1.49837e+07	1.79773e+06	489954	680185	675188	4	1.03429e+06	1.02636e+06	845895	267267	4	20.7777	18.9023	19.3756	19.3649	19.9802	19.9691	19.6901	18.0279	0.871194	0.771438
464	15	12.7231	6.84648621E8;7.18536804E8;7.46568054E8;6.54638E8;6.85651978E8;6.92520447E8;6.55641602E8;6.76620117E8;6.86655212E8;7.17524414E8;7.48573914E8;6.56644653E8;8.76687927E8;6.36503113E8;6.77623352E8;	999.0;971.12;674.61;515.56;413.1;274.48;225.91;100.09;77.7;64.34;61.89;48.94;47.57;35.83;34.53;	684.649									509140	398403	573392	433108	362889	4	407026	540882	368682	376714	4	18.6039	19.1292	18.7244	18.4692	18.6348	19.045	18.492	18.5231	0.957863	0.772037
250	9	8.61341	4.69364166E8;8.59529053E8;4.70367401E8;8.60532166E8;4.9134848E8;8.81510864E8;9.15739258E8;6.29473694E8;4.92351807E8;	999.0;376.56;276.39;199.06;156.92;137.44;122.18;73.68;54.42;	469.364				e.g: (5Z,7E)-(1S,3R)-(26,26)-(27,27)-diethano-9,10-seco-5,7,10(19)-cholestatriene-1,3,25-triol	Secosteroids [ST03]	Sterol Lipids [ST]	Vitamin D3 and derivatives [ST0302]	e.g: 1alpha,25-dihydroxy-(26,26)-(27,27)-diethanovitamin D3 / 1alpha,25-dihydroxy-(26,26)-(27,27)-diethanocholecalciferol	259311	85066.3	53430.7	28387.5	36158.4	4	62675.2	59217.8	42979.8	40202	4	16.3763	15.7054	14.793	15.142	15.9356	15.8537	15.3914	15.295	1.01001	0.773955
207	5	7.71552	3.60322815E8;6.97656433E8;3.61326172E8;6.98660095E8;6.99663208E8;	999.0;298.06;254.59;135.76;27.64;	360.323									1.02801e+06	837145	1.0075e+06	567230	698992	4	735833	835555	795091	795167	4	19.6751	19.9423	19.1136	19.4149	19.489	19.6724	19.6008	19.6009	1.01632	0.774861
523	5	14.0179	6.68617371E8;6.69620911E8;6.73572632E8;6.74576111E8;6.9664856E8;	999.0;428.02;341.64;135.53;91.84;	668.617									353822	80788	181306	120379	26184.7	4	81746.3	145287	22005.4	88532.5	4	16.3019	17.4681	16.8772	14.6764	16.3189	17.1485	14.4256	16.4339	0.82605	0.775772
507	8	13.695	9.10747559E8;8.88764221E8;8.89766968E8;8.63671997E8;8.90769531E8;8.93718994E8;8.94722107E8;9.44789063E8;	999.0;435.4;267.12;105.64;81.81;79.79;61.5;57.52;	910.748									247443	51861.6	1463.49	11455.6	9277.17	3	21946.7	12094.5	8570.43	1126.69	3	15.6624	10.5152	13.4838	13.1795	14.4217	13.5621	13.0652	10.1379	0.590597	0.778583
415	8	11.7103	9.28757996E8;9.33713257E8;9.29761597E8;9.34716797E8;9.56789063E8;9.57792847E8;9.57792725E8;7.84583801E8;	999.0;614.53;538.82;366.08;323.0;176.0;167.95;119.0;	928.758									235617	1121.57	1401.1	1019.38	1186.35	0	1141.54	1129.05	1309.19	1021.17	0	10.1313	10.4523	9.99347	10.2123	10.1568	10.1409	10.3545	9.99601	0.973047	0.780488
218	15	7.94437	4.25304077E8;4.10317017E8;4.09309174E8;4.70362274E8;4.26307312E8;1.17090918E9;4.47286072E8;4.11320374E8;4.65296478E8;4.3229895E8;4.71365204E8;4.81270355E8;4.83356934E8;4.48289185E8;4.48272858E8;	999.0;396.74;303.65;290.23;257.38;147.98;132.73;127.85;99.38;94.36;90.8;70.79;67.45;48.66;45.2;	425.304									362373	34059.1	6358.95	4896.73	5546.15	3	8804.68	14829.7	14640.6	1334.05	3	15.0558	12.6346	12.2576	12.4373	13.1041	13.8562	13.8377	10.3816	0.778772	0.78446
233	3	8.25989	6.01442444E8;6.57505005E8;6.02445862E8;	999.0;482.88;342.82;	601.442									51577.7	8896.5	15110.4	8394.52	12081.6	4	9767.67	11328.2	10244.6	10240.5	4	13.119	13.8833	13.0352	13.5605	13.2538	13.4676	13.3226	13.322	0.93476	0.784916
913	9	23.8036	9.16830994E8;9.07770813E8;9.17834412E8;9.08774048E8;9.19850098E8;9.43840576E8;7.08509949E8;1.17599585E9;2.40966629E8;	999.0;662.56;585.19;450.55;319.97;101.14;28.95;18.59;9.44;	916.831									386631	1078.27	36233.9	41123.1	22920.5	3	8446.57	22077.2	1484.36	37327	3	10.0745	15.1451	15.3277	14.4844	13.0442	14.4303	10.5356	15.1879	0.684076	0.785188
294	17	9.46508	7.9659137E8;7.97594849E8;8.01546509E8;7.98597656E8;8.02549988E8;8.24622803E8;8.03552917E8;8.17520386E8;8.2562616E8;7.99600647E8;8.18523865E8;8.37618103E8;6.1751178E8;8.2662915E8;8.19528992E8;6.77494019E8;5.99485291E8;	999.0;504.21;230.8;135.64;111.09;36.25;28.07;26.04;24.2;23.66;12.41;11.76;7.47;6.48;2.07;1.92;1.54;	796.591	796.593	[M+NH4]+	C45H78O10	Monogalactosyldiacylglycerol(18:2(9Z,12Z)/18:2(9Z,12Z))	Glycosyldiradylglycerols [GL05]	Glycerolipids [GL]	Glycosyldiacylglycerols [GL0501]	MGDG(18:2(9Z,12Z)/18:2(9Z,12Z))	1.73526e+07	1.67456e+07	1.32227e+07	1.25258e+07	1.70231e+07	4	1.52817e+07	1.66772e+07	1.69766e+07	1.23069e+07	4	23.9973	23.6565	23.5784	24.021	23.8653	23.9914	24.017	23.553	1.02899	0.790623
921	2	24.2057	8.73728882E8;8.74732361E8;	999.0;533.23;	873.729									39019.4	33078.3	46967.3	4952.84	36914	3	35581	41132.3	36461.2	10441.8	4	15.0136	15.5194	12.274	15.1719	15.1188	15.328	15.1541	13.3501	1.01398	0.791788
438	2	12.1736	8.32664063E8;8.33667786E8;	999.0;455.81;	832.664									86572.4	1157.04	1733.36	906.397	1326.17	0	1037.42	1606.38	1436.19	1205.57	0	10.1762	10.7594	9.824	10.3731	10.0188	10.6496	10.488	10.2355	1.03174	0.795778
862	24	22.3668	8.24768677E8;8.25772095E8;9.26814636E8;8.26775452E8;9.27818054E8;8.29724121E8;8.30727478E8;8.62783997E8;8.27778503E8;9.42844543E8;8.63787476E8;8.65794739E8;9.54846191E8;9.43849243E8;9.19769958E8;8.3173053E8;8.66804382E8;9.20773376E8;1.16106651E8;9.44852417E8;8.3273407E8;1.88127655E8;5.51500916E8;8.67739319E8;	999.0;566.75;172.44;163.39;117.2;75.45;41.14;32.4;29.29;20.29;19.71;18.32;15.94;13.5;12.44;11.53;9.21;6.64;4.18;3.64;2.09;2.08;1.88;0.98;	824.769									1.13478e+07	346121	636416	240365	480251	4	326744	564669	426811	239281	4	18.4009	19.2796	17.8749	18.8734	18.3178	19.107	18.7032	17.8683	0.914484	0.797249
932	21	24.6933	9.04830872E8;9.05834045E8;9.06836853E8;9.0784021E8;9.32860474E8;9.09785522E8;9.33864624E8;9.10789001E8;9.34867981E8;9.46860901E8;9.11792053E8;9.35870605E8;9.77772827E8;9.74872009E8;9.78776184E8;1.9929361E8;9.69856567E8;8.87804749E8;2.26333588E8;6.05528259E8;8.9618573E8;	999.0;628.4;237.9;51.59;40.94;29.97;24.09;18.27;8.33;7.98;5.72;1.77;1.44;1.0;0.93;0.85;0.83;0.49;0.26;0.21;0.21;	904.831									1.93823e+07	491580	769490	757327	568413	4	672543	599226	796513	583429	4	18.9071	19.5535	19.5306	19.1166	19.3593	19.1927	19.6033	19.1542	1.02509	0.79846
470	37	12.877	1.054789185E9;1.05579248E9;1.056795898E9;1.059744385E9;1.060747925E9;6.66637878E8;1.075718262E9;1.05779895E9;1.061751099E9;6.67641357E8;1.076721802E9;6.96648499E8;1.08282019E9;1.08382373E9;6.97651978E8;6.88619812E8;1.077725342E9;1.062753662E9;6.89623474E8;7.4757135E8;1.095814575E9;7.11696045E8;1.127732178E9;7.98638672E8;8.867323E8;6.98655212E8;1.128735352E9;8.70559143E8;7.18630615E8;8.18675903E8;…	999.0;694.01;256.18;215.13;146.56;115.72;61.89;61.58;52.51;51.66;42.88;36.53;31.48;22.32;16.57;15.68;14.21;13.68;7.88;7.49;7.39;5.28;5.1;4.84;4.41;3.87;3.61;3.03;2.85;2.75;2.48;2.45;2.14;2.03;1.67;1.54;1.44;	1054.79									9.14564e+06	3.33341e+06	1.10085e+07	4.97882e+06	1.55282e+06	4	5.73881e+06	7.28836e+06	1.208e+06	3.05804e+06	4	21.6686	23.3921	22.2474	20.5665	22.4523	22.7972	20.2042	21.5442	0.828474	0.799567
498	18	13.4401	9.12763428E8;9.13766296E8;9.17718384E8;9.40794128E8;9.18721619E8;9.41797363E8;9.1477063E8;9.33692017E8;9.34695496E8;9.53789246E8;9.19722961E8;8.77726074E8;9.42798889E8;9.54793152E8;8.78729309E8;8.60732117E8;8.94752869E8;8.95756042E8;	999.0;628.29;395.91;281.12;243.68;183.93;154.54;145.04;86.68;73.61;61.94;56.86;48.07;45.27;34.45;29.85;15.22;8.88;	912.763									5.48936e+06	449214	97572	153821	144159	4	242812	207793	144762	88963.4	4	18.777	16.5742	17.2309	17.1373	17.8895	17.6648	17.1433	16.4409	0.810083	0.807776
287	6	9.3793	7.58568176E8;7.59571167E8;7.60574219E8;7.61577209E8;7.28521423E8;7.2952478E8;	999.0;461.79;120.03;17.38;2.37;0.84;	758.568									5.55664e+07	1.23433e+07	3.72178e+07	1.68912e+07	5.80373e+07	4	1.02836e+07	1.06339e+07	5.10439e+07	4.64076e+07	4	23.5572	25.1495	24.0098	25.7905	23.2938	23.3422	25.6052	25.4679	0.950834	0.816091
387	14	11.2119	8.85550781E8;8.86554016E8;8.87559448E8;8.88562866E8;7.14622803E8;6.33473572E8;9.01545471E8;7.04521179E8;5.52497437E8;5.35471069E8;7.32552002E8;7.44552307E8;1.041772827E9;7.45556213E8;	999.0;603.19;177.3;35.12;16.97;12.75;4.47;4.45;4.08;3.87;3.3;3.3;1.95;1.69;	885.551									1.13687e+07	5.19224e+06	1.36844e+07	6.05909e+06	3.84033e+06	4	8.2227e+06	9.18184e+06	4.63719e+06	6.37783e+06	4	22.3079	23.706	22.5307	21.8728	22.9712	23.1304	22.1448	22.6046	0.987612	0.817218
338	2	10.2473	7.88605469E8;8.09584106E8;	999.0;248.04;	788.605									600499	22858.2	51902	41732.6	627202	4	16488.9	28383.3	542599	359602	4	14.4804	15.6635	15.3489	19.2586	14.0092	14.7928	19.0495	18.456	1.27347	0.821645
752	13	19.9688	8.72768677E8;8.73771912E8;8.74774597E8;8.75777344E8;1.92057129E8;1.91945648E8;1.92168655E8;6.6424823E8;1.92280136E8;8.55740906E8;2.18317993E8;9.5151947E8;3.38902618E8;	999.0;604.71;195.41;40.56;2.07;1.62;1.07;0.55;0.42;0.31;0.22;0.11;0.07;	872.769									4.51147e+08	7.47875e+07	3.35831e+07	2.63401e+07	3.06344e+07	4	5.56987e+07	3.97961e+07	3.74824e+07	1.78103e+07	4	26.1563	25.0012	24.6508	24.8686	25.7311	25.2461	25.1597	24.0862	0.911957	0.822297
202	31	7.62343	9.54612854E8;9.55615906E8;9.59568115E8;8.50542358E8;9.60571411E8;9.56619141E8;8.51545776E8;9.61574341E8;9.5762207E8;8.52548767E8;9.75541565E8;9.76544922E8;9.62577087E8;8.55497681E8;6.86518555E8;9.82643494E8;5.73486389E8;8.53551514E8;8.33515991E8;8.56501099E8;6.13481384E8;9.83647095E8;6.87522034E8;9.77548889E8;7.92560791E8;5.74489746E8;1.04070229E8;6.30507996E8;7.00534363E8;5.88445557E8;1.02855957…	999.0;557.75;413.22;310.05;229.31;182.21;143.07;72.85;40.47;37.56;29.94;17.21;15.91;13.73;11.52;8.97;8.41;7.0;6.57;6.01;5.26;4.17;4.03;3.94;3.59;3.43;1.88;1.67;1.58;1.33;0.74;	954.613									5.90132e+06	2.98294e+06	7.00553e+06	3.58044e+06	6.10482e+06	4	4.18685e+06	4.72449e+06	5.13903e+06	5.48024e+06	4	21.5083	22.7401	21.7717	22.5415	21.9974	22.1717	22.2931	22.3858	0.992725	0.82403
453	8	12.5177	5.69431702E8;5.90549377E8;7.40638489E8;5.7143396E8;7.41641724E8;5.89529114E8;5.91552795E8;7.45593628E8;	999.0;97.4;78.39;54.75;39.16;36.99;29.82;20.73;	569.432									80493.6	76438.6	96889.3	15756.5	81716.1	4	73103.3	77621.2	70649.3	13920.2	4	16.222	16.5641	13.9437	16.3183	16.1576	16.2442	16.1084	13.7649	0.868883	0.829138
918	11	24.0759	9.16830505E8;9.17834045E8;9.2178595E8;9.1884082E8;9.22789307E8;9.45865051E8;9.37759766E8;9.19839661E8;9.38763E8;9.2379248E8;9.39767639E8;	999.0;645.2;221.98;188.59;135.48;111.51;47.89;41.33;31.27;26.98;7.94;	916.831									2.73403e+06	72944	49392	79038.5	76241.1	4	64087.3	47755.5	94196.8	64281.3	4	16.1545	15.592	16.2703	16.2183	15.9678	15.5434	16.5234	15.9721	0.973724	0.830368
75	7	3.97584	3.20242462E8;2.23168808E8;2.85169128E8;3.07129944E8;3.23124878E8;3.0715094E8;2.30247391E8;	999.0;938.62;748.05;645.65;546.09;544.22;290.31;	223.169									68743.7	31393	82746.1	45547.2	38420.5	4	37666.1	41699.9	49811.6	47821.6	4	14.9382	16.3364	15.4751	15.2296	15.201	15.3478	15.6042	15.5454	0.893454	0.831036
557	19	14.9638	9.12763611E8;9.13766541E8;9.17718567E8;9.40794006E8;9.41797363E8;9.18721619E8;9.33692017E8;9.53789185E8;9.34695496E8;9.54793274E8;9.15781372E8;9.19722534E8;8.91783875E8;9.35698792E8;8.95729614E8;9.0767688E8;9.45829468E8;9.19815552E8;9.77789551E8;	999.0;637.42;204.21;202.53;126.78;126.68;117.85;77.57;70.16;50.33;44.24;32.68;28.83;14.11;8.34;6.26;4.96;3.74;2.55;	912.764									1.19876e+07	467748	36536.7	70216.9	73463.9	4	269961	216581	154606	19788.1	4	18.8354	15.1571	16.0995	16.1647	18.0424	17.7245	17.2382	14.2723	1.02002	0.834883
162	2	6.40651	6.54513733E8;6.55517029E8;	999.0;336.84;	654.514									33342.4	29131.8	32669	10364.6	30043.2	4	31617.2	29070.5	30833.8	13846.2	4	14.8303	14.9956	13.3394	14.8747	14.9484	14.8273	14.9122	13.7572	1.03091	0.841506
773	4	20.1921	9.03738647E8;9.0474231E8;9.05745544E8;9.06748352E8;	999.0;611.53;161.28;37.5;	903.739									2.50742e+06	2.41971e+06	950804	1.00369e+06	1.02363e+06	4	1.97807e+06	1.38042e+06	1.48132e+06	751340	4	21.2064	19.8588	19.9369	19.9653	20.9157	20.3967	20.4985	19.5191	1.03581	0.842153
252	19	8.53513	9.58644165E8;9.59647339E8;9.63599243E8;9.64602478E8;9.6065033E8;7.12489807E8;6.74475525E8;7.13493225E8;9.65605652E8;9.61653198E8;6.754776E8;9.86674988E8;6.62474243E8;9.87678528E8;9.66608337E8;7.32515564E8;7.02496399E8;6.99559021E8;4.47382263E8;	999.0;570.4;393.63;214.25;174.61;168.49;80.7;68.4;65.64;35.26;29.18;27.68;26.98;16.9;14.44;12.38;5.98;5.67;3.36;	958.644									1.73551e+06	757563	2.08901e+06	984926	1.45735e+06	4	971491	1.15671e+06	1.15031e+06	1.44382e+06	4	19.531	20.9944	19.9097	20.4749	19.8898	20.1416	20.1336	20.4615	0.892883	0.842508
896	2	23.1701	9.23743469E8;9.24746887E8;	999.0;573.28;	923.743									1.06505e+06	664419	626877	388418	846273	4	794919	778020	971055	293192	4	19.3417	19.2578	18.5673	19.6908	19.6004	19.5694	19.8892	18.1615	1.1232	0.848063
247	2	8.52249	6.3148938E8;6.32492798E8;	999.0;349.54;	631.489									70818.7	55724.6	11900.6	22897.5	16225	4	37096.5	39908.4	13205.6	8398.39	4	15.766	13.5388	14.4829	13.9859	15.179	15.2844	13.6889	13.0359	0.923755	0.848837
848	4	21.8474	6.86643127E8;7.14674377E8;6.87646423E8;7.15677734E8;	999.0;541.64;489.21;280.98;	686.643									56939	23378.1	68536.9	33358.1	25060.1	4	32934.1	36376.6	30734.8	44497.4	4	14.5129	16.0646	15.0257	14.6131	15.0073	15.1507	14.9076	15.4414	0.961484	0.852009
140	14	5.95025	3.26304688E8;9.0976364E7;5.88362183E8;3.77265259E8;3.4828653E8;3.93239197E8;5.8936554E8;1.58963654E8;5.95414612E8;4.57327606E8;5.68386902E8;4.52372437E8;3.65265411E8;6.18419861E8;	999.0;805.74;687.62;626.31;449.16;430.84;235.52;172.84;106.18;100.04;85.59;45.12;38.41;33.61;	326.305									74026.6	32232.4	89105.1	41644.1	12112.6	4	48537.4	55024	16420	22405.8	4	14.9762	16.4432	15.3458	13.5642	15.5668	15.7478	14.0032	14.4516	0.813204	0.854248
480	10	13.0464	9.68789246E8;9.96820435E8;9.9782373E8;9.73744324E8;9.74747681E8;9.52765137E8;8.85735046E8;1.00981543E9;9.89718445E8;1.010818787E9;	999.0;576.5;374.05;329.06;233.63;129.16;112.16;102.1;91.95;59.55;	968.789					Unknown				195974	49731.9	1556.96	7492.69	13461.5	3	13566	11293.7	24976.8	945.198	3	15.6019	10.6045	12.8713	13.7166	13.7277	13.4632	14.6083	9.88447	0.702928	0.856323
219	7	7.91987	4.19314575E8;4.20318024E8;6.15400696E8;6.16404236E8;4.21321838E8;4.58273834E8;4.78370972E8;	999.0;266.48;87.79;28.06;26.3;21.77;15.49;	419.315									511713	408647	615945	134412	472154	4	407978	456060	422990	146663	4	18.6405	19.2324	17.0363	18.8489	18.6381	18.7989	18.6903	17.1621	0.878941	0.856338
332	3	10.295	8.08580444E8;8.10586914E8;8.255578E8;	999.0;110.88;42.07;	808.58									151667	4935.5	26009.3	9645.18	158411	3	1205.01	5722.28	124804	84434.2	3	12.269	14.6667	13.2356	17.2733	10.2348	12.4824	16.9293	16.3655	1.08625	0.859171
181	3	6.92848	7.97549011E8;4.49361481E8;8.18588684E8;	999.0;530.04;476.36;	797.549									41412.2	1286.92	1782.84	1038.1	1054.96	0	1177.15	1457.09	1372.2	950.902	0	10.3297	10.8	10.0197	10.043	10.2011	10.5089	10.4223	9.89315	0.960199	0.860515
335	9	10.2651	6.53452759E8;6.54456238E8;6.74570435E8;6.55457031E8;6.75574036E8;4.75377136E8;5.47398254E8;7.01574341E8;9.08737366E8;	999.0;362.42;87.31;74.15;34.91;34.5;33.15;32.05;16.89;	653.453									439463	410507	432547	173443	333336	4	411723	472940	419663	159187	4	18.647	18.7225	17.4041	18.3466	18.6513	18.8513	18.6789	17.2804	1.08422	0.862946
948	5	25.4686	8.92830872E8;8.93834351E8;8.9483728E8;9.13759949E8;9.14763306E8;	999.0;610.07;168.16;87.19;52.94;	892.831									43672	1040.58	1583.19	951.26	1377.96	0	1088.09	1234.71	1256.92	1171.2	0	10.0232	10.6286	9.8937	10.4283	10.0876	10.27	10.2957	10.1938	0.9592	0.864366
582	25	15.5866	8.88763672E8;8.89766785E8;8.93718506E8;9.15782288E8;8.94721924E8;9.09692444E8;9.10695923E8;9.29789124E8;9.20737366E8;9.35707886E8;9.43813171E8;9.3079364E8;8.9572229E8;9.23765503E8;9.3671106E8;9.34804932E8;8.93798462E8;9.24768677E8;8.91785156E8;9.55804932E8;9.5680896E8;9.4684137E8;9.47844666E8;9.25771423E8;9.60839844E8;	999.0;602.11;360.11;283.44;207.33;177.35;106.25;101.6;84.18;79.62;71.08;62.51;61.45;55.3;48.93;46.53;43.53;35.77;35.6;34.45;27.14;25.61;17.02;11.37;9.14;	888.764									495084	7559.6	1577.8	1069.48	1161.01	1	5082.67	1145.33	1227.94	1377.96	1	12.8841	10.6237	10.0627	10.1812	12.3114	10.1615	10.262	10.4283	0.777092	0.86578
165	4	6.50729	6.10487427E8;6.88498108E8;6.11490906E8;3.63252319E8;	999.0;549.13;252.77;190.13;	610.487									62262.2	57006.2	69521.1	25324.9	59372.2	4	59040.8	60674.6	55962.6	23767.9	4	15.7988	16.0852	14.6283	15.8575	15.8494	15.8888	15.7722	14.5367	0.944237	0.867112
839	11	21.7388	9.00799255E8;9.01802734E8;9.02805542E8;9.03808594E8;9.29834167E8;1.98286346E8;9.30836975E8;1.9817485E8;1.98397842E8;4.61288361E8;8.94000549E8;	999.0;612.22;199.85;43.6;5.44;1.98;1.58;1.5;0.87;0.39;0.07;	900.799									3.64124e+08	2.2901e+07	6.15956e+06	3.95873e+06	4.32093e+06	4	1.28064e+07	5.41053e+06	6.20387e+06	4.05531e+06	4	24.4489	22.5544	21.9166	22.0429	23.6104	22.3673	22.5647	21.9514	0.762611	0.869518
643	10	17.5443	8.68737183E8;8.69740479E8;8.70744385E8;8.71745361E8;8.04705994E8;8.31725281E8;7.08510071E8;1.98148407E8;8.5875293E8;8.35676941E8;	999.0;556.75;147.69;39.68;9.84;9.21;7.91;6.15;4.84;4.68;	868.737									5.75003e+06	587026	589128	144267	175107	4	275685	267837	217959	414136	4	19.1631	19.1682	17.1384	17.4179	18.0727	18.031	17.7337	18.6597	0.786088	0.872126
366	8	10.8282	6.75565491E8;6.76584473E8;6.77588257E8;5.72487366E8;6.58468689E8;1.272976318E9;5.73490906E8;6.84575745E8;	999.0;794.46;328.35;117.0;92.23;54.42;50.59;38.65;	675.565									117704	78819.3	87850.9	21183.2	82535.5	4	74124.1	81662.3	88259.9	15901.1	4	16.2663	16.4228	14.3706	16.3327	16.1777	16.3174	16.4295	13.9568	0.961384	0.873549
352	3	10.4569	1.9314299E8;8.64711304E8;4.16372528E8;	999.0;333.03;291.66;	193.143									23678.4	18815.5	7825.81	1126.51	23924	3	18896.7	14483.8	22403.2	1232.68	3	14.1996	12.934	10.1376	14.5462	14.2058	13.8221	14.4514	10.2676	1.10301	0.873784
313	2	9.80098	5.49411377E8;5.65385315E8;	999.0;570.43;	549.411									60362.9	9214.94	11261.5	1235.72	6686.07	3	5551.17	10184	8088.87	1188.67	3	13.1698	13.4591	10.2711	12.7069	12.4386	13.314	12.9817	10.2151	0.880785	0.87577
391	8	11.3041	8.00640869E8;8.01641724E8;8.32665344E8;8.0559375E8;8.02645264E8;8.28669495E8;8.06596191E8;8.37619995E8;	999.0;515.63;315.43;115.72;111.7;95.8;58.09;27.67;	800.641									209832	53872.3	1456.47	1127.66	1501.17	1	19372.7	12273.8	1269.5	958.49	2	15.7173	10.5083	10.1391	10.5519	14.2417	13.5833	10.31	9.90462	0.58447	0.876684
824	2	21.0923	8.377724E8;9.12799255E8;	999.0;856.86;	912.799									27242.4	26289.5	12822	13902.2	14837.6	4	21545.7	17373.4	19450.8	8000.26	4	14.6822	13.6463	13.763	13.857	14.3951	14.0846	14.2475	12.9658	0.978171	0.878917
157	2	6.28303	6.98539856E8;6.99543274E8;	999.0;320.76;	698.54									32960.6	31585.1	38538	9607.99	33019	4	29352	32671.6	33822.2	8995.91	4	14.947	15.234	13.23	15.011	14.8412	14.9958	15.0457	13.1351	0.92986	0.881763
512	10	13.7648	8.7157135E8;8.72574585E8;8.73577942E8;6.81620911E8;8.74581238E8;8.94556396E8;4.29371765E8;9.09527039E8;9.10530396E8;4.81479889E8;	999.0;605.95;177.97;36.83;34.18;21.09;20.95;14.27;6.84;3.75;	871.571									146176	65499	175951	85048.7	61388.3	4	99459.6	118519	59408.4	102318	4	15.9992	17.4248	16.376	15.9057	16.6018	16.8548	15.8584	16.6427	0.978907	0.883026
377	9	11.0081	4.904245E8;4.91427734E8;5.18455688E8;7.76659424E8;9.3676886E8;5.85497742E8;5.32471436E8;5.33452881E8;7.77662659E8;	999.0;280.94;218.75;111.57;92.91;38.62;33.51;24.42;17.27;	490.425									26573.2	22476.6	31985.9	956.052	26055	3	21770.3	17485.7	21086.2	1135.72	3	14.4561	14.9651	9.90095	14.6693	14.4101	14.0939	14.364	10.1494	0.754574	0.883206
441	31	12.2669	1.052773438E9;1.053776978E9;1.054780151E9;1.05772876E9;1.058732178E9;1.073702393E9;1.055783203E9;1.059735474E9;8.40690125E8;1.080804932E9;1.081807617E9;6.70632813E8;6.41625793E8;1.060738403E9;1.075709717E9;6.71636169E8;9.71776733E8;7.46567993E8;1.082811157E9;8.41690918E8;1.093799438E9;9.07592529E8;1.125716675E9;6.62604187E8;9.08595764E8;6.00554932E8;6.05509888E8;1.009791626E9;9.54749939E8;8.62672…	999.0;696.2;255.65;243.32;166.5;64.78;60.32;58.47;44.87;37.65;27.63;26.11;17.46;14.6;14.29;11.49;11.48;10.64;10.36;8.67;7.49;7.46;5.92;4.99;4.95;3.75;2.32;2.1;1.62;1.51;1.09;	1052.77									1.29004e+07	2.08597e+06	1.55281e+07	4.67094e+06	1.09963e+06	4	5.30935e+06	6.80046e+06	967897	3.0936e+06	4	20.9923	23.8884	22.1553	20.0686	22.3401	22.6972	19.8845	21.5609	0.691535	0.885408
956	7	26.3276	8.80830994E8;8.8183429E8;8.85786194E8;8.82837891E8;8.86789612E8;8.8779303E8;8.83841125E8;	999.0;587.02;271.56;174.99;154.44;47.1;33.21;	880.831				e.g: 1,2-diheptadecanoyl-3-octadecanoyl-sn-glycerol	Triradylglycerols [GL03]	Glycerolipids [GL]	Triacylglycerols [GL0301]	e.g: TG(17:0/17:0/18:0)[iso3]	1.20535e+06	139349	133963	34964.9	120327	4	114235	127230	116412	35678.6	4	17.0883	17.0315	15.0936	16.8766	16.8016	16.9571	16.8289	15.1228	0.918228	0.88825
371	5	10.9499	7.88614868E8;7.89618042E8;7.90621277E8;7.91624268E8;9.46768799E8;	999.0;484.3;120.61;20.27;3.22;	788.615									3.7195e+06	120819	493444	193277	1.28218e+06	4	123242	194747	759084	1.25188e+06	4	16.8825	18.9125	17.5603	20.2902	16.9111	17.5712	19.5339	20.2557	1.11448	0.890857
588	3	15.8617	7.12643677E8;7.41678406E8;7.186026E8;	999.0;139.75;135.92;	712.644									58907.9	46884.4	70906.9	15422.3	50482.8	4	45495.2	54676.3	55065.3	14684.7	4	15.5168	16.1136	13.9127	15.6235	15.4734	15.7386	15.7489	13.842	0.925013	0.895126
174	2	6.74752	5.22435181E8;5.23438538E8;	999.0;248.19;	522.435									66030.5	61570.7	74958.4	26311.1	67557.8	4	62614	66408.5	64128.6	25749.6	4	15.91	16.1938	14.6834	16.0438	15.9342	16.0191	15.9687	14.6523	0.950099	0.89778
144	8	5.98462	2.75161163E8;1.22096062E8;3.56278839E8;2.62216003E8;2.01088165E8;2.76164551E8;1.07048813E8;3.57282166E8;	999.0;591.37;400.81;380.08;320.81;157.73;41.82;37.66;	275.161									251496	184009	223241	158956	245252	4	175639	190153	225003	200998	4	17.4894	17.7682	17.2783	17.9039	17.4223	17.5368	17.7796	17.6168	0.975766	0.898842
780	6	20.2938	9.26814453E8;9.27817688E8;9.2882074E8;9.29824036E8;9.69831299E8;9.72729675E8;	999.0;640.13;199.17;29.38;15.06;10.87;	926.814				e.g: 1-(9Z,12Z-octadecadienoyl)-2-(9Z,12Z,15Z-octadecatrienoyl)-3-eicosanoyl-sn-glycerol	Triradylglycerols [GL03]	Glycerolipids [GL]	Triacylglycerols [GL0301]	e.g: TG(18:2(9Z,12Z)/18:3(9Z,12Z,15Z)/20:0)[iso6]	5.52681e+06	3.24605e+06	863561	1.26375e+06	920932	4	2.37883e+06	1.39708e+06	1.50438e+06	790748	4	21.6303	19.7199	20.2693	19.8127	21.1818	20.414	20.5207	19.5929	0.96453	0.903526
145	5	6.0127	2.20181686E8;2.19173889E8;2.21185059E8;2.17062103E8;2.05158249E8;	999.0;251.18;188.83;22.86;15.23;	220.182									557093	381594	412397	248990	373029	4	295111	399968	443331	257583	4	18.5417	18.6537	17.9257	18.5089	18.1709	18.6095	18.758	17.9747	0.985865	0.909227
792	9	20.5734	9.26815125E8;9.2781842E8;7.96737488E8;8.34753113E8;7.97740906E8;8.35756592E8;8.77724426E8;7.98744141E8;8.36758972E8;	999.0;694.83;283.82;221.11;152.67;127.0;90.13;35.64;32.98;	926.815									2.40906e+06	304163	366964	153816	244366	4	275912	326905	295614	175418	4	18.2145	18.4853	17.2308	17.8987	18.0739	18.3185	18.1734	17.4204	1.00425	0.910705
19	2	1.82699	2.08059921E8;1.90049393E8;	999.0;151.07;	208.06									114212	91118.4	72858.1	64470.2	58722.9	4	89500	91158.6	89126.5	30275.2	4	16.4755	16.1528	15.9763	15.8416	16.4496	16.4761	16.4436	14.8858	1.04489	0.912285
263	4	8.92105	7.82567871E8;7.83571167E8;7.8457428E8;7.85577087E8;	999.0;481.42;128.82;21.89;	782.568									3.58088e+07	6.14461e+06	1.81433e+07	9.42696e+06	3.74011e+07	4	5.56722e+06	6.15694e+06	3.19329e+07	2.72489e+07	4	22.5509	24.1129	23.1684	25.1566	22.4085	22.5538	24.9285	24.6997	0.997047	0.913953
38	4	2.4269	6.45290405E8;6.46293945E8;6.67272278E8;6.90348328E8;	999.0;346.69;224.84;161.65;	645.29									27091.2	1103.36	1387.36	945.471	1511.88	0	1041.48	1481.67	1134.53	1326.42	0	10.1077	10.4381	9.88489	10.5621	10.0244	10.533	10.1479	10.3733	1.00728	0.914608
651	3	17.782	7.04632568E8;7.05636658E8;7.60583923E8;	999.0;571.06;370.36;	704.633									18117.1	7400.37	21807.4	9093.74	14265.3	4	11819.9	13498.9	11125.9	10594.9	4	12.8534	14.4125	13.1507	13.8002	13.5289	13.7206	13.4416	13.3711	0.894854	0.917064
755	4	20.0688	8.77723633E8;8.78726746E8;8.7972998E8;8.80732849E8;	999.0;579.45;181.9;36.56;	877.724									3.13813e+06	3.02836e+06	2.6787e+06	2.17088e+06	2.50245e+06	4	2.87203e+06	2.76051e+06	2.72006e+06	1.94682e+06	4	21.5301	21.3531	21.0499	21.2549	21.4536	21.3965	21.3752	20.8927	0.9922	0.918632
465	18	12.7607	6.54565369E8;6.55568665E8;8.5871637E8;6.5952063E8;6.82596619E8;8.6367218E8;8.59719849E8;8.79645569E8;6.83599976E8;8.6467511E8;6.60524048E8;8.8674762E8;8.80648865E8;8.60722656E8;8.8775116E8;8.99742737E8;9.36732361E8;8.09624695E8;	999.0;410.21;391.3;303.08;294.84;234.78;199.81;153.12;144.63;136.77;123.14;84.46;80.74;64.64;62.19;51.23;49.3;45.14;	654.565									275207	13482.5	18315	5153	14492	4	11970.6	15199	13700.3	6403.83	4	13.7188	14.1607	12.3312	13.823	13.5472	13.8917	13.7419	12.6447	0.918964	0.919042
814	3	21.3607	8.1075293E8;7.62710815E8;7.63714172E8;	999.0;117.1;71.6;	810.753									108959	86765.9	131153	60342.3	90503.3	4	98341.6	100742	86255.6	67302.7	4	16.4048	17.0009	15.8809	16.4657	16.5855	16.6203	16.3963	16.0384	0.956279	0.919446
149	2	6.12057	5.18404053E8;7.86591919E8;	999.0;303.61;	518.404									9857.94	9137.97	9606.42	1039.65	9935.95	3	9347.89	7273.75	9199.61	1050.99	3	13.1577	13.2298	10.0219	13.2784	13.1904	12.8285	13.1674	10.0375	0.904181	0.919763
692	11	19.0132	9.5170343E8;9.51630859E8;1.204495483E9;1.204453979E9;5.3533313E8;2.13540573E8;2.28881088E8;6.37080505E8;9.51442383E8;2.66736053E8;2.13534943E8;	999.0;243.55;239.01;218.51;205.52;202.32;139.86;132.5;100.55;82.94;32.26;	951.703									847616	1311.9	1565.97	35832.7	1388.8	1	975.072	1575.88	1256.02	32791	1	10.3574	10.6128	15.129	10.4396	9.92937	10.6219	10.2946	15.001	0.912681	0.920626
215	3	8.70318	4.46398193E8;4.89429047E8;4.47382324E8;	999.0;394.33;268.44;	446.398					Sterols [ST01] / Secosteroids [ST03]	Sterol Lipids [ST]	e.g: Cholesterol and derivatives [ST0101]		8316.86	1402.62	1571.88	1158.29	1066.12	0	1089.91	1557.9	1400.64	1199.87	0	10.4539	10.6183	10.1778	10.0582	10.09	10.6054	10.4519	10.2287	1.0095	0.924535
390	10	11.2645	7.75552124E8;7.2250885E8;7.76555603E8;7.80567871E8;7.7755896E8;7.81570801E8;7.91546753E8;7.59520935E8;8.92742737E8;1.293912598E9;	999.0;666.23;498.91;150.14;124.1;77.11;49.13;27.7;15.97;10.62;	775.552									3.3862e+06	2.05239e+06	2.84303e+06	292530	2.76146e+06	4	2.17543e+06	2.42528e+06	2.53335e+06	458170	4	20.9689	21.439	18.1582	21.397	21.0529	21.2097	21.2726	18.8055	0.955068	0.926751
649	15	17.8116	8.9475238E8;8.95755859E8;8.96758667E8;9.2278302E8;8.97761353E8;9.23786316E8;9.35778381E8;9.2478949E8;9.36782959E8;9.25792786E8;9.67694824E8;9.92823181E8;9.68698547E8;9.08767395E8;2.23814102E8;	999.0;624.87;204.86;52.87;43.89;32.96;12.66;10.09;7.96;2.07;1.02;0.77;0.64;0.35;0.28;	894.752									1.00558e+08	2.23891e+07	9.91335e+06	9.11872e+06	1.06389e+07	4	1.46712e+07	1.47083e+07	1.26147e+07	7.18365e+06	4	24.4163	23.2409	23.1204	23.3428	23.8065	23.8101	23.5886	22.7763	0.944636	0.931313
389	34	11.2988	6.80478638E8;6.81482361E8;6.63452148E8;1.342923096E9;1.343926392E9;7.08509949E8;6.64455444E8;1.34492981E9;6.82485413E8;7.09513306E8;1.345933105E9;6.65458923E8;1.272983887E9;1.273987305E9;7.10516663E8;1.277939331E9;1.278942505E9;1.346935913E9;1.347878418E9;1.325896362E9;1.348881714E9;1.326900024E9;7.78551147E8;1.279945801E9;7.45505188E8;7.50520569E8;6.86437134E8;1.327902832E9;1.349885132E9;7.46508…	999.0;462.85;324.25;270.08;251.69;142.56;141.81;115.58;106.61;65.94;36.04;30.83;28.44;23.77;15.16;13.37;11.6;8.53;8.52;7.86;7.61;7.24;5.89;5.15;4.82;4.61;3.93;3.26;3.04;2.85;1.19;0.77;0.61;0.4;	680.479									6.74924e+07	1.8526e+07	2.4471e+07	1.95705e+07	2.55782e+07	4	2.08786e+07	2.20482e+07	2.0191e+07	2.37273e+07	4	24.1431	24.5446	24.2222	24.6084	24.3155	24.3942	24.2672	24.5	0.985245	0.937526
486	8	13.3182	6.94632874E8;6.72560486E8;6.9563623E8;6.73563782E8;8.87749939E8;6.96639221E8;1.320123535E9;1.321127808E9;	999.0;970.32;419.19;216.13;136.6;97.35;81.13;71.26;	672.56									38951	1271.21	1551.27	1200.19	1229.21	0	1067.9	1542.93	1392.82	1228.92	0	10.312	10.5992	10.2291	10.2635	10.0606	10.5915	10.4438	10.2632	0.996322	0.939897
346	10	10.3353	7.60583923E8;7.58568115E8;7.61587036E8;7.70568115E8;7.89608215E8;7.825672E8;8.12614075E8;7.71571533E8;8.13617493E8;8.14624084E8;	999.0;585.04;487.57;203.75;197.88;192.11;137.74;84.14;65.77;14.54;	760.584									1.03906e+06	46051.3	401054	117841	1.08526e+06	4	52521	56784.7	762192	752810	4	15.491	18.6134	16.8465	20.0496	15.6806	15.7932	19.5398	19.5219	0.984303	0.940033
778	3	20.2614	9.93856934E8;9.94860229E8;9.42834351E8;	999.0;644.13;82.61;	993.857									1.21463e+06	476837	101076	1204.69	110054	3	321660	170488	199408	1043.62	3	18.8631	16.6251	10.2344	16.7479	18.2952	17.3793	17.6054	10.0274	1.00497	0.940638
611	21	16.6151	9.14778809E8;9.15782043E8;8.90779236E8;9.19733765E8;8.91782349E8;7.90690125E8;5.74554504E8;8.6476355E8;5.79509766E8;5.755578E8;8.18721436E8;8.96737793E8;8.65766785E8;8.6971875E8;9.35707947E8;5.80513184E8;5.95483704E8;2.73257111E8;8.54721313E8;9.3671106E8;5.96487244E8;	999.0;616.32;485.54;338.32;307.95;291.12;265.16;161.59;106.53;106.42;96.46;93.79;85.15;76.42;48.32;44.18;40.81;39.55;37.25;25.28;17.54;	914.779				e.g: 3-O-(6'-O-docosanoyl-beta-D-glucopyranosyl)-stigmast-5,22E-dien-3beta-ol	Sterols [ST01]	Sterol Lipids [ST]	Stigmasterols and C24-ethyl derivatives [ST0104]	e.g: 22:0-Glc-Stigmasterol	835188	39569.8	1706.97	17818	11213.1	3	23174.3	20147.7	20770.4	1040.44	3	15.2721	10.7372	14.121	13.4529	14.5002	14.2983	14.3422	10.023	0.926396	0.944857
170	3	6.61958	5.66461365E8;3.34330841E8;5.67464844E8;	999.0;383.19;340.19;	566.461									15923.4	12834.1	18626.3	4765.37	14612	3	12754.4	15410.6	13903.6	5473.48	4	13.6477	14.1851	12.2184	13.8349	13.6387	13.9116	13.7632	12.4182	0.935174	0.946558
421	3	11.7843	6.26533997E8;7.64572571E8;9.64800354E8;	999.0;342.15;315.58;	626.534									32003.8	24067.3	38522.6	905.815	27962.5	3	26296.7	25884	21121.4	1191.87	3	14.5548	15.2334	9.82307	14.7712	14.6826	14.6598	14.3664	10.219	0.814513	0.94795
152	3	6.21601	7.91561096E8;7.92563904E8;7.9654718E8;	999.0;292.57;268.74;	791.561									43301.7	1066.53	1516.83	900.591	1401.41	0	1279.83	1101.29	1229.5	1140.18	0	10.0587	10.5668	9.81473	10.4527	10.3217	10.105	10.2639	10.155	0.972455	0.950059
519	12	13.8976	6.42601746E8;6.47557068E8;6.43605286E8;6.82596619E8;6.83600037E8;6.87551758E8;6.48560486E8;7.03525818E8;7.1062793E8;6.44608337E8;6.0756488E8;7.11631165E8;	999.0;466.16;398.13;386.98;214.99;213.17;189.46;157.15;115.69;81.91;57.35;55.07;	642.602									287407	216050	284805	39747.6	230514	4	217247	248430	231043	38506.1	4	17.721	18.1196	15.2786	17.8145	17.729	17.9225	17.8178	15.2328	0.953457	0.952035
741	2	19.8903	8.93697083E8;8.94700378E8;	999.0;586.17;	893.697									1.55736e+06	1.48434e+06	1.51867e+06	583134	1.41755e+06	4	1.47678e+06	1.45718e+06	1.46347e+06	550279	4	20.5014	20.5344	19.1535	20.435	20.494	20.4748	20.481	19.0698	0.988812	0.958881
234	7	8.25831	4.3333017E8;4.78387939E8;4.34333588E8;4.79391296E8;6.44508362E8;4.37344482E8;4.56315582E8;	999.0;404.29;284.95;118.04;55.57;47.03;10.71;	433.33									208404	190785	235854	20903.6	186686	4	197621	211381	198474	24987	4	17.5416	17.8475	14.3515	17.5103	17.5924	17.6895	17.5986	14.6089	0.997217	0.959176
344	2	10.3428	5.13369324E8;5.14372803E8;	999.0;339.44;	513.369									70157.5	45332.3	43322.5	8558.09	7093.7	4	44725.3	51934.2	42944.4	959.216	3	15.4683	15.4028	13.0631	12.7923	15.4488	15.6644	15.3902	9.90571	1.3476	0.961511
510	10	13.7267	6.56581055E8;6.84611511E8;6.57584351E8;6.61536316E8;6.77510315E8;6.8561554E8;6.62539856E8;6.9862793E8;6.78513916E8;6.58587708E8;	999.0;372.93;360.07;219.17;207.68;140.87;88.04;73.47;63.51;60.06;	656.581									460235	429782	553981	47771.2	475142	4	415899	458249	414204	59022.4	4	18.7132	19.0795	15.5439	18.858	18.6659	18.8058	18.66	15.849	0.89427	0.96288
258	8	8.78893	9.50800171E8;9.51803528E8;4.47345795E8;9.52806641E8;9.33773315E8;9.34776672E8;4.48348877E8;5.64428101E8;	999.0;601.14;332.03;194.96;175.15;110.26;79.53;26.86;	950.8									36374.5	35102.1	39671.5	1029.32	30779.8	3	30705.2	33061.5	33168.1	1032.31	3	15.0993	15.2758	10.0075	14.9097	14.9062	15.0129	15.0175	10.0117	0.919164	0.963015
108	3	5.09517	2.85241791E8;3.30299591E8;3.02268372E8;	999.0;751.57;594.5;	285.242									21469.1	17619.3	20602	1167.18	18361.3	3	17279.9	18652.4	19904.7	1034.17	3	14.1049	14.3305	10.1888	14.1644	14.0768	14.1871	14.2808	10.0143	0.984785	0.969653
683	5	18.6421	8.44737671E8;8.45740784E8;8.49692688E8;8.65666565E8;8.50695984E8;	999.0;537.98;232.06;152.19;129.7;	844.738									614641	1424.14	739838	150579	55698.4	3	9058.45	24349.4	102079	307771	4	10.4759	19.4969	17.2002	15.7653	13.145	14.5716	16.6393	18.2315	0.467798	0.969746
934	3	24.7407	9.30845398E8;9.31848938E8;9.7587561E8;	999.0;648.12;14.13;	930.845									4.09851e+06	770458	1578.51	1.53896e+06	1.19663e+06	3	1.133e+06	882101	1.39978e+06	1143.76	3	19.5554	10.6243	20.5535	20.1905	20.1117	19.7506	20.4168	10.1596	0.973886	0.973025
463	3	12.6653	7.16638428E8;7.17641724E8;7.21593445E8;	999.0;393.22;101.04;	716.638									60788	53794.7	70206	8206.18	61142.3	4	55904.5	64507.4	61364.2	7823.86	4	15.7152	16.0993	13.0025	15.8999	15.7707	15.9772	15.9051	12.9337	0.980609	0.976008
354	4	10.5714	5.15485291E8;4.97455353E8;4.86450653E8;5.44455994E8;	999.0;548.12;444.97;266.37;	515.485									57365.1	49037.1	69049.8	931.215	32209.7	3	50235.3	52841.4	47430.2	954.085	3	15.5816	16.0753	9.86297	14.9752	15.6164	15.6894	15.5335	9.89797	1.00154	0.977145
460	3	12.6435	9.46768555E8;8.04669495E8;9.47771912E8;	999.0;898.68;584.37;	804.669									51447.3	1240.49	1708.58	935.745	1118.93	0	1038.97	1559.66	1460.92	954.402	0	10.2767	10.7386	9.86997	10.1279	10.0209	10.607	10.5127	9.89845	1.00204	0.980432
77	2	4.10804	4.37372803E8;4.59354706E8;	999.0;736.7;	437.373					Unknown				63904.3	13816.5	31058.6	13034.1	25275.6	4	1033.29	68772.3	47883.2	45628.6	3	13.7541	14.9227	13.67	14.6255	10.013	16.0695	15.5472	15.4777	1.96331	0.9823
309	2	9.72878	9.08620483E8;9.0962384E8;	999.0;567.5;	908.62									32860.5	1421.92	14430.5	863.035	1150.48	1	8319.12	1549.51	1292.98	1138.75	1	10.4736	13.8168	9.75328	10.168	13.0222	10.5976	10.3365	10.1532	0.688482	0.982983
269	3	9.00869	7.4052124E8;7.41524475E8;7.42527832E8;	999.0;445.74;108.04;	740.521									9.12986e+06	1.16883e+06	4.1844e+06	1.53077e+06	9.53584e+06	4	1.12487e+06	1.13803e+06	7.62535e+06	6.87143e+06	4	20.1566	21.9966	20.5458	23.1849	20.1013	20.1181	22.8624	22.7122	1.0207	0.983444
58	4	3.18627	1.97000381E8;1.55973877E8;1.82984695E8;1.44981796E8;	999.0;701.09;534.69;422.8;	197									66479.2	54062.7	64849.6	4558.87	56653.1	3	56908.8	60847.7	50073.7	5596.23	4	15.7223	15.9848	12.1545	15.7899	15.7964	15.8929	15.6118	12.4502	0.962815	0.984609
56	2	3.12871	4.12244995E8;4.13248169E8;	999.0;165.84;	412.245									88264.1	64304.5	83440.8	56867.1	67538.1	4	64453.8	73633.1	65967.9	65377.2	4	15.9726	16.3485	15.7953	16.0434	15.976	16.1681	16.0095	15.9965	0.990011	0.984815
132	3	5.66238	6.26482422E8;4.30351746E8;6.27485962E8;	999.0;333.89;322.48;	626.482									20200.1	17356.5	21530.3	6351.76	20033.2	4	18805.7	21244.4	18380	6278.13	4	14.0832	14.3941	12.6329	14.2901	14.1989	14.3748	14.1659	12.6161	0.991366	0.985275
525	3	14.0126	7.08612183E8;7.09615723E8;7.36643433E8;	999.0;447.89;370.06;	708.612									50033.6	27297.3	40963.6	955.246	31468	3	27625.6	32563.5	26603.8	1284.75	3	14.7365	15.3221	9.89973	14.9416	14.7537	14.991	14.6993	10.3273	0.874792	0.985564
194	12	7.27505	4.16372467E8;3.7131488E8;3.8834137E8;4.17375854E8;3.72318146E8;3.93296478E8;3.89344757E8;4.30388214E8;5.8844574E8;4.09270538E8;4.29367798E8;5.89449036E8;	999.0;965.32;670.25;242.5;222.12;217.98;131.0;69.03;64.58;41.93;39.22;19.9;	416.372									1.00202e+06	792917	1.20612e+06	307137	859675	4	772874	943767	746912	453590	4	19.5968	20.2019	18.2285	19.7134	19.5599	19.8481	19.5106	18.791	0.92144	0.987554
320	2	10.0534	7.40519104E8;7.415224E8;	999.0;403.09;	740.519									306023	49670	246857	102795	268297	4	64204.1	117327	163124	284187	4	15.6001	17.9133	16.6494	18.0335	15.9704	16.8402	17.3156	18.1165	0.941918	0.987846
769	10	20.174	8.98783691E8;8.99787109E8;9.00791016E8;9.01795776E8;1.97838394E8;1.97726913E8;1.9794989E8;4.61276642E8;1.98061295E8;2.24821884E8;	999.0;625.57;205.24;43.96;1.74;1.36;0.96;0.62;0.39;0.31;	898.784									4.57463e+08	3.7239e+07	7.93816e+06	7.12392e+06	8.23014e+06	4	2.28274e+07	1.12763e+07	1.25094e+07	5.54392e+06	4	25.1503	22.9204	22.7642	22.9725	24.4443	23.4268	23.5765	22.4025	0.861655	0.988435
243	19	8.51388	7.36531616E8;7.37535095E8;8.66573425E8;8.67576965E8;7.5250647E8;8.38568848E8;7.43539917E8;7.53509521E8;8.3957251E8;8.68579834E8;6.08523743E8;8.71528687E8;5.91496948E8;7.34575867E8;5.895177E8;7.86519653E8;7.59499878E8;8.72532349E8;8.6958252E8;	999.0;423.19;234.27;108.66;86.25;60.31;44.11;34.75;27.52;27.3;17.33;12.91;11.55;7.23;7.1;5.29;3.5;2.93;1.93;	736.532									101154	63322.4	121758	70139.2	89022.7	4	74597.2	83363.7	83699.6	91749.7	4	15.9504	16.8937	16.0979	16.4419	16.1868	16.3471	16.3529	16.4854	0.968534	0.989842
844	3	21.7005	9.07761108E8;9.418255E8;9.08764343E8;	999.0;550.29;202.13;	907.761									217365	209762	108728	82428.9	83045.4	4	161754	101212	106954	88088.7	4	17.6784	16.7304	16.3309	16.3416	17.3034	16.627	16.7066	16.4267	0.946369	0.990929
942	19	25.098	9.30845886E8;9.31849548E8;9.32853149E8;9.35801147E8;9.58877136E8;9.36804688E8;9.59880676E8;9.51775024E8;9.71872314E8;9.5277832E8;9.37807983E8;9.60883362E8;9.72877258E8;9.73889221E8;1.025919312E9;9.5378302E8;1.026923096E9;9.74898682E8;1.003788635E9;	999.0;652.89;219.67;72.99;65.92;45.8;42.47;33.15;21.0;20.76;14.59;14.07;12.77;5.54;5.21;4.67;3.62;1.25;0.98;	930.846									3.02823e+06	160658	815841	219190	153222	4	281642	207030	317191	242422	4	17.2936	19.6379	17.7418	17.2253	18.1035	17.6595	18.275	17.8872	0.777135	0.991285
627	2	17.1192	9.01666077E8;9.02669739E8;	999.0;466.77;	901.666									48860.7	47151.6	12891.5	16211.1	31972.2	4	29950.2	41913.8	33000	7760.36	4	15.525	13.6541	13.9847	14.9645	14.8703	15.3551	15.0102	12.9219	1.04064	0.992022
859	15	22.2164	8.88799744E8;8.89802979E8;8.90807434E8;9.16830505E8;8.93755249E8;9.17833923E8;8.94758301E8;8.91812683E8;9.18837158E8;9.09728455E8;8.9576178E8;9.1073175E8;9.61741882E8;9.11736572E8;7.9677356E8;	999.0;620.29;198.77;107.3;72.01;67.74;43.92;39.2;21.75;12.13;10.19;7.58;1.76;1.67;1.23;	888.8				e.g: 1-(9Z-heptadecenoyl)-2,3-di-(9Z-octadecenoyl)-sn-glycerol	Triradylglycerols [GL03]	Glycerolipids [GL]	Triacylglycerols [GL0301]	e.g: TG(17:1(9Z)/18:1(9Z)/18:1(9Z))[iso3]	1.73278e+07	333319	182722	476801	420103	4	350943	277279	462203	273911	4	18.3465	17.4793	18.863	18.6804	18.4209	18.081	18.8182	18.0633	0.965597	0.992379
256	17	8.8119	9.55755005E8;9.56758667E8;9.71728821E8;9.9182605E8;9.78830994E8;6.71463318E8;9.72732544E8;9.57761719E8;9.92829651E8;9.79834351E8;6.91560608E8;6.72466553E8;6.92564453E8;9.73736389E8;9.93832581E8;9.80837708E8;8.38605042E8;	999.0;611.16;390.57;312.85;241.96;240.98;239.25;197.44;175.61;157.81;117.86;94.45;80.77;64.28;61.21;50.07;37.9;	955.755									695375	113562	96997.7	34822.5	73440.4	4	114157	138460	82819.8	21211.2	4	16.7931	16.5657	15.0877	16.1643	16.8007	17.0791	16.3377	14.3725	1.11864	0.994462
675	22	18.4809	8.80715698E8;8.81719116E8;9.08746704E8;9.09750061E8;8.85670959E8;8.86674438E8;9.10753296E8;8.6368988E8;8.83725647E8;8.64693604E8;9.21742004E8;8.87677734E8;9.0164502E8;9.22746338E8;9.02648438E8;7.69709534E8;9.11757507E8;9.50757263E8;8.88680664E8;9.03653198E8;9.25744263E8;8.98717285E8;	999.0;647.17;251.98;168.8;138.97;86.3;56.82;39.76;28.76;24.46;21.32;19.12;17.14;16.73;12.72;12.65;7.83;6.06;4.82;3.54;2.97;2.84;	880.716				eg: 1-tetracosyl-2-(8Z,11Z,14Z,17Z-eicosatetraenoyl)-sn-glycero-3-phosphocholine)	Glycerophosphocholines [GP01]	Glycerophospholipids [GP]	e.g: 1-alkyl,2-acylglycerophosphocholines [GP0102]	e.g: PC(O-24:0/20:4(8Z,11Z,14Z,17Z))	1.98931e+06	1.2988e+06	1.62149e+06	1.69224e+06	1.66429e+06	4	1.41476e+06	1.68203e+06	1.48107e+06	1.68237e+06	4	20.3087	20.6289	20.6905	20.6665	20.4321	20.6818	20.4982	20.6821	0.997359	0.999243
