# Supplementary material for: The influence of light microclimate on the lipid profile and associated transcripts of photosynthetically active grape berry seeds
Source: Front Plant Sci. 2023 Jan 4;13:1022379. doi: 10.3389/fpls.2022.1022379 (PMC9846335; doi:10.3389/fpls.2022.1022379)
Supplement: Supplementary file 5 [file Table_4.xlsx]

## Sheet: Supplementary Table 4
Supplementary Table 4: comparison between LL and HL seed samples from veraison stage.
Compounds are sorted on p value (column AE).															Relative intensity values								Log2 transformation of the relative intensity values
Compound mass cluster info						Compound annotation info								Sample Name	Seed Veraison_Nir_NK_LL (36)	Seed Veraison_Nir_NK_LL (37)	Seed Veraison_Nir_NK_LL (38)		Seed Veraison_Nir_NK_HL (42)	Seed Veraison_Nir_NK_HL (43)	Seed Veraison_Nir_NK_HL (44)		Seed Veraison_Nir_NK_LL (36)	Seed Veraison_Nir_NK_LL (37)	Seed Veraison_Nir_NK_LL (38)	Seed Veraison_Nir_NK_HL (42)	Seed Veraison_Nir_NK_HL (43)	Seed Veraison_Nir_NK_HL (44)
Cluster ID	Nº of peaks in cluster	RT (min)	Mass list	Relative intensity list	SIM mass	Mass Calculated	Adduct	Elemental Formula	Put ID (example)=Systematic name	Main class	Category	Sub-class	Bonds (common name)	max value	F027340	F027350	F027349	Count if (range, >5000)	F027357	F027358	F027342	Count if (range, >5000)	F027340	F027350	F027349	F027357	F027358	F027342	Fold change ratio (HL/LL)	p - values
57	16	3.17051	2.23096085E8;1.77054199E8;2.45077972E8;2.24099319E8;2.68153778E8;1.49022964E8;1.78057556E8;2.37111649E8;2.61051819E8;2.46081299E8;2.09080429E8;2.69157135E8;1.50026306E8;1.91069824E8;2.82169403E8;2.38114944E8;	999.0;477.37;145.82;129.82;90.11;89.04;49.12;38.34;34.17;17.56;16.73;12.7;6.66;6.01;5.48;3.16;	223.096	223.096	[M+H]+	C12H14O4	2E,4E,8E,10E-Dodecatetraenedioic acid	Fatty Acids and Conjugates [FA01]	Fatty Acyls [FA]	Dicarboxylic acids [FA0117]		2.96354e+06	1.03295e+06	714552	948020	3	194187	150372	217212	3	19.9783	19.4467	19.8546	17.5671	17.1982	17.7287	0.208409	0.000546973		Description of column heads
713	2	19.059	2.28976547E8;1.204754517E9;	999.0;271.52;	228.977					Unknown				93593.7	6249.41	8367.77	16208	3	1069.03	1097.27	1680.76	0	12.6095	13.0306	13.9844	10.0621	10.0997	10.7149	0.124803	0.00313243		Column head	Description
952	5	25.9089	9.18846191E8;9.23801453E8;9.24804932E8;9.39775696E8;9.40778992E8;	999.0;376.5;212.26;85.9;55.26;	918.846	918.848	[M+NH4]+	C58H108O6	e.g: 1-heptadecanoyl-2-(9Z,12Z-octadecadienoyl)-3-eicosanoyl-sn-glycerol	Triradylglycerols [GL03]	Glycerolipids [GL]	Triacylglycerols [GL0301]	e.g: TG(17:0/18:2(9Z,12Z)/20:0)[iso6]	495414	309370	320715	361818	3	426229	427493	427163	3	18.239	18.2909	18.4649	18.7013	18.7055	18.7044	1.29134	0.00552001		Cluster ID	Number of mass signal cluster, as defined by MSClust software
101	2	4.89749	2.83226257E8;3.00252655E8;	999.0;429.38;	283.226	283.227	[M+H]+	C17H30O3	e.g. 12S-hydroxy-16-heptadecynoic acid	Fatty Acids and Conjugates [FA01]	Fatty Acyls [FA]	Hydroxy fatty acids [FA0105]		26041.3	928.614	1149.52	1302.82	0	25146	5085.06	18594.2	3	9.85894	10.1668	10.3474	14.618	12.312	14.1826	14.4413	0.00769997		Put ID	Metabolite identity
626	10	17.0969	8.54721497E8;8.55724976E8;8.59676941E8;8.82755066E8;9.087677E8;8.60680176E8;8.8669574E8;8.56728333E8;8.61683655E8;8.87698975E8;	999.0;590.25;478.0;339.96;286.99;262.51;193.06;142.56;65.53;53.87;	854.721	854.723	[M+NH4]+	C54H92O6	e.g: 1,2,3-tri-(9Z,12Z-heptadecadienoyl)-glycerol	Triradylglycerols [GL03]	Glycerolipids [GL]	Triacylglycerols [GL0301]	e.g: TG(17:2(9Z,12Z)/17:2(9Z,12Z)/17:2(9Z,12Z))	215803	112965	105615	131930	3	161624	160046	177412	3	16.7855	16.6885	17.0094	17.3023	17.2881	17.4367	1.42387	0.00836016		Compound Main class/ Category/Sub-class	Classification of chemical compounds into compound classes
148	2	6.10501	6.25429749E8;6.42456238E8;	999.0;674.83;	625.43					Unknown				30511	1072.83	1031.91	1128.99	0	1422.06	1227.02	1471.24	0	10.0672	10.0111	10.1408	10.4738	10.2609	10.5228	1.27417	0.0175175		Fold change ratio (HL/LL)	Fold change between the averages of the HL and LL groups (HL/LL); HL - High Light; LL - Low Light.
183	6	6.96438	8.01537292E8;8.02540771E8;6.10502747E8;7.84510681E8;4.24310272E8;7.85514282E8;	999.0;419.77;227.1;209.99;104.93;101.5;	801.537	801.539	[M+NH4]+	C42H74NO10P	eg: 1,2-di-(9Z,12Z-octadecadienoyl)-sn-glycero-3-phosphoserine)	Glycerophosphoserines [GP03]	Glycerophospholipids [GP]	Diacylglycerophosphoserines [GP0301]	e.g: PS(18:2(9Z,12Z)/18:2(9Z,12Z))	125027	44876.9	25729.9	21168.7	3	11524.6	11262.2	14230.4	3	15.4537	14.6512	14.3696	13.4924	13.4592	13.7967	0.403345	0.0221371		Note: An intensity value of 5000 ion counts was regarded the detection limit and the provided values below 5000 originate from randomization between 45-55% of this threshold value.
480	10	13.0464	9.68789246E8;9.96820435E8;9.9782373E8;9.73744324E8;9.74747681E8;9.52765137E8;8.85735046E8;1.00981543E9;9.89718445E8;1.010818787E9;	999.0;576.5;374.05;329.06;233.63;129.16;112.16;102.1;91.95;59.55;	968.789					Unknown				195974	71312.9	71666.2	111917	3	155353	126755	139446	3	16.1219	16.129	16.7721	17.2452	16.9517	17.0893	1.65383	0.0311673
780	6	20.2938	9.26814453E8;9.27817688E8;9.2882074E8;9.29824036E8;9.69831299E8;9.72729675E8;	999.0;640.13;199.17;29.38;15.06;10.87;	926.814	926.817	[M+NH4]+	C59H104O6	e.g: 1-(9Z,12Z-octadecadienoyl)-2-(9Z,12Z,15Z-octadecatrienoyl)-3-eicosanoyl-sn-glycerol	Triradylglycerols [GL03]	Glycerolipids [GL]	Triacylglycerols [GL0301]	e.g: TG(18:2(9Z,12Z)/18:3(9Z,12Z,15Z)/20:0)[iso6]	5.52681e+06	3.7946e+06	4.09269e+06	4.30391e+06	3	5.3368e+06	4.65345e+06	4.66172e+06	3	21.8555	21.9646	22.0372	22.3475	22.1499	22.1524	1.20185	0.0348241
601	13	16.2989	8.92737305E8;8.93740356E8;8.8876355E8;9.20767883E8;8.97692383E8;8.89766785E8;8.9869574E8;8.94743652E8;9.13666321E8;9.14669495E8;8.94721985E8;8.99699097E8;9.34767517E8;	999.0;612.33;396.25;328.88;294.61;242.73;205.6;185.14;162.18;120.48;98.69;70.19;29.05;	892.737	892.739	[M+NH4]+	C57H94O6	e.g: 1-(9Z,12Z-octadecadienoyl)-2-(6Z,9Z,12Z-octadecatrienoyl)-3-(9Z,12Z,15Z-octadecatrienoyl)-sn-glycerol	Triradylglycerols [GL03]	Glycerolipids [GL]	Triacylglycerols [GL0301]	e.g: TG(18:2(9Z,12Z)/18:3(6Z,9Z,12Z)/18:3(9Z,12Z,15Z))[iso6]	800058	387884	490847	598928	3	678466	690154	765792	3	18.5653	18.9049	19.192	19.3719	19.3966	19.5466	1.44445	0.0435802
136	6	5.80685	3.54335938E8;3.99393585E8;3.76317688E8;4.00396912E8;3.55339325E8;3.36325348E8;	999.0;910.75;661.71;217.95;206.79;90.79;	354.336				eg: 7,7-dimethyl-5Z,8Z-eicosadienoic acid	Fatty Acids and Conjugates [FA01]/Docosanoids [FA04]/Fatty esters [FA07]	Fatty Acyls [FA]	Unsaturated fatty acids [FA0103]		314928	194579	167972	179772	3	216072	216760	195272	3	17.57	17.3579	17.4558	17.7212	17.7257	17.5751	1.15818	0.0540028
607	8	16.505	8.66721436E8;7.64674744E8;8.71676514E8;9.43813293E8;8.94753113E8;7.69629883E8;9.47765503E8;9.48767822E8;	999.0;799.48;370.88;339.0;249.24;234.13;132.17;86.47;	866.721				1-eicosyl-2-docosanoyl-glycero-3-phospho-(1'-sn-glycerol)	Glycerophosphoglycerols [GP04]	Glycerophospholipids [GP]	1-alkyl,2-acylglycerophosphoglycerols [GP0402]	PG(O-20:0/22:0)	93967.9	41244.9	37463.9	52817.9	3	54287.8	57710.5	59877.3	3	15.3319	15.1932	15.6887	15.7283	15.8165	15.8697	1.30677	0.0593057
640	21	17.5514	8.96767822E8;8.73692566E8;8.97771484E8;8.74695679E8;8.89666199E8;9.1881012E8;8.75699036E8;9.19813293E8;9.09763062E8;8.90669495E8;9.10768188E8;9.4684137E8;9.23765564E8;9.47844727E8;9.2081543E8;8.76702026E8;8.92792908E8;1.00075378E8;9.25771484E8;9.40742493E8;9.39739258E8;	999.0;885.13;610.4;531.89;230.74;227.91;155.49;134.04;127.04;125.7;73.33;68.61;52.46;46.42;39.97;32.34;22.87;19.2;12.32;5.92;4.91;	873.693									1.7209e+06	716307	944068	1.12013e+06	3	1.2752e+06	1.19763e+06	1.32009e+06	3	19.4502	19.8485	20.0952	20.2823	20.1918	20.3322	1.36411	0.0706426
78	5	4.17144	2.56299347E8;2.57302704E8;2.97205414E8;3.14231934E8;1.42266098E8;	999.0;180.85;1.35;0.81;0.27;	256.299					Unknown				2.99141e+07	8.5996e+06	4.08644e+06	4.17339e+06	3	1.8277e+06	3.16885e+06	2.95135e+06	3	23.0358	21.9624	21.9928	20.8016	21.5955	21.4929	0.471422	0.074966
578	9	15.62	9.12763245E8;9.13766296E8;9.17718506E8;9.18721802E8;9.40794006E8;9.33692261E8;9.41797546E8;8.96739868E8;9.34695618E8;	999.0;616.92;336.74;189.06;131.66;94.37;71.56;67.52;51.11;	912.763				e.g: 3-O-(6'-O-(13Z,16Z-docosadienoyl)-beta-D-glucopyranosyl)-stigmast-5-en-3beta-ol	Sterols [ST01]	Sterol Lipids [ST]	Stigmasterols and C24-ethyl derivatives [ST0104]	e.g: 22:2-Glc-Sitosterol	668580	309461	433446	503418	3	619827	547091	571448	3	18.2394	18.7255	18.9414	19.2415	19.0614	19.1243	1.39479	0.0770858
684	7	18.7334	9.24796753E8;9.25801331E8;9.26804993E8;9.69710632E8;9.70713989E8;9.17695007E8;9.18699951E8;	999.0;644.8;194.24;18.02;6.39;0.0;0.0;	924.797				e.g: 1,2-di-(9Z,12Z,15Z-octadecatrienoyl)-3-eicosanoyl-sn-glycerol	Triradylglycerols [GL03]	Glycerolipids [GL]	Triacylglycerols [GL0301]	e.g: TG(18:3(9Z,12Z,15Z)/18:3(9Z,12Z,15Z)/20:0)[iso3]	87795.1	67197.4	67147.8	71084.2	3	45698.9	55704.7	63398.1	3	16.0361	16.0351	16.1172	15.4799	15.7655	15.9522	0.802231	0.0777323
714	8	19.2046	8.22753479E8;7.99677124E8;8.00680481E8;8.15650757E8;8.23756348E8;9.47787231E8;8.16654785E8;7.27577271E8;	999.0;988.3;508.36;417.54;372.11;290.14;198.86;73.8;	822.753				e.g: 1,2-dihexadecanoyl-3-(9Z-hexadecenoyl)-sn-glycerol	Triradylglycerols [GL03]	Glycerolipids [GL]	Triacylglycerols [GL0301]	e.g: TG(16:0/16:0/16:1(9Z))[iso3]	359016	953.299	1082.39	1452.19	0	22985.3	21484	1551.45	2	9.89678	10.08	10.504	14.4884	14.391	10.5994	13.1945	0.0811621
712	6	19.0813	9.24798218E8;9.25801819E8;9.94839111E8;9.67813416E8;9.80825256E8;9.67813232E8;	999.0;640.44;19.48;17.04;10.47;6.07;	924.798									102021	26072.1	29200.1	36116.9	3	85714.8	84024.7	34294.8	3	14.6702	14.8337	15.1404	16.3873	16.3585	15.0657	2.23259	0.0820555
622	12	16.8963	8.95754089E8;8.99705078E8;9.00707947E8;9.23783569E8;9.15679199E8;9.19815186E8;9.16683228E8;9.01713928E8;9.14778564E8;9.24789856E8;9.15781921E8;9.36783752E8;	999.0;743.83;415.93;383.28;233.09;183.56;156.53;95.64;88.0;80.1;61.55;49.18;	895.754				e.g: 1-(9Z,12Z-octadecadienoyl)-2-(6Z,9Z,12Z-octadecatrienoyl)-3-nonadecanoyl-sn-glycerol	Triradylglycerols [GL03]	Glycerolipids [GL]	Triacylglycerols [GL0301]	e.g: TG(18:2(9Z,12Z)/18:3(6Z,9Z,12Z)/19:0)[iso6]	308285	136924	208924	226524	3	282918	265026	254332	3	17.063	17.6726	17.7893	18.11	18.0158	17.9564	1.40167	0.0865933
233	3	8.25989	6.01442444E8;6.57505005E8;6.02445862E8;	999.0;482.88;342.82;	601.442									51577.7	23688	34905.9	35070	3	40608.5	40120.9	43726.1	3	14.5319	15.0912	15.0979	15.3095	15.2921	15.4162	1.32875	0.087003
452	9	12.4291	9.40757935E8;9.41761414E8;9.68789307E8;9.45713135E8;9.46716553E8;9.69793213E8;9.23731079E8;9.24734314E8;9.81785034E8;	999.0;599.05;556.01;365.2;212.45;210.7;135.5;130.08;113.69;	940.758									200559	90921.7	116926	124013	3	193664	156131	125197	3	16.4723	16.8352	16.9201	17.5632	17.2524	16.9338	1.4313	0.0898827
104	8	4.88852	5.26430054E8;4.68388458E8;6.58508667E8;3.68315125E8;4.13372864E8;5.27433594E8;6.15485901E8;7.08418701E8;	999.0;442.14;377.74;341.87;313.62;266.71;171.35;66.15;	526.43									239952	59955.4	55575.1	56871	3	35914.8	33899.3	55225.8	3	15.8716	15.7622	15.7954	15.1323	15.049	15.7531	0.725283	0.0906258
643	10	17.5443	8.68737183E8;8.69740479E8;8.70744385E8;8.71745361E8;8.04705994E8;8.31725281E8;7.08510071E8;1.98148407E8;8.5875293E8;8.35676941E8;	999.0;556.75;147.69;39.68;9.84;9.21;7.91;6.15;4.84;4.68;	868.737									5.75003e+06	2.10039e+06	2.77504e+06	3.4024e+06	3	3.6958e+06	3.45282e+06	4.21515e+06	3	21.0022	21.4041	21.6981	21.8175	21.7193	22.0072	1.3728	0.093232
139	4	5.80206	3.58367126E8;3.3529129E8;2.9529895E8;3.30335907E8;	999.0;549.5;541.56;243.77;	358.367									26884.4	7783.58	1346.75	1538.71	1	25960.1	6146.53	10104.4	3	12.9262	10.3953	10.5875	14.664	12.5856	13.3027	3.9564	0.0949107
258	8	8.78893	9.50800171E8;9.51803528E8;4.47345795E8;9.52806641E8;9.33773315E8;9.34776672E8;4.48348877E8;5.64428101E8;	999.0;601.14;332.03;194.96;175.15;110.26;79.53;26.86;	950.8									36374.5	31844	13804.3	14772.8	3	1003.67	958.213	14602.5	1	14.9587	13.7528	13.8507	9.97107	9.9042	13.8339	0.27415	0.0950134
915	9	23.8788	8.90815369E8;8.91818726E8;8.95770813E8;8.92821899E8;1.16106651E8;9.11744324E8;9.12747803E8;9.44860229E8;8.8275885E8;	999.0;608.93;207.64;182.39;41.89;35.71;21.63;21.44;18.98;	890.815				e.g: 1-(9Z,12Z-heptadecadienoyl)-2,3-dioctadecanoyl-sn-glycerol	Triradylglycerols [GL03]	Glycerolipids [GL]	Triacylglycerols [GL0301]	e.g: TG(17:2(9Z,12Z)/18:0/18:0)[iso3]	1.51451e+06	881052	1.1352e+06	1.1842e+06	3	1.38467e+06	1.23039e+06	1.32049e+06	3	19.7489	20.1145	20.1755	20.4011	20.2307	20.3326	1.22969	0.09571
967	17	27.112	9.5887738E8;9.59880981E8;9.63832703E8;9.60888977E8;9.79806885E8;9.86908508E8;9.64836243E8;9.80810181E8;9.87912109E8;9.65839478E8;1.000907898E9;9.81814575E8;9.99904602E8;1.053950928E9;1.001917297E9;1.054954224E9;9.66842773E8;	999.0;675.28;211.97;201.56;173.02;140.38;138.99;102.93;85.66;48.48;30.56;30.53;25.05;16.55;13.68;12.76;11.51;	958.877									2.87074e+06	1.92339e+06	1.69614e+06	1.51806e+06	3	1290.71	1001.56	1.45326e+06	1	20.8752	20.6938	20.5338	10.3339	9.96803	20.4709	0.283314	0.107832
675	22	18.4809	8.80715698E8;8.81719116E8;9.08746704E8;9.09750061E8;8.85670959E8;8.86674438E8;9.10753296E8;8.6368988E8;8.83725647E8;8.64693604E8;9.21742004E8;8.87677734E8;9.0164502E8;9.22746338E8;9.02648438E8;7.69709534E8;9.11757507E8;9.50757263E8;8.88680664E8;9.03653198E8;9.25744263E8;8.98717285E8;	999.0;647.17;251.98;168.8;138.97;86.3;56.82;39.76;28.76;24.46;21.32;19.12;17.14;16.73;12.72;12.65;7.83;6.06;4.82;3.54;2.97;2.84;	880.716				eg: 1-tetracosyl-2-(8Z,11Z,14Z,17Z-eicosatetraenoyl)-sn-glycero-3-phosphocholine)	Glycerophosphocholines [GP01]	Glycerophospholipids [GP]	e.g: 1-alkyl,2-acylglycerophosphocholines [GP0102]	e.g: PC(O-24:0/20:4(8Z,11Z,14Z,17Z))	1.98931e+06	697571	543908	470222	3	381293	359908	503105	3	19.412	19.053	18.843	18.5405	18.4573	18.9405	0.726942	0.110315
834	2	21.6319	8.3676886E8;9.72855835E8;	999.0;123.88;	836.769				e.g: 1-hexadecanoyl-2-(9Z-hexadecenoyl)-3-heptadecanoyl-sn-glycerol	Triradylglycerols [GL03]	Glycerolipids [GL]	Triacylglycerols [GL0301]	e.g: TG(16:0/16:0/17:1(9Z))[iso3]	165154	97308.7	84835.2	81973.2	3	67304.3	77461.6	81268.4	3	16.5703	16.3724	16.3229	16.0384	16.2412	16.3104	0.855811	0.112951
964	14	26.7298	9.32861633E8;9.33865356E8;9.37817078E8;9.53791016E8;9.60893433E8;9.38820435E8;9.54794495E8;9.61896606E8;9.39824097E8;9.74892273E8;9.5579895E8;1.028938599E9;9.63902222E8;9.76914795E8;	999.0;647.82;205.79;133.51;123.76;123.67;84.01;82.19;38.76;30.19;22.85;11.6;5.68;4.6;	932.862									1.43877e+06	1.1509e+06	1.39033e+06	1.31068e+06	3	975.77	902.231	1.21927e+06	1	20.1343	20.407	20.3219	9.9304	9.81735	20.2176	0.317023	0.113536
554	4	14.8102	6.84612244E8;6.85615662E8;7.05541382E8;7.13646729E8;	999.0;231.18;110.17;87.42;	684.612									103413	81414.6	87561.6	102896	3	9897.29	6591.06	87796.8	3	16.313	16.418	16.6508	13.2728	12.6863	16.4219	0.383581	0.115514
194	12	7.27505	4.16372467E8;3.7131488E8;3.8834137E8;4.17375854E8;3.72318146E8;3.93296478E8;3.89344757E8;4.30388214E8;5.8844574E8;4.09270538E8;4.29367798E8;5.89449036E8;	999.0;965.32;670.25;242.5;222.12;217.98;131.0;69.03;64.58;41.93;39.22;19.9;	416.372									1.00202e+06	700324	731550	991979	3	369192	310366	757605	3	19.4177	19.4806	19.9199	18.494	18.2436	19.5311	0.592925	0.115917
953	3	26.1002	8.30794067E8;8.31797546E8;8.58825562E8;	999.0;569.48;369.77;	830.794				Unknown	Unknown				56407.7	7551.54	9654.23	27904.5	3	31118.4	22411.8	39023.6	3	12.8826	13.2369	14.7682	14.9255	14.452	15.2521	2.05172	0.116051
920	19	24.2634	8.5280011E8;8.53803345E8;8.54806641E8;8.57755249E8;9.54845947E8;8.58758728E8;9.55849609E8;8.5581012E8;8.59761902E8;8.93825806E8;9.56851379E8;9.59801514E8;9.82877258E8;9.60804688E8;8.94832275E8;9.83881104E8;9.75775452E8;8.6076532E8;9.9587262E8;	999.0;579.68;176.54;160.9;120.34;89.32;68.09;34.14;26.09;25.05;22.29;17.95;14.5;10.78;10.44;9.21;7.18;6.29;3.18;	852.8				e.g: 1,2-dihexadecanoyl-3-octadecanoyl-sn-glycerol	Triradylglycerols [GL03]	Glycerolipids [GL]	Triacylglycerols [GL0301]	e.g: TG(16:0/16:0/18:0)	4.86084e+06	2.39407e+06	2.79914e+06	2.80304e+06	3	2.79832e+06	3.14028e+06	3.1614e+06	3	21.191	21.4166	21.4186	21.4161	21.5825	21.5921	1.13804	0.117771
90	19	4.5833	2.67171448E8;3.12229126E8;2.68174805E8;2.11108932E8;3.13232513E8;3.25223999E8;1.55046402E8;9.8983879E7;5.33335449E8;2.84197876E8;2.89153351E8;2.12112305E8;3.82270844E8;3.54239685E8;3.49224365E8;5.34338867E8;3.40260376E8;3.26227692E8;1.59041321E8;	999.0;288.64;130.73;98.07;42.6;36.12;28.47;26.48;20.24;9.79;7.39;7.13;6.52;5.68;5.17;4.47;4.39;4.23;2.18;	267.171									6.61154e+06	2.06975e+06	2.47099e+06	3.86823e+06	3	4.45668e+06	3.28807e+06	5.66894e+06	3	20.981	21.2367	21.8832	22.0875	21.6488	22.4346	1.59516	0.12137
937	2	25.2919	9.09786438E8;9.11792236E8;	999.0;185.3;	909.786									1.56617e+06	1.42222e+06	84908.1	19700.8	3	16574.5	4941.11	13358.9	2	20.4397	16.3736	14.266	14.0167	12.2706	13.7055	0.0228411	0.122207
659	11	18.0476	8.46753235E8;8.23676941E8;8.47756714E8;8.24680481E8;9.0976334E7;8.39651062E8;8.48758667E8;8.25683655E8;8.40654419E8;7.08510071E8;8.41659485E8;	999.0;718.32;570.85;376.61;284.73;164.67;150.4;103.77;101.7;91.32;15.59;	846.753									929946	412954	493476	572338	3	576903	581484	608916	3	18.6556	18.9126	19.1265	19.138	19.1494	19.2159	1.19512	0.123101
152	3	6.21601	7.91561096E8;7.92563904E8;7.9654718E8;	999.0;292.57;268.74;	791.561									43301.7	9669.65	10061.2	8420.44	3	11842.4	9655.58	12525.7	3	13.2392	13.2965	13.0397	13.5317	13.2371	13.6126	1.2086	0.123626
660	2	17.9478	1.14110329E8;7.25654175E8;	999.0;324.96;	114.11									16970.8	12269	9822.83	13694.7	3	1088.34	892.972	12199.2	1	13.5827	13.2619	13.7413	10.0879	9.80247	13.5745	0.396252	0.12374
525	3	14.0126	7.08612183E8;7.09615723E8;7.36643433E8;	999.0;447.89;370.06;	708.612									50033.6	28782.4	30401.2	31184.9	3	1216.23	1111.14	32298.4	1	14.8129	14.8918	14.9286	10.2482	10.1178	14.9792	0.383162	0.125009
575	13	15.5413	9.42809753E8;9.1477948E8;9.19734436E8;7.88674622E8;9.20737427E8;7.89677917E8;7.93629883E8;8.1670575E8;8.62748169E8;8.63750977E8;8.17709167E8;7.94633606E8;8.09603943E8;	999.0;789.26;391.22;301.96;256.76;160.29;132.75;128.79;117.08;73.27;72.63;72.37;45.06;	914.779				e.g: 3-O-(6'-O-docosanoyl-beta-D-glucopyranosyl)-stigmast-5,22E-dien-3beta-ol	Sterols [ST01]	Sterol Lipids [ST]	Stigmasterols and C24-ethyl derivatives [ST0104]	e.g: 22:0-Glc-Stigmasterol	201961	57758.6	73730.5	84772.6	3	95195.2	83850.2	89429.1	3	15.8177	16.17	16.3713	16.5386	16.3555	16.4485	1.24143	0.126326
833	5	21.6058	2.2896846E8;2.28963837E8;1.012871643E9;1.29777832E9;1.219982056E9;	999.0;344.18;80.49;76.22;15.21;	228.968									231487	32014.6	149681	15362.7	3	1300.23	927.043	32451.2	1	14.9664	17.1915	13.9071	10.3445	9.85649	14.986	0.175981	0.128919
149	2	6.12057	5.18404053E8;7.86591919E8;	999.0;303.61;	518.404									9857.94	7324.02	7679.65	10303	3	1053.17	920.704	8836.67	1	12.8384	12.9068	13.3308	10.0405	9.84659	13.1093	0.427182	0.130584
85	11	4.39743	3.16283936E8;3.38265747E8;3.17287262E8;2.98273407E8;3.6432019E8;3.39269135E8;3.20255341E8;2.42283752E8;2.99276794E8;2.85205444E8;1.06049515E8;	999.0;405.55;192.45;107.9;98.12;74.24;61.85;48.9;20.93;13.32;12.62;	316.284				e.g. 10R-hydroxy11Z-octadecenoic acid	Octadecanoids [FA02]	Fatty Acyls [FA]	Other Octadecanoids [FA0200]	e.g. 10R-HOME(11Z)	1.19021e+06	386214	149085	194000	3	102723	114163	159863	3	18.559	17.1858	17.5657	16.6484	16.8007	17.2865	0.516591	0.130628
778	3	20.2614	9.93856934E8;9.94860229E8;9.42834351E8;	999.0;644.13;82.61;	993.857									1.21463e+06	1.05557e+06	1.21118e+06	1.24043e+06	3	30438.1	30069.5	1.33421e+06	3	20.0096	20.208	20.2424	14.8936	14.876	20.3476	0.397676	0.131473
352	3	10.4569	1.9314299E8;8.64711304E8;4.16372528E8;	999.0;333.03;291.66;	193.143									23678.4	19481.5	24363.2	25341	3	1176.03	918.756	25446.4	1	14.2498	14.5724	14.6292	10.1997	9.84354	14.6352	0.398077	0.131479
377	9	11.0081	4.904245E8;4.91427734E8;5.18455688E8;7.76659424E8;9.3676886E8;5.85497742E8;5.32471436E8;5.33452881E8;7.77662659E8;	999.0;280.94;218.75;111.57;92.91;38.62;33.51;24.42;17.27;	490.425									26573.2	23094.8	22653.8	25849.2	3	1271.02	957.407	26523	1	14.4953	14.4675	14.6578	10.3118	9.90299	14.695	0.401568	0.131485
671	20	18.3683	8.44737793E8;8.45740845E8;8.46743225E8;8.72767151E8;8.49692688E8;8.7377179E8;8.50695923E8;8.47745667E8;8.7477478E8;8.85762512E8;8.65666077E8;8.51699036E8;8.86768494E8;9.14778809E8;7.36658936E8;9.15781982E8;9.42808655E8;9.17678406E8;9.43813049E8;8.30722473E8;	999.0;583.39;179.99;131.65;84.0;80.3;48.76;34.07;23.11;17.41;16.89;13.65;10.15;2.52;1.8;1.64;1.52;1.33;0.68;0.42;	844.738									4.03073e+07	1.93323e+07	2.68604e+07	2.93547e+07	3	3.08979e+07	3.00907e+07	3.59891e+07	3	24.2045	24.679	24.8071	24.881	24.8428	25.1011	1.28367	0.131913
234	7	8.25831	4.3333017E8;4.78387939E8;4.34333588E8;4.79391296E8;6.44508362E8;4.37344482E8;4.56315582E8;	999.0;404.29;284.95;118.04;55.57;47.03;10.71;	433.33									208404	168406	171364	189246	3	23236	21980.1	190878	3	17.3616	17.3867	17.5299	14.5041	14.4239	17.5423	0.446289	0.132698
604	27	16.4236	9.16794434E8;9.17797729E8;8.4070575E8;9.21749756E8;9.44825378E8;8.41709167E8;9.22753113E8;9.45828735E8;8.45661255E8;8.68737915E8;9.18799683E8;8.69740784E8;8.46664673E8;8.42713989E8;9.37723389E8;9.46830994E8;9.57820618E8;8.6163501E8;9.19808594E8;9.38726807E8;8.62638611E8;8.47667969E8;8.81732422E8;8.70743774E8;8.82738831E8;7.92705994E8;9.39730286E8;	999.0;631.62;585.35;461.1;383.54;325.25;282.77;243.53;188.53;184.06;171.63;108.58;105.45;90.61;77.39;74.21;70.83;65.13;56.23;49.06;38.0;30.82;22.41;19.95;13.6;12.16;9.99;	916.794									3.77257e+06	1.57302e+06	2.28957e+06	2.47082e+06	3	2.87648e+06	2.43581e+06	3.03178e+06	3	20.5851	21.1266	21.2366	21.4559	21.216	21.5317	1.31747	0.133465
170	3	6.61958	5.66461365E8;3.34330841E8;5.67464844E8;	999.0;383.19;340.19;	566.461									15923.4	13714.6	15421.9	17179.4	3	5109.98	5090.5	16015.9	3	13.7434	13.9127	14.0684	12.3191	12.3136	13.9672	0.566034	0.135494
635	4	17.2734	7.40674744E8;7.45630005E8;7.46633606E8;7.61603821E8;	999.0;128.05;75.14;40.27;	740.675									29026.8	19642	18604.5	19265.2	3	1063.5	1158.38	22152.7	1	14.2617	14.1834	14.2337	10.0546	10.1779	14.4352	0.42382	0.137343
321	9	10.0756	6.06507996E8;6.11463196E8;6.07511536E8;6.12466736E8;6.27437378E8;8.51555908E8;6.08516785E8;6.13470032E8;9.22635864E8;	999.0;491.4;375.94;176.22;111.75;90.49;73.7;32.07;18.65;	606.508									457433	254286	231615	313211	3	313356	295413	371763	3	17.9561	17.8214	18.2568	18.2574	18.1724	18.504	1.22703	0.139004
710	4	19.0175	9.91841492E8;9.92844666E8;9.39804626E8;9.93847961E8;	999.0;678.27;315.6;206.9;	991.841									1.37159e+06	1.19404e+06	1.3748e+06	1.47977e+06	3	52502.4	25623.9	1.61607e+06	3	20.1874	20.3908	20.4969	15.6801	14.6452	20.6241	0.418464	0.141658
956	7	26.3276	8.80830994E8;8.8183429E8;8.85786194E8;8.82837891E8;8.86789612E8;8.8779303E8;8.83841125E8;	999.0;587.02;271.56;174.99;154.44;47.1;33.21;	880.831				e.g: 1,2-diheptadecanoyl-3-octadecanoyl-sn-glycerol	Triradylglycerols [GL03]	Glycerolipids [GL]	Triacylglycerols [GL0301]	e.g: TG(17:0/17:0/18:0)[iso3]	1.20535e+06	626643	775285	731548	3	775913	785168	889182	3	19.2573	19.5644	19.4806	19.5655	19.5826	19.7621	1.14848	0.142266
934	3	24.7407	9.30845398E8;9.31848938E8;9.7587561E8;	999.0;648.12;14.13;	930.845									4.09851e+06	3.18539e+06	4.21703e+06	3.59397e+06	3	3.08421e+06	2.50986e+06	3.31017e+06	3	21.603	22.0078	21.7771	21.5565	21.2592	21.6585	0.809741	0.143268
510	10	13.7267	6.56581055E8;6.84611511E8;6.57584351E8;6.61536316E8;6.77510315E8;6.8561554E8;6.62539856E8;6.9862793E8;6.78513916E8;6.58587708E8;	999.0;372.93;360.07;219.17;207.68;140.87;88.04;73.47;63.51;60.06;	656.581									460235	401252	430111	457628	3	30400.7	36810.3	506311	3	18.6141	18.7144	18.8038	14.8918	15.1678	18.9497	0.444939	0.144176
108	3	5.09517	2.85241791E8;3.30299591E8;3.02268372E8;	999.0;751.57;594.5;	285.242									21469.1	19495.8	17528.5	19806.8	3	988.762	1023.97	23384.9	1	14.2509	14.0974	14.2737	9.94948	9.99996	14.5133	0.446896	0.146839
168	4	6.61427	7.98562805E8;7.72547058E8;6.09454041E8;6.13406189E8;	999.0;440.14;302.12;267.39;	798.563									52516.2	13366.2	12478.6	12282.2	3	25030.4	13128.8	17242.8	3	13.7063	13.6072	13.5843	14.6114	13.6804	14.0737	1.45309	0.146903
95	20	4.71865	4.52276093E8;4.53279419E8;5.37302002E8;4.36253082E8;5.5327594E8;4.57231445E8;5.3830542E8;7.01370178E8;4.85286316E8;3.94328247E8;3.37273132E8;5.5427948E8;4.58234802E8;5.60377869E8;7.02373718E8;2.98273438E8;6.98421082E8;4.09272797E8;5.39309082E8;4.16391754E8;	999.0;223.71;201.04;67.43;67.04;66.89;52.59;34.45;26.72;24.31;21.13;18.31;13.62;12.95;11.32;10.38;8.81;8.62;6.6;4.39;	452.276									1.68529e+06	38653.8	1233.79	9053.83	2	1077.39	1274.91	1470.02	0	15.2383	10.2689	13.1443	10.0733	10.3162	10.5216	0.0780998	0.14899
421	3	11.7843	6.26533997E8;7.64572571E8;9.64800354E8;	999.0;342.15;315.58;	626.534									32003.8	22222.1	24034.3	24925.6	3	1310.62	1279.71	30025	1	14.4397	14.5528	14.6053	10.356	10.3216	14.8739	0.458196	0.15086
463	3	12.6653	7.16638428E8;7.17641724E8;7.21593445E8;	999.0;393.22;101.04;	716.638									60788	55200.8	57632.9	63215.5	3	1386.55	5499.05	67282.1	2	15.7524	15.8146	15.948	10.4373	12.425	16.0379	0.42129	0.154901
157	2	6.28303	6.98539856E8;6.99543274E8;	999.0;320.76;	698.54									32960.6	29931.1	32283.2	33944.9	3	8110.04	8674.85	36230.8	3	14.8694	14.9785	15.0509	12.9855	13.0826	15.1449	0.551332	0.156874
96	2	4.8116	2.98346222E8;2.99349579E8;	999.0;173.91;	298.346									117650	34864.3	22978.5	126930	3	15343.6	12619.7	27649.7	3	15.0895	14.488	16.9537	13.9053	13.6234	14.755	0.300981	0.157921
453	8	12.5177	5.69431702E8;5.90549377E8;7.40638489E8;5.7143396E8;7.41641724E8;5.89529114E8;5.91552795E8;7.45593628E8;	999.0;97.4;78.39;54.75;39.16;36.99;29.82;20.73;	569.432									80493.6	65858.2	72725.3	80169.8	3	15874.9	13049.3	84463.4	3	16.0071	16.1502	16.2908	13.9545	13.6717	16.366	0.518336	0.158782
354	4	10.5714	5.15485291E8;4.97455353E8;4.86450653E8;5.44455994E8;	999.0;548.12;444.97;266.37;	515.485									57365.1	42683.1	23655.8	41973.9	3	1440.17	1024.31	47704.3	1	15.3814	14.5299	15.3572	10.492	10.0004	15.5418	0.463184	0.161147
181	3	6.92848	7.97549011E8;4.49361481E8;8.18588684E8;	999.0;530.04;476.36;	797.549									41412.2	9515.64	1133.05	1363.18	1	15588.9	5977.64	7105.59	3	13.2161	10.146	10.4128	13.9282	12.5454	12.7947	2.38698	0.162231
519	12	13.8976	6.42601746E8;6.47557068E8;6.43605286E8;6.82596619E8;6.83600037E8;6.87551758E8;6.48560486E8;7.03525818E8;7.1062793E8;6.44608337E8;6.0756488E8;7.11631165E8;	999.0;466.16;398.13;386.98;214.99;213.17;189.46;157.15;115.69;81.91;57.35;55.07;	642.602									287407	236690	261501	274003	3	81985.5	87683.7	288399	3	17.8526	17.9965	18.0638	16.3231	16.42	18.1377	0.593202	0.163325
620	17	16.889	8.1670575E8;8.17709229E8;8.21661133E8;8.44737122E8;8.45740479E8;8.22664612E8;8.18713135E8;8.37634644E8;8.38638428E8;8.23667847E8;8.57732178E8;8.46743286E8;8.58737854E8;8.97738525E8;8.28705811E8;8.39643677E8;9.25781433E8;	999.0;550.15;342.92;330.05;192.25;179.95;153.04;123.96;76.11;53.81;49.23;30.98;29.52;20.16;16.06;11.01;10.49;	816.706									1.87996e+06	814638	1.14388e+06	1.29442e+06	3	1.35334e+06	1.26213e+06	1.48299e+06	3	19.6358	20.1255	20.3039	20.3681	20.2674	20.5001	1.25993	0.165732
348	13	10.4392	5.82507996E8;5.87463135E8;5.83511536E8;5.88466736E8;6.03437317E8;5.84514771E8;8.75635071E8;5.89469971E8;6.04440674E8;6.11542664E8;8.76638611E8;4.9342218E8;8.71683105E8;	999.0;575.64;378.07;213.7;77.7;66.92;36.26;35.2;33.01;26.93;22.22;15.64;12.2;	582.508									2.89095e+06	1.55627e+06	1.6666e+06	1.86631e+06	3	1.92178e+06	1.77202e+06	2.34279e+06	3	20.5697	20.6685	20.8318	20.874	20.757	21.1598	1.18616	0.165776
177	10	6.82236	4.39317261E8;4.17335388E8;6.72502991E8;4.34361969E8;4.62393097E8;4.40320587E8;6.73506775E8;4.83364502E8;6.77458313E8;4.63396484E8;	999.0;597.1;544.41;461.96;364.93;270.97;216.52;189.65;142.35;130.0;	439.317									29233.5	21853.8	12553.2	20454.2	3	1319.39	887.761	23585.7	1	14.4156	13.6158	14.3201	10.3657	9.79403	14.5256	0.470147	0.166337
486	8	13.3182	6.94632874E8;6.72560486E8;6.9563623E8;6.73563782E8;8.87749939E8;6.96639221E8;1.320123535E9;1.321127808E9;	999.0;970.32;419.19;216.13;136.6;97.35;81.13;71.26;	672.56									38951	1214.12	1535.82	1546.56	0	23060.9	7376.88	1234.43	2	10.2457	10.5848	10.5949	14.4932	12.8488	10.2696	7.37162	0.170162
103	3	4.97531	4.43289368E8;4.20213593E8;4.56284668E8;	999.0;268.08;148.21;	443.289									50049.3	42786.6	44241.6	53997	3	21268.3	20083	50837.6	3	15.3849	15.4331	15.7206	14.3764	14.2937	15.6336	0.653705	0.170178
947	2	25.3223	7.15577271E8;7.16580688E8;	999.0;503.85;	715.577									65135.3	53847.9	64509.5	64546.4	3	24644.5	27073.5	66900.2	3	15.7166	15.9772	15.9781	14.589	14.7246	16.0297	0.648528	0.17218
220	14	7.96013	8.36553345E8;5.51423645E8;8.37556702E8;5.52426819E8;9.30613098E8;8.3856134E8;9.35568298E8;8.41508789E8;9.31616455E8;9.36571655E8;5.53430176E8;5.6842627E8;8.63490967E8;7.6056665E8;	999.0;574.18;451.83;236.36;128.95;109.01;104.7;78.5;65.56;55.38;41.08;25.03;23.59;12.67;	836.553									424375	89260.4	8326.45	10692	3	1062.54	7601.34	7185.39	2	16.4457	13.0235	13.3842	10.0533	12.892	12.8109	0.146375	0.17374
631	5	17.2778	6.44596069E8;6.4559967E8;6.21520325E8;6.18571777E8;6.22523804E8;	999.0;443.28;194.61;112.17;67.24;	644.596					Unknown				51818.1	26153.2	25812.3	24149	3	19220.5	18550.7	26226.7	3	14.6747	14.6558	14.5597	14.2304	14.1792	14.6787	0.840811	0.175618
741	2	19.8903	8.93697083E8;8.94700378E8;	999.0;586.17;	893.697									1.55736e+06	919965	1.08619e+06	1.16298e+06	3	368693	377528	1.2113e+06	3	19.8112	20.0509	20.1494	18.4921	18.5262	20.2081	0.617682	0.181862
523	5	14.0179	6.68617371E8;6.69620911E8;6.73572632E8;6.74576111E8;6.9664856E8;	999.0;428.02;341.64;135.53;91.84;	668.617									353822	150807	191474	159467	3	201323	172307	206367	3	17.2023	17.5468	17.2829	17.6192	17.3946	17.6549	1.15595	0.183516
165	4	6.50729	6.10487427E8;6.88498108E8;6.11490906E8;3.63252319E8;	999.0;549.13;252.77;190.13;	610.487									62262.2	52801.5	58860.4	62361.5	3	16148.3	21082.2	67683.3	3	15.6883	15.845	15.9284	13.9791	14.3637	16.0465	0.602871	0.184108
219	7	7.91987	4.19314575E8;4.20318024E8;6.15400696E8;6.16404236E8;4.21321838E8;4.58273834E8;4.78370972E8;	999.0;266.48;87.79;28.06;26.3;21.77;15.49;	419.315									511713	430670	466002	541730	3	143884	134379	575243	3	18.7162	18.83	19.0472	17.1345	17.0359	19.1338	0.59337	0.187431
507	8	13.695	9.10747559E8;8.88764221E8;8.89766968E8;8.63671997E8;8.90769531E8;8.93718994E8;8.94722107E8;9.44789063E8;	999.0;435.4;267.12;105.64;81.81;79.79;61.5;57.52;	910.748									247443	109307	172675	199875	3	194098	217784	215333	3	16.738	17.3977	17.6087	17.5664	17.7325	17.7162	1.30166	0.188511
632	16	17.3277	8.42721313E8;8.43724792E8;8.4767688E8;8.48680359E8;8.71756348E8;8.63650452E8;8.44727539E8;8.64654114E8;8.8375E8;8.49683594E8;8.45731079E8;8.84752991E8;8.65659668E8;9.42810242E8;8.50686523E8;9.43813477E8;	999.0;589.76;295.4;167.54;152.58;149.11;90.48;82.7;49.93;47.06;34.8;29.19;15.77;12.85;8.04;6.53;	842.721									2.43315e+06	1.06862e+06	1.15096e+06	1.35529e+06	3	1.32598e+06	1.26867e+06	1.65822e+06	3	20.0273	20.1344	20.3702	20.3386	20.2749	20.6612	1.18966	0.189214
162	2	6.40651	6.54513733E8;6.55517029E8;	999.0;336.84;	654.514									33342.4	27801.5	33062.3	32568.8	3	11773.6	11922.9	36123.7	3	14.7629	15.0129	14.9912	13.5233	13.5414	15.1407	0.640251	0.190325
86	7	4.40487	3.28247528E8;2.24164078E8;1.79106232E8;2.01088226E8;3.29250916E8;3.00216309E8;3.05171661E8;	999.0;331.62;300.17;225.47;191.03;140.59;80.37;	328.248									193689	52319.3	17768.5	74027.9	3	159847	43113.6	233864	3	15.6751	14.117	16.1758	17.2863	15.3959	17.8353	3.03107	0.19095
132	3	5.66238	6.26482422E8;4.30351746E8;6.27485962E8;	999.0;333.89;322.48;	626.482									20200.1	16773.7	16629.1	19313.2	3	6204.97	5502.85	20985.6	3	14.0339	14.0214	14.2373	12.5992	12.426	14.3571	0.62018	0.193176
174	2	6.74752	5.22435181E8;5.23438538E8;	999.0;248.19;	522.435									66030.5	58214.1	64393.7	65149.7	3	19520.8	18467.5	76444.2	3	15.8291	15.9746	15.9915	14.2527	14.1727	16.2221	0.60947	0.193567
190	16	7.20346	4.13265289E8;4.29239258E8;4.14268585E8;4.49336243E8;8.03541626E8;4.50356659E8;4.30242706E8;8.04544922E8;5.03383209E8;4.50339722E8;4.31237579E8;4.51360016E8;8.1951532E8;5.04386627E8;8.05548279E8;4.22325745E8;	999.0;375.62;258.1;204.83;127.19;118.86;92.15;66.02;51.83;47.27;30.4;29.9;22.38;16.95;13.52;10.62;	413.265									1.57697e+06	1.13061e+06	1.33685e+06	1.70135e+06	3	684029	638103	1.48937e+06	3	20.1087	20.3504	20.6982	19.3837	19.2834	20.5063	0.674414	0.196952
138	4	5.85312	5.38430054E8;4.08367401E8;5.39433594E8;4.08228912E8;	999.0;547.38;206.29;194.63;	538.43									47698.7	40291.7	48693.2	51461	3	15889	15081	56266	3	15.2982	15.5714	15.6512	13.9557	13.8804	15.78	0.621136	0.199219
92	32	4.63488	3.18299561E8;2.53179398E8;3.40281555E8;1.79106216E8;2.86200684E8;3.19302856E8;2.36176712E8;3.14231964E8;2.98237061E8;2.51163712E8;2.19173889E8;3.70330658E8;1.96132767E8;3.41284637E8;1.80112366E8;5.73302246E8;2.35168777E8;5.90328674E8;3.66299469E8;2.91156097E8;2.37179993E8;3.44242401E8;2.04137848E8;2.87203979E8;3.30226776E8;1.67106247E8;2.91135132E8;2.99240387E8;3.16211212E8;3.07130005E8;3.8828115…	999.0;622.31;306.89;298.44;195.69;183.43;168.4;124.87;108.02;95.81;88.73;75.0;72.26;54.4;52.36;51.92;49.08;45.28;39.36;35.8;34.47;32.78;29.09;28.13;27.32;20.55;18.99;17.39;16.14;15.39;12.09;10.76;	318.3									1.76365e+06	691250	354097	451114	3	276619	346303	407690	3	19.3988	18.4338	18.7831	18.0775	18.4017	18.6371	0.688699	0.199359
522	10	13.9561	6.94669128E8;7.46568176E8;7.4757135E8;7.74599365E8;8.94695313E8;6.96676147E8;4.85431732E8;7.24679688E8;8.95698669E8;4.86435028E8;	999.0;295.83;153.19;150.95;125.38;104.97;73.52;70.18;63.83;17.35;	694.669									192122	54118	11450.3	15105.2	3	11192.3	7688.47	11433.9	3	15.7238	13.4831	13.8828	13.4502	12.9085	13.481	0.375769	0.204123
677	12	18.6501	8.99786804E8;8.75707947E8;8.76710938E8;9.00788452E8;8.77714417E8;9.11778015E8;8.92684814E8;9.43696167E8;8.9368988E8;9.69828552E8;9.13796204E8;9.4469812E8;	999.0;940.72;524.25;251.82;161.55;151.04;83.45;19.68;18.78;16.66;15.7;8.46;	875.708				e.g: 1,2-di-(9Z,12Z-heptadecadienoyl)-3-(5Z,8Z,11Z,14Z-eicosatetraenoyl)-sn-glycerol	Triradylglycerols [GL03]	Glycerolipids [GL]	Triacylglycerols [GL0301]	e.g: TG(17:2(9Z,12Z)/17:2(9Z,12Z)/20:4(5Z,8Z,11Z,14Z))[iso3]	3.46637e+06	1.95235e+06	2.84329e+06	2.98894e+06	3	3.10435e+06	3.05089e+06	3.22949e+06	3	20.8968	21.4391	21.5112	21.5659	21.5408	21.6229	1.20555	0.206751
898	13	23.3209	9.30838867E8;8.76800537E8;9.33785522E8;9.56861328E8;9.34789063E8;9.69856995E8;9.50762695E8;9.5786499E8;9.70860962E8;9.58868408E8;9.718703E8;1.024906982E9;8.50784485E8;	999.0;351.3;164.19;109.11;101.95;84.85;70.84;68.79;61.73;43.81;36.39;28.79;25.39;	930.839									490204	372598	504380	473967	3	126213	160955	548160	3	18.5073	18.9442	18.8544	16.9455	17.2963	19.0642	0.618328	0.209338
225	2	7.97243	4.16372589E8;3.99346039E8;	999.0;409.82;	416.373									10063.8	6590.89	8866.32	7139.67	3	1000.63	965.249	11273.6	1	12.6863	13.1141	12.8016	9.9667	9.91476	13.4607	0.5859	0.211617
815	2	21.2382	9.51602478E8;2.74514374E8;	999.0;207.1;	951.602									82243.2	18323.7	32233.6	12854.5	3	1302.09	1162.9	32950.5	1	14.1614	14.9763	13.65	10.3466	10.1835	15.008	0.558501	0.211918
390	10	11.2645	7.75552124E8;7.2250885E8;7.76555603E8;7.80567871E8;7.7755896E8;7.81570801E8;7.91546753E8;7.59520935E8;8.92742737E8;1.293912598E9;	999.0;666.23;498.91;150.14;124.1;77.11;49.13;27.7;15.97;10.62;	775.552									3.3862e+06	2.32367e+06	1.7585e+06	2.88227e+06	3	656401	310889	2.90354e+06	3	21.148	20.7459	21.4588	19.3242	18.246	21.4694	0.5558	0.212266
655	6	17.9494	7.97661255E8;9.18752319E8;8.13635132E8;9.19755554E8;8.14638611E8;9.46784851E8;	999.0;889.74;585.57;577.0;310.56;180.15;	797.661									194865	17735.8	16515.3	16567.3	3	1122.9	7886.17	16140.3	2	14.1144	14.0115	14.0161	10.133	12.9451	13.9784	0.494887	0.214305
491	33	13.3226	8.71570801E8;8.7257428E8;8.56701111E8;8.73577759E8;8.57704468E8;8.58707275E8;8.7458075E8;8.6165625E8;8.93552856E8;8.62659546E8;8.59710693E8;8.94555908E8;8.6366272E8;8.87565186E8;6.69657166E8;9.63618164E8;3.97381927E8;8.95559021E8;6.92521179E8;8.88568604E8;9.09526672E8;9.64621643E8;7.19539978E8;1.93682953E8;5.93274353E8;9.29642029E8;1.93571472E8;9.05576355E8;9.30645203E8;6.93524597E8;1.93794449E8;…	999.0;614.15;311.5;192.57;181.41;54.7;37.8;22.64;14.12;12.95;10.06;8.18;3.44;3.43;3.19;2.98;2.28;2.24;1.99;1.94;1.93;1.72;1.6;1.4;1.29;1.05;1.05;1.05;0.85;0.76;0.75;0.61;0.61;	871.571									6.93157e+07	3.87826e+07	1.09092e+07	1.29168e+07	3	6.97071e+06	8.4994e+06	1.31908e+07	3	25.2089	23.379	23.6227	22.7329	23.0189	23.653	0.457778	0.214675
664	23	18.1961	8.56737122E8;8.82752563E8;8.57740479E8;8.83756042E8;8.58743225E8;8.84762573E8;9.10783264E8;8.61692444E8;8.87707703E8;9.11786865E8;8.85773071E8;8.88711121E8;8.59746948E8;9.0368158E8;9.23780396E8;9.12790039E8;9.04684753E8;8.78669739E8;8.63699219E8;9.05689941E8;9.78829407E8;9.55695374E8;9.79832336E8;	999.0;914.98;600.92;562.09;185.64;157.81;112.08;87.57;80.4;70.19;62.61;48.19;36.1;32.17;23.85;21.74;20.2;17.68;14.26;5.12;2.89;1.64;0.85;	856.737									1.49837e+07	7.72129e+06	1.07703e+07	1.22507e+07	3	1.20587e+07	1.15868e+07	1.4118e+07	3	22.8804	23.3606	23.5464	23.5236	23.466	23.751	1.22839	0.216358
122	14	5.43299	3.24289032E8;3.46270935E8;3.69346802E8;3.25292389E8;3.62244843E8;3.8234198E8;3.47274292E8;3.70350067E8;3.83362305E8;6.69552734E8;3.83345398E8;3.63248138E8;2.23168808E8;6.70555908E8;	999.0;339.63;273.61;211.94;77.03;64.64;63.54;58.86;23.19;22.03;15.28;13.73;11.01;9.47;	324.289									1.84581e+06	463673	1250.67	7923.79	2	1191.04	1229.74	1558.51	0	18.8227	10.2885	12.952	10.218	10.2641	10.6059	0.00841557	0.220799
387	14	11.2119	8.85550781E8;8.86554016E8;8.87559448E8;8.88562866E8;7.14622803E8;6.33473572E8;9.01545471E8;7.04521179E8;5.52497437E8;5.35471069E8;7.32552002E8;7.44552307E8;1.041772827E9;7.45556213E8;	999.0;603.19;177.3;35.12;16.97;12.75;4.47;4.45;4.08;3.87;3.3;3.3;1.95;1.69;	885.551									1.13687e+07	2.4889e+06	173462	255061	3	52139.1	156881	225453	3	21.2471	17.4043	17.9605	15.6701	17.2593	17.7825	0.148924	0.220819
369	20	10.8531	7.18536804E8;6.9050531E8;5.96523865E8;6.91508667E8;7.19539978E8;6.92521362E8;5.97527283E8;7.14505249E8;6.01479004E8;6.93524353E8;6.24555054E8;1.217984009E9;1.218987427E9;7.44552368E8;7.04520752E8;5.98530701E8;5.70508057E8;7.0151001E8;6.18456482E8;7.5465387E8;	999.0;730.25;354.63;294.77;273.74;237.3;129.25;108.44;108.29;98.71;53.87;29.75;26.14;25.6;23.69;21.54;15.71;14.06;9.3;4.41;	718.537									3.68874e+06	1.30878e+06	260550	180941	3	107385	128579	252630	3	20.3198	17.9912	17.4652	16.7124	16.9723	17.9467	0.279152	0.221202
602	15	16.3563	9.4074054E8;9.4173999E8;9.61665771E8;9.45692017E8;9.4274353E8;9.68767761E8;9.46695313E8;9.6266925E8;9.69771179E8;9.81763245E8;9.47698547E8;9.82766907E8;9.70774536E8;9.63673401E8;9.43746765E8;	999.0;676.69;284.64;280.79;224.34;208.42;183.73;183.2;149.96;75.72;60.86;50.27;50.18;49.04;47.46;	940.741									3.96652e+06	496006	25687.5	23479.6	3	14088	10601.5	24013	3	18.92	14.6488	14.5191	13.7822	13.372	14.5515	0.089334	0.225661
237	29	8.38047	7.92560486E8;7.93563782E8;7.97515564E8;7.94566406E8;7.64542114E8;7.98518738E8;7.65545593E8;8.2059137E8;8.13489197E8;7.99521729E8;7.9556958E8;8.21594849E8;8.14492798E8;7.66548584E8;8.33586487E8;6.13481384E8;9.82643799E8;8.22597717E8;8.00528259E8;9.83647461E8;8.15498169E8;6.30507935E8;6.14484619E8;7.26526794E8;9.45632019E8;8.65502991E8;9.87599182E8;6.48518372E8;1.74672028E8;	999.0;498.15;242.15;138.47;125.41;116.74;54.46;50.05;31.56;31.2;24.6;24.0;14.46;12.09;9.52;8.65;6.8;6.3;5.97;4.07;3.53;3.25;3.22;2.99;1.37;1.3;1.04;0.96;0.89;	792.56	792.562	[M+NH4]+	C45H74O10	Monogalactosyldiacylglycerol(18:3(9Z,12Z,15Z)/18:3(9Z,12Z,15Z))	Glycosyldiradylglycerols [GL05]	Glycerolipids [GL]	Glycosyldiacylglycerols [GL0501]	MGDG(18:3(9Z,12Z,15Z)/18:3(9Z,12Z,15Z))	212928	80297.2	6533.89	16509.4	3	1133.86	7150.24	12921.9	2	16.2931	12.6737	14.011	10.147	12.8038	13.6575	0.205205	0.22847
935	7	24.8802	9.06837158E8;9.07840271E8;9.32860352E8;9.33862976E8;9.7777301E8;1.99182236E8;9.18845337E8;	999.0;213.62;180.77;49.42;7.27;4.9;3.46;	906.837									1.06394e+07	7.15947e+06	2.31904e+06	9.56887e+06	3	1.02736e+07	9.07334e+06	1.07351e+07	3	22.7714	21.1451	23.1899	23.2924	23.1132	23.3558	1.57933	0.231483
838	2	21.6084	8.41723938E8;8.42727539E8;	999.0;403.66;	841.724									11214.1	1108.95	1299.85	1309.77	0	1423.59	1233.13	1762.46	0	10.115	10.3441	10.3551	10.4753	10.2681	10.7834	1.1884	0.232412
278	8	9.25323	1.23173877E9;1.215765259E9;1.216768677E9;1.232742554E9;1.238840576E9;1.23984314E9;1.8113298E8;1.233744995E9;	999.0;914.93;757.11;756.22;543.16;417.05;319.62;244.7;	1231.74									81953.9	1099.87	5957.17	13337.5	2	72240.9	8123.49	10435.3	3	10.1031	12.5404	13.7032	16.1405	12.9879	13.3492	4.45216	0.232885
588	3	15.8617	7.12643677E8;7.41678406E8;7.186026E8;	999.0;139.75;135.92;	712.644									58907.9	46892.2	47175.5	51896.5	3	14314.6	1236.62	58193.2	2	15.5171	15.5258	15.6633	13.8052	10.2722	15.8286	0.505223	0.235343
335	9	10.2651	6.53452759E8;6.54456238E8;6.74570435E8;6.55457031E8;6.75574036E8;4.75377136E8;5.47398254E8;7.01574341E8;9.08737366E8;	999.0;362.42;87.31;74.15;34.91;34.5;33.15;32.05;16.89;	653.453									439463	355547	340271	388861	3	191400	189688	422588	3	18.4397	18.3763	18.5689	17.5462	17.5333	18.6889	0.740935	0.236466
896	2	23.1701	9.23743469E8;9.24746887E8;	999.0;573.28;	923.743									1.06505e+06	959774	970336	1.00943e+06	3	359614	321146	1.28596e+06	3	19.8723	19.8881	19.9451	18.4561	18.2929	20.2944	0.669058	0.239123
391	8	11.3041	8.00640869E8;8.01641724E8;8.32665344E8;8.0559375E8;8.02645264E8;8.28669495E8;8.06596191E8;8.37619995E8;	999.0;515.63;315.43;115.72;111.7;95.8;58.09;27.67;	800.641									209832	110706	156384	216338	3	20207.7	108221	129667	3	16.7564	17.2547	17.7229	14.3026	16.7236	16.9844	0.533886	0.239219
366	8	10.8282	6.75565491E8;6.76584473E8;6.77588257E8;5.72487366E8;6.58468689E8;1.272976318E9;5.73490906E8;6.84575745E8;	999.0;794.46;328.35;117.0;92.23;54.42;50.59;38.65;	675.565									117704	98103.2	105344	124936	3	1042.29	24601	137585	2	16.582	16.6848	16.9308	10.0255	14.5864	17.07	0.497066	0.241313
333	20	10.2024	4.45366638E8;4.29371735E8;8.02638184E8;4.46370087E8;8.03641663E8;4.30375671E8;8.2462085E8;6.75495117E8;4.47373505E8;9.88690857E8;8.04644958E8;4.31382813E8;8.25624695E8;9.89694519E8;5.56492554E8;6.04548279E8;6.76499756E8;7.8155365E8;4.72413818E8;4.88432526E8;	999.0;648.34;417.56;298.7;197.56;172.07;62.32;52.61;46.27;44.99;43.19;41.55;31.9;27.95;19.16;17.11;15.48;13.92;9.31;5.98;	445.367									2.90302e+06	1.2422e+06	787127	885831	3	614870	655554	963034	3	20.2445	19.5862	19.7567	19.2299	19.3224	19.8772	0.766154	0.243525
466	2	12.7578	7.06630249E8;7.07633972E8;	999.0;395.06;	706.63									43105.7	29555.6	28922.6	41103.5	3	38747.2	37939	37806.7	3	14.8511	14.8199	15.327	15.2418	15.2114	15.2064	1.14974	0.25101
884	4	22.9813	1.95732254E8;1.95955261E8;9.51581421E8;6.03530457E8;	999.0;847.38;538.01;492.21;	195.732									38124.3	17108.3	1420.19	32445	2	29499.9	33554.7	35003.4	3	14.0624	10.4719	14.9857	14.8484	15.0342	15.0952	1.9237	0.25746
110	6	5.19645	4.1538855E8;3.92312592E8;4.12377716E8;4.16391785E8;4.08286469E8;3.93315948E8;	999.0;616.82;232.41;227.61;192.39;130.93;	415.389					Unknown				79107.5	40018.7	48440	46737.6	3	43926.9	52307.4	61399.2	3	15.2884	15.5639	15.5123	15.4228	15.6747	15.9059	1.16596	0.261766
948	5	25.4686	8.92830872E8;8.93834351E8;8.9483728E8;9.13759949E8;9.14763306E8;	999.0;610.07;168.16;87.19;52.94;	892.831									43672	30657.3	43373.7	38468	3	22734.6	24272.1	40772	3	14.9039	15.4045	15.2314	14.4726	14.567	15.3153	0.780261	0.26407
240	8	8.441	4.39319702E8;4.40323029E8;4.23324799E8;4.79312134E8;4.24332886E8;4.95286072E8;2.05121857E8;4.96289368E8;	999.0;301.02;255.84;197.08;127.71;123.67;67.56;38.48;	439.32									861389	252631	371500	357309	3	377408	340935	503232	3	17.9467	18.503	18.4468	18.5258	18.3791	18.9409	1.24468	0.26453
46	4	2.66036	3.17135284E8;2.77142853E8;3.40211151E8;3.33109192E8;	999.0;745.93;432.7;276.35;	317.135									67631.9	11206.7	1508.49	1349.51	1	1265.12	924.491	1316.48	0	13.4521	10.5589	10.3982	10.3051	9.85251	10.3625	0.249283	0.26671
378	6	11.0796	5.84523621E8;5.89478821E8;5.85527161E8;5.90482422E8;5.91485229E8;1.155968628E9;	999.0;849.07;364.08;306.28;47.03;41.66;	584.524									398022	219832	239629	229342	3	228076	242546	263272	3	17.746	17.8704	17.8071	17.7992	17.8879	18.0062	1.06546	0.267928
191	8	7.20053	5.51423584E8;5.5242688E8;5.68426453E8;5.53430176E8;1.116665527E9;5.69432678E8;5.67418396E8;1.117668579E9;	999.0;405.96;112.19;80.23;67.78;67.54;60.23;40.91;	551.424									581589	156967	39675.2	38394.3	3	25957.8	34819.9	41472.6	3	17.2601	15.276	15.2286	14.6639	15.0876	15.3399	0.43504	0.270729
731	2	19.9605	7.74599365E8;7.74599121E8;	999.0;610.88;	774.599									28183	6669.44	1260.07	1409.69	1	1188.2	1010.34	1253.28	0	12.7034	10.2993	10.4612	10.2146	9.98063	10.2915	0.369606	0.272936
173	5	6.75865	5.67418335E8;5.68421631E8;8.56522095E8;4.52276123E8;1.81121857E8;	999.0;422.68;233.86;178.24;145.29;	567.418									123456	27602.6	1342.56	1373.4	1	974.212	913.04	1244.3	0	14.7525	10.3908	10.4235	9.92809	9.83453	10.2811	0.103288	0.274406
203	2	7.63392	5.85411194E8;5.86414551E8;	999.0;338.52;	585.411									43773.8	27890.3	29280.8	31950.7	3	32894.7	29666.9	32362.1	3	14.7675	14.8377	14.9636	15.0056	14.8566	14.982	1.0651	0.280715
261	29	8.91045	7.14505676E8;7.94575378E8;7.15508911E8;7.95578918E8;7.16511902E8;6.88489868E8;7.9953064E8;7.96581604E8;8.00534119E8;8.22607056E8;8.23610291E8;7.97584595E8;8.01537109E8;8.15504944E8;8.35602356E8;7.28565735E8;9.84659729E8;8.24613464E8;8.36609131E8;9.85663269E8;7.29569092E8;6.32523743E8;6.93445435E8;9.89615173E8;6.50474792E8;6.16500488E8;6.0149231E8;8.37613098E8;6.33527344E8;	999.0;486.7;415.87;242.43;105.15;93.74;92.95;64.63;44.42;36.06;17.26;11.52;10.79;9.21;6.33;4.8;4.5;4.47;3.0;2.73;2.44;1.47;1.33;1.21;1.16;1.07;0.75;0.7;0.45;	714.506				e.g: 1-hexadecanoyl-2-(5Z,8Z,11Z,14Z-eicosatetraenoyl)-sn-glycero-3-phosphate	Glycerophosphates [GP10]	Glycerophospholipids [GP]	Diacylglycerophosphates [GP1001]	e.g: PA(16:0/20:4(5Z,8Z,11Z,14Z))	1.44023e+06	444263	47524.9	63268.4	3	37575.4	41475.5	59301.9	3	18.7611	15.5364	15.9492	15.1975	15.34	15.8558	0.249259	0.281474
344	2	10.3428	5.13369324E8;5.14372803E8;	999.0;339.44;	513.369									70157.5	37781.7	68525.2	75691.2	3	25454.3	15250.5	74284.9	3	15.2054	16.0643	16.2078	14.6356	13.8966	16.1808	0.631818	0.282187
347	58	10.416	6.90505676E8;6.91508972E8;6.95460938E8;5.94507996E8;7.23492065E8;6.96464111E8;6.93524841E8;5.99463135E8;6.97476624E8;7.24495178E8;5.95511414E8;6.2052356E8;7.1550885E8;7.19460815E8;6.86591858E8;6.00466736E8;6.98480164E8;6.66505798E8;5.07439636E8;6.73478882E8;7.16521484E8;5.24466309E8;6.21527161E8;7.09476624E8;6.88489868E8;7.2549823E8;6.25478882E8;6.94527893E8;5.96514771E8;6.67509399E8;5.29421509E8…	999.0;444.87;339.39;300.5;297.06;135.16;129.73;122.37;121.66;120.17;116.17;79.4;78.68;64.21;52.18;49.06;47.56;43.45;42.34;41.43;32.91;31.73;31.37;28.02;25.8;25.35;23.92;19.84;19.82;19.02;16.68;15.81;15.14;15.07;14.1;13.2;12.62;12.14;11.87;11.09;10.79;10.59;9.7;8.44;8.07;6.36;5.58;5.25;4.37;3.59;3.39;2.82;1.88;1.72;1.33;0.97;0.27;0.27;	690.506									1.00602e+07	4.97721e+06	1.14735e+06	1.61764e+06	3	1.23627e+06	976542	1.40199e+06	3	22.2469	20.1299	20.6255	20.2376	19.8973	20.419	0.466896	0.282234
357	14	10.6458	8.16654114E8;8.17657288E8;8.38636047E8;8.18660522E8;8.3963916E8;8.19663574E8;8.40642273E8;8.54609741E8;8.61711853E8;9.06623291E8;8.55613159E8;9.9566156E8;8.83534363E8;1.205975098E9;	999.0;505.58;155.22;138.08;75.94;24.41;18.99;13.28;7.89;6.58;6.43;4.42;4.18;3.58;	816.654									6.83849e+06	2.13134e+06	680540	571901	3	512018	494204	679012	3	21.0233	19.3763	19.1254	18.9658	18.9147	19.3731	0.498033	0.284141
48	17	2.76839	2.44190308E8;2.89248016E8;2.66172119E8;2.45193619E8;2.26179703E8;2.32190338E8;2.90251343E8;3.02243195E8;2.82146027E8;2.77248047E8;2.36161667E8;2.67175537E8;3.03263611E8;5.09355042E8;3.47253418E8;2.54172211E8;3.03246521E8;	999.0;499.66;251.21;139.09;115.4;101.59;76.3;73.68;71.17;56.25;38.78;30.74;20.49;18.85;18.35;13.62;11.23;	244.19									230548	70471.7	26106.7	26550.3	3	25771.8	24949.3	22301.1	3	16.1048	14.6721	14.6964	14.6535	14.6067	14.4448	0.593056	0.284825
58	4	3.18627	1.97000381E8;1.55973877E8;1.82984695E8;1.44981796E8;	999.0;701.09;534.69;422.8;	197									66479.2	53676.4	51811.5	57389.5	3	20245.2	12917.6	80268.3	3	15.712	15.661	15.8085	14.3053	13.6571	16.2925	0.69642	0.286571
40	8	2.5127	2.24185226E8;2.07158676E8;2.52216431E8;2.25188553E8;2.08162018E8;2.29140656E8;2.53219849E8;2.45114548E8;	999.0;905.39;212.66;106.78;94.08;46.12;24.13;10.09;	224.185									1.93237e+06	217045	258254	436273	3	230815	595782	1.36365e+06	3	17.7276	17.9784	18.7349	17.8164	19.1844	20.379	2.40272	0.287851
315	16	9.92242	9.62675598E8;7.77546936E8;9.67630798E8;9.6367865E8;9.68634155E8;7.78550293E8;9.64681824E8;7.3557135E8;9.69637207E8;5.69434082E8;6.78506409E8;9.83604431E8;9.65684509E8;7.09476501E8;4.74429688E8;9.70639709E8;	999.0;651.85;611.94;542.88;331.6;290.96;162.18;151.51;101.13;86.47;58.03;40.71;37.07;37.02;32.37;20.84;	962.676				Unknown	Unknown				293178	72483.1	8326.99	7468.12	3	6011.54	5961.13	8262.49	3	16.1454	13.0236	12.8665	12.5535	12.5414	13.0124	0.22922	0.291651
403	9	11.4669	7.89640442E8;8.16669434E8;7.9359375E8;7.90644531E8;8.17672913E8;8.48696106E8;8.09570679E8;8.49699463E8;8.29665833E8;	999.0;314.72;314.62;235.15;157.61;145.16;75.99;57.86;54.64;	789.64									177726	94191	68886.9	105369	3	171616	74035	156029	3	16.5233	16.0719	16.6851	17.3888	16.1759	17.2515	1.49631	0.294843
446	17	12.3347	6.82632874E8;6.83636108E8;6.52622253E8;8.72716736E8;8.73720215E8;6.53625916E8;7.04614746E8;6.84639526E8;6.74604431E8;7.05616577E8;8.7472345E8;8.94698669E8;6.75607788E8;6.54629272E8;8.95701233E8;7.27690613E8;7.20588623E8;	999.0;450.35;398.32;327.52;171.52;169.86;165.61;93.54;93.25;69.79;48.15;41.6;39.69;36.88;22.23;19.93;18.81;	682.633									2.31471e+06	708375	209488	233501	3	181423	173951	253392	3	19.4342	17.6765	17.8331	17.469	17.4083	17.951	0.528734	0.296105
202	31	7.62343	9.54612854E8;9.55615906E8;9.59568115E8;8.50542358E8;9.60571411E8;9.56619141E8;8.51545776E8;9.61574341E8;9.5762207E8;8.52548767E8;9.75541565E8;9.76544922E8;9.62577087E8;8.55497681E8;6.86518555E8;9.82643494E8;5.73486389E8;8.53551514E8;8.33515991E8;8.56501099E8;6.13481384E8;9.83647095E8;6.87522034E8;9.77548889E8;7.92560791E8;5.74489746E8;1.04070229E8;6.30507996E8;7.00534363E8;5.88445557E8;1.02855957…	999.0;557.75;413.22;310.05;229.31;182.21;143.07;72.85;40.47;37.56;29.94;17.21;15.91;13.73;11.52;8.97;8.41;7.0;6.57;6.01;5.26;4.17;4.03;3.94;3.59;3.43;1.88;1.67;1.58;1.33;0.74;	954.613									5.90132e+06	2.0908e+06	321243	386873	3	239726	280455	418742	3	20.9956	18.2933	18.5615	17.871	18.0974	18.6757	0.335459	0.297144
548	4	14.5564	7.46567932E8;6.93524536E8;7.19460449E8;7.12489746E8;	999.0;288.04;221.24;61.82;	746.568				e.g: 1-hexadecanoyl-2-(13Z,16Z-docosadienoyl)-glycero-3-phosphate	Glycerophosphates [GP10]	Glycerophospholipids [GP]	Diacylglycerophosphates [GP1001]	e.g: PA(16:0/22:2(13Z,16Z))	49837.4	11362.9	1361.65	1465.51	1	1213.96	1053.93	1431.16	0	13.472	10.4111	10.5172	10.2455	10.0416	10.483	0.260679	0.297486
172	6	6.69967	3.57335541E8;4.02393219E8;3.79317383E8;3.58338806E8;4.03396576E8;3.95291351E8;	999.0;862.0;730.26;225.1;203.42;143.5;	357.336									192715	37986.8	1277.07	48357.7	2	172988	29333.5	46090.9	3	15.2132	10.3186	15.5615	17.4003	14.8403	15.4922	2.83506	0.2996
782	7	20.3862	6.82648132E8;6.8365155E8;7.03577454E8;6.87603699E8;6.84656433E8;8.5668573E8;7.04580811E8;	999.0;415.39;187.79;126.56;113.43;90.91;83.03;	682.648									129094	11601.8	1448.73	1445.47	1	1139.9	891.926	1805.1	0	13.5021	10.5006	10.4973	10.1547	9.80078	10.8179	0.264689	0.300091
371	5	10.9499	7.88614868E8;7.89618042E8;7.90621277E8;7.91624268E8;9.46768799E8;	999.0;484.3;120.61;20.27;3.22;	788.615									3.7195e+06	1.58114e+06	2.32883e+06	2.22503e+06	3	2.21288e+06	2.26229e+06	2.63394e+06	3	20.5925	21.1512	21.0854	21.0775	21.1094	21.3288	1.15878	0.301713
873	19	22.7035	8.76799744E8;8.77802734E8;8.78806213E8;8.79809021E8;8.81754272E8;9.17825378E8;8.82757813E8;9.18829651E8;1.92952957E8;1.92841461E8;1.93064438E8;9.49741821E8;5.77517334E8;8.59773376E8;8.68553284E8;6.03514282E8;3.38906799E8;8.60776062E8;1.93175858E8;	999.0;599.13;191.93;39.04;15.57;10.37;8.9;6.04;2.25;1.66;1.11;0.89;0.62;0.33;0.25;0.24;0.24;0.24;0.19;	876.8									1.39274e+06	1.09193e+06	1.43302e+06	1.47127e+06	3	800426	731150	1.57066e+06	3	20.0585	20.4506	20.4886	19.6104	19.4798	20.5829	0.776291	0.303384
285	15	9.32215	6.91508911E8;7.42581848E8;9.60659912E8;7.43585205E8;6.96463928E8;6.74483154E8;9.61663452E8;5.77482422E8;9.62666199E8;6.65493591E8;5.78483276E8;9.19555969E8;1.345949341E9;7.24570496E8;9.20559387E8;	999.0;87.04;38.44;36.21;35.66;29.62;21.83;14.58;6.76;5.48;5.2;4.91;3.87;3.75;2.23;	691.509									8.23363e+06	2.3743e+06	104736	115129	3	81537	87558.7	108398	3	21.1791	16.6764	16.8129	16.3152	16.418	16.726	0.106968	0.306869
733	18	19.6656	8.46753113E8;8.47756531E8;8.48758606E8;8.74784119E8;8.51708191E8;8.75787476E8;8.49763611E8;8.52711548E8;8.87778809E8;8.88784058E8;8.767901E8;8.68685486E8;9.41825806E8;9.0976349E7;8.6969043E8;8.77793091E8;9.43834106E8;1.58963654E8;	999.0;583.43;180.5;75.31;53.34;44.88;33.87;31.02;25.47;13.29;12.4;11.97;6.36;5.12;2.58;2.34;1.36;1.29;	846.753									1.03333e+06	686404	831116	835100	3	531104	491277	902390	3	19.3887	19.6647	19.6716	19.0186	18.9062	19.7834	0.81814	0.308731
692	11	19.0132	9.5170343E8;9.51630859E8;1.204495483E9;1.204453979E9;5.3533313E8;2.13540573E8;2.28881088E8;6.37080505E8;9.51442383E8;2.66736053E8;2.13534943E8;	999.0;243.55;239.01;218.51;205.52;202.32;139.86;132.5;100.55;82.94;32.26;	951.703									847616	50740.9	40858.2	17462.8	3	711330	658174	10936.1	3	15.6309	15.3183	14.092	19.4402	19.3281	13.4168	12.6574	0.308763
294	17	9.46508	7.9659137E8;7.97594849E8;8.01546509E8;7.98597656E8;8.02549988E8;8.24622803E8;8.03552917E8;8.17520386E8;8.2562616E8;7.99600647E8;8.18523865E8;8.37618103E8;6.1751178E8;8.2662915E8;8.19528992E8;6.77494019E8;5.99485291E8;	999.0;504.21;230.8;135.64;111.09;36.25;28.07;26.04;24.2;23.66;12.41;11.76;7.47;6.48;2.07;1.92;1.54;	796.591	796.593	[M+NH4]+	C45H78O10	Monogalactosyldiacylglycerol(18:2(9Z,12Z)/18:2(9Z,12Z))	Glycosyldiradylglycerols [GL05]	Glycerolipids [GL]	Glycosyldiacylglycerols [GL0501]	MGDG(18:2(9Z,12Z)/18:2(9Z,12Z))	1.73526e+07	7.57825e+06	1.39871e+06	2.02628e+06	3	1.25661e+06	1.2189e+06	2.11696e+06	3	22.8534	20.4157	20.9504	20.2611	20.2171	21.0136	0.417374	0.310453
362	25	10.8097	6.34539368E8;6.35542847E8;6.36545837E8;6.3949408E8;6.40497375E8;6.62569946E8;1.255999634E9;6.63573303E8;1.257003052E9;6.41500671E8;1.258006104E9;6.17513306E8;6.64576721E8;6.18516846E8;3.37273071E8;1.259009644E9;7.07481689E8;1.251044312E9;1.252048218E9;7.04580872E8;6.19519043E8;6.78545349E8;3.38276428E8;1.58760513E8;1.277041382E9;	999.0;423.7;97.55;93.29;40.3;36.1;17.06;15.1;15.0;7.81;6.22;4.93;2.93;2.0;1.97;1.9;1.5;1.15;0.79;0.39;0.36;0.35;0.32;0.23;0.21;	634.539									1.05832e+08	6.64462e+07	8.66758e+07	1.06953e+08	3	1.0139e+08	8.83038e+07	1.23748e+08	3	25.9857	26.3691	26.6724	26.5953	26.396	26.8828	1.20519	0.311341
438	2	12.1736	8.32664063E8;8.33667786E8;	999.0;455.81;	832.664									86572.4	67445.2	1423.45	1606.69	1	1079.88	1133.46	1557.39	0	16.0414	10.4752	10.6499	10.0766	10.1465	10.6049	0.0535042	0.313595
788	20	20.4758	9.24799011E8;9.25802124E8;8.60769043E8;8.61772339E8;8.62777161E8;9.52830322E8;9.2975415E8;9.53833679E8;9.30757751E8;9.45728271E8;9.65826111E8;9.66829956E8;9.46731689E8;9.54836609E8;9.31760681E8;8.63782288E8;8.8880072E8;1.019872742E9;1.020877258E9;9.55839722E8;	999.0;656.59;281.58;160.1;46.5;38.2;30.5;24.35;18.48;16.17;14.59;10.59;9.89;7.21;7.04;6.87;6.82;5.41;3.79;2.9;	924.799				e.g: 1,2-di-(9Z,12Z,15Z-octadecatrienoyl)-3-eicosanoyl-sn-glycerol	Triradylglycerols [GL03]	Glycerolipids [GL]	Triacylglycerols [GL0301]	e.g: TG(18:3(9Z,12Z,15Z)/18:3(9Z,12Z,15Z)/20:0)[iso3]	1.74492e+07	1.16754e+07	1.46611e+07	1.61247e+07	3	1.5069e+07	1.4838e+07	1.89674e+07	3	23.477	23.8055	23.9428	23.8451	23.8228	24.177	1.15103	0.313942
544	6	14.5821	7.756026E8;6.58611633E8;1.046820679E9;6.86643005E8;6.5961499E8;7.08684814E8;	999.0;822.27;366.53;324.31;320.05;147.9;	658.612									33767.6	8873.33	1301	1303.26	1	1169.2	1177.77	1249.23	0	13.1153	10.3454	10.3479	10.1913	10.2018	10.2868	0.313324	0.321863
143	26	6.01565	1.79106216E8;3.53265472E8;1.13107002E8;2.70205841E8;3.54268799E8;6.915271E8;3.4831012E8;3.6923941E8;6.86571594E8;4.21252625E8;5.04388336E8;6.83541809E8;4.35249664E8;4.53279572E8;6.32435547E8;7.14602966E8;2.71209198E8;4.65317444E8;3.3128363E8;6.84545288E8;6.87575317E8;4.96338379E8;1.04070274E8;7.15606506E8;6.85575745E8;6.51406372E8;	999.0;461.75;451.35;123.47;89.17;65.22;42.34;42.16;33.53;32.3;31.42;31.19;30.67;22.28;21.41;19.73;19.27;16.52;16.34;14.56;13.61;12.31;11.91;11.59;9.82;8.96;	179.106									1.20612e+06	608559	473052	518836	3	443127	390673	559054	3	19.215	18.8516	18.9849	18.7574	18.5756	19.0926	0.870291	0.322244
826	4	21.3356	9.13802612E8;1.98960861E8;1.221186157E9;3.01169525E8;	999.0;431.56;84.53;39.31;	913.803									364865	1336.76	375417	1548.32	1	1004.56	993.49	1440.07	0	10.3845	18.5181	10.5965	9.97234	9.95636	10.4919	0.00908829	0.322329
131	2	5.65495	3.37234283E8;3.5320813E8;	999.0;195.81;	337.234				e.g: 9-oxo-15S-hydroxy-10Z,13E-prostadienoic acid	Eicosanoids [FA03]	Fatty Acyls [FA]	Prostaglandins [FA0301]	e.g: PGA1	57627.5	39047.9	53536.6	52307.5	3	54818.6	47753.7	68254	3	15.253	15.7082	15.6747	15.7424	15.5433	16.0586	1.17899	0.323108
73	6	3.789	3.07129974E8;2.69174194E8;2.91156036E8;2.97166412E8;3.4622171E8;1.04106651E8;	999.0;579.19;508.29;165.89;163.32;136.62;	307.13									92757.2	15487	1491.42	1411.64	1	1250.54	965.869	1786.65	0	13.9188	10.5425	10.4632	10.2883	9.91568	10.803	0.217675	0.326036
755	4	20.0688	8.77723633E8;8.78726746E8;8.7972998E8;8.80732849E8;	999.0;579.45;181.9;36.56;	877.724									3.13813e+06	1185.61	1337.95	1398.03	0	1429.32	83690.4	1634.79	1	10.2114	10.3858	10.4492	10.4811	16.3528	10.6749	22.1222	0.326239
408	2	11.6182	4.13265381E8;2.38200851E8;	999.0;250.03;	413.265									17158.7	11032.1	16033.4	17528.5	3	8241.18	1020.54	19166.7	2	13.4294	13.9688	14.0974	13.0086	9.99512	14.2263	0.637495	0.326957
88	4	4.49725	3.22273468E8;5.00275208E8;3.23276764E8;4.80307312E8;	999.0;473.91;198.39;167.15;	322.273									149390	11049.2	1165.31	1427.77	1	1287.37	1028.71	1256.76	0	13.4317	10.1865	10.4795	10.3302	10.0066	10.2955	0.261894	0.329536
465	18	12.7607	6.54565369E8;6.55568665E8;8.5871637E8;6.5952063E8;6.82596619E8;8.6367218E8;8.59719849E8;8.79645569E8;6.83599976E8;8.6467511E8;6.60524048E8;8.8674762E8;8.80648865E8;8.60722656E8;8.8775116E8;8.99742737E8;9.36732361E8;8.09624695E8;	999.0;410.21;391.3;303.08;294.84;234.78;199.81;153.12;144.63;136.77;123.14;84.46;80.74;64.64;62.19;51.23;49.3;45.14;	654.565									275207	131198	184550	220002	3	226089	189696	211359	3	17.0014	17.4936	17.7472	17.7865	17.5333	17.6893	1.17059	0.3305
719	4	19.2336	8.32737122E8;8.33740723E8;8.34743774E8;1.04114754E8;	999.0;558.44;149.86;8.55;	832.737									2.38199e+06	1.26716e+06	1.61342e+06	1.7724e+06	3	1.56607e+06	1.69054e+06	2.20652e+06	3	20.2732	20.6217	20.7573	20.5787	20.6891	21.0733	1.17412	0.331471
727	3	19.6	9.25803162E8;9.52793884E8;9.57747986E8;	999.0;199.49;30.77;	925.803					Unknown				15105.6	1012.79	1376.83	1222.93	0	1308.24	1245.79	1461.43	0	9.98412	10.4271	10.2561	10.3534	10.2828	10.5132	1.11153	0.332518
436	37	12.1553	6.38570496E8;6.39574036E8;6.43525452E8;6.40577087E8;6.66601501E8;6.44528809E8;6.67604675E8;1.264062378E9;1.265065186E9;1.266068481E9;6.59499268E8;6.78564819E8;6.45532043E8;1.259106689E9;1.260110229E9;6.03531433E8;6.7956842E8;1.267072144E9;6.215448E8;7.11512817E8;1.261113525E9;6.04533447E8;3.41304413E8;6.79596741E8;7.06596375E8;3.37273102E8;7.12516541E8;6.8057135E8;6.82576599E8;1.268075073E9;6.225…	999.0;431.61;122.81;100.62;74.88;53.0;32.57;31.37;27.04;11.82;11.6;10.9;10.65;5.45;4.7;4.58;4.13;3.6;2.96;2.89;2.08;1.83;1.71;1.5;1.48;1.39;1.32;1.0;0.92;0.77;0.68;0.62;0.6;0.58;0.52;0.5;0.37;	638.57									5.11896e+07	2.91245e+07	4.40655e+07	4.87282e+07	3	4.94297e+07	4.08877e+07	5.67882e+07	3	24.7957	25.3931	25.5383	25.5589	25.2852	25.7591	1.20659	0.333173
512	10	13.7648	8.7157135E8;8.72574585E8;8.73577942E8;6.81620911E8;8.74581238E8;8.94556396E8;4.29371765E8;9.09527039E8;9.10530396E8;4.81479889E8;	999.0;605.95;177.97;36.83;34.18;21.09;20.95;14.27;6.84;3.75;	871.571									146176	12958.6	1352.56	1535.93	1	1114.18	1222.09	1698.35	0	13.6616	10.4015	10.5849	10.1218	10.2551	10.7299	0.254597	0.333232
638	17	17.4691	9.42752258E8;9.43755554E8;9.47707458E8;9.63681519E8;8.92736938E8;9.44758484E8;9.70783508E8;9.48710938E8;9.64684875E8;8.93740234E8;9.71786804E8;8.97692322E8;9.83778503E8;9.49714355E8;9.65689148E8;9.72790222E8;8.98695984E8;	999.0;665.09;279.44;274.79;270.01;206.8;195.35;182.07;173.63;145.93;131.95;68.32;65.84;59.56;50.37;45.53;42.12;	942.752									2.07144e+06	240573	1461.97	1190.57	1	1116.9	1014.18	1225.02	0	17.8761	10.5137	10.2174	10.1253	9.9861	10.2586	0.0137983	0.334799
60	2	3.27052	6.50409546E8;6.51412842E8;	999.0;359.94;	650.41									35698.4	7727.6	1303.76	1302.62	1	1195.05	1215.26	1286.3	0	12.9158	10.3485	10.3472	10.2229	10.247	10.329	0.357714	0.33523
528	21	14.1004	8.58716614E8;8.59719849E8;1.032804932E9;8.60722473E8;1.033808594E9;1.034811768E9;8.61725952E8;1.037760498E9;1.038763916E9;8.79645996E8;7.46568054E8;5.53439392E8;7.81630859E8;6.48606384E8;1.035814575E9;6.49609741E8;1.03976709E9;6.95636536E8;7.76605957E8;7.72582825E8;1.053734497E9;	999.0;578.54;228.54;167.58;148.33;50.62;31.74;28.79;19.7;19.0;18.18;15.45;14.5;14.17;12.09;7.18;6.4;5.79;5.17;4.49;3.52;	858.717									84332.2	7218.38	1311.82	1297.11	1	1133.54	900.304	1694.88	0	12.8175	10.3574	10.3411	10.1466	9.81427	10.727	0.379424	0.337008
250	9	8.61341	4.69364166E8;8.59529053E8;4.70367401E8;8.60532166E8;4.9134848E8;8.81510864E8;9.15739258E8;6.29473694E8;4.92351807E8;	999.0;376.56;276.39;199.06;156.92;137.44;122.18;73.68;54.42;	469.364				e.g: (5Z,7E)-(1S,3R)-(26,26)-(27,27)-diethano-9,10-seco-5,7,10(19)-cholestatriene-1,3,25-triol	Secosteroids [ST03]	Sterol Lipids [ST]	Vitamin D3 and derivatives [ST0302]	e.g: 1alpha,25-dihydroxy-(26,26)-(27,27)-diethanovitamin D3 / 1alpha,25-dihydroxy-(26,26)-(27,27)-diethanocholecalciferol	259311	141187	213901	222783	3	233580	211992	220738	3	17.1073	17.7066	17.7653	17.8336	17.6937	17.752	1.15304	0.337048
99	8	4.87999	4.03231659E8;4.48289398E8;4.25213654E8;4.04235046E8;4.49292877E8;4.2025824E8;4.41187592E8;4.2621698E8;	999.0;905.07;382.87;199.4;183.09;139.88;93.12;65.02;	403.232									561679	203395	189831	395382	3	316509	98661.7	120686	3	17.6339	17.5344	18.5929	18.2719	16.5902	16.8809	0.679496	0.33825
43	4	2.61743	1.72205536E8;1.84205551E8;1.73208893E8;2.3018988E8;	999.0;116.62;114.91;60.39;	172.206									557701	85509.2	1217.26	1262.54	1	23614.4	9409.06	89666.4	3	16.3838	10.2494	10.3021	14.5274	13.1998	16.4523	1.39438	0.342529
411	3	11.6074	8.14653809E8;8.15657532E8;8.20612671E8;	999.0;494.22;238.49;	814.654									7881.38	5167.98	1296.07	1427.8	1	1073.43	1093.62	1771.92	0	12.3354	10.3399	10.4796	10.068	10.0949	10.7911	0.499119	0.344686
49	2	2.77504	3.34236908E8;3.35240326E8;	999.0;206.6;	334.237									282336	44100.2	140344	197794	3	190807	140539	205289	3	15.4285	17.0986	17.5936	17.5418	17.1006	17.6473	1.40393	0.345126
595	27	16.0996	9.64736755E8;9.6573999E8;8.12653442E8;8.13656921E8;9.85665771E8;9.69692017E8;9.66743286E8;9.86669434E8;9.70695435E8;9.92768433E8;8.40684753E8;8.17608582E8;9.93771301E8;8.41688293E8;8.18612E8;8.14660156E8;9.20309509E8;9.71698669E8;1.062851807E9;8.3358252E8;8.53679749E8;9.94774414E8;9.22307617E8;8.5468457E8;8.34586487E8;8.42691528E8;7.1652179E8;	999.0;677.53;582.87;336.24;319.01;307.38;223.7;212.08;209.17;207.52;200.82;175.51;145.72;124.15;99.45;87.91;75.81;70.6;70.52;69.28;64.3;51.51;42.05;41.81;41.12;37.18;24.54;	812.653									2.03415e+06	308796	59798.4	60992.2	3	47468.4	61433.5	65981.9	3	18.2363	15.8678	15.8963	15.5347	15.9067	16.0098	0.407098	0.346921
587	6	15.8825	8.8870575E8;8.89709229E8;8.93661072E8;9.09634949E8;8.94664673E8;9.1063855E8;	999.0;615.67;375.96;354.38;236.31;224.0;	888.706									1.3938e+06	149588	1457	1267.77	1	1083.56	1191.16	1430.29	0	17.1906	10.5088	10.3081	10.0816	10.2182	10.4821	0.0243249	0.347454
243	19	8.51388	7.36531616E8;7.37535095E8;8.66573425E8;8.67576965E8;7.5250647E8;8.38568848E8;7.43539917E8;7.53509521E8;8.3957251E8;8.68579834E8;6.08523743E8;8.71528687E8;5.91496948E8;7.34575867E8;5.895177E8;7.86519653E8;7.59499878E8;8.72532349E8;8.6958252E8;	999.0;423.19;234.27;108.66;86.25;60.31;44.11;34.75;27.52;27.3;17.33;12.91;11.55;7.23;7.1;5.29;3.5;2.93;1.93;	736.532									101154	48997.8	21321.1	24647	3	18151.9	17609.1	30120.1	3	15.5804	14.38	14.5891	14.1478	14.104	14.8784	0.693736	0.349954
656	7	17.9007	8.71757324E8;9.16793701E8;9.17796875E8;9.1881012E8;9.44825073E8;9.45828369E8;1.98148422E8;	999.0;856.79;575.83;458.53;311.24;178.49;177.45;	871.757									235833	107373	182825	219484	3	207272	177137	247284	3	16.7123	17.4801	17.7438	17.6612	17.4345	17.9158	1.23939	0.350205
28	23	2.0735	5.72247864E8;5.77202942E8;3.66211456E8;5.37210754E8;5.7325116E8;1.87132416E8;5.54237244E8;2.71164673E8;3.94242645E8;4.52248047E8;2.1910112E8;6.00279053E8;2.93146515E8;6.58284485E8;3.06190491E8;1.53126984E8;3.87140533E8;5.55240662E8;5.48305359E8;5.19200195E8;1.44101578E8;7.50310425E8;2.37111694E8;	999.0;471.69;406.77;319.6;263.62;240.71;235.21;225.6;177.31;160.13;145.56;144.27;103.03;98.72;97.45;96.74;96.6;92.55;75.44;65.95;58.61;50.62;45.76;	572.248									121507	51667.4	1470.79	1469.69	1	1094.16	1319.38	1784.43	0	15.657	10.5224	10.5213	10.0956	10.3656	10.8012	0.0768748	0.352375
389	34	11.2988	6.80478638E8;6.81482361E8;6.63452148E8;1.342923096E9;1.343926392E9;7.08509949E8;6.64455444E8;1.34492981E9;6.82485413E8;7.09513306E8;1.345933105E9;6.65458923E8;1.272983887E9;1.273987305E9;7.10516663E8;1.277939331E9;1.278942505E9;1.346935913E9;1.347878418E9;1.325896362E9;1.348881714E9;1.326900024E9;7.78551147E8;1.279945801E9;7.45505188E8;7.50520569E8;6.86437134E8;1.327902832E9;1.349885132E9;7.46508…	999.0;462.85;324.25;270.08;251.69;142.56;141.81;115.58;106.61;65.94;36.04;30.83;28.44;23.77;15.16;13.37;11.6;8.53;8.52;7.86;7.61;7.24;5.89;5.15;4.82;4.61;3.93;3.26;3.04;2.85;1.19;0.77;0.61;0.4;	680.479									6.74924e+07	2.63622e+07	1.67186e+07	3.38079e+07	3	6.5172e+07	2.18789e+07	3.43539e+07	3	24.652	23.995	25.0109	25.9577	24.383	25.034	1.57897	0.353026
334	17	10.2259	1.194814941E9;1.195818481E9;1.196822021E9;1.222846191E9;1.223849609E9;1.215744263E9;1.199770264E9;1.197824585E9;1.216747803E9;1.200773682E9;1.224852539E9;1.217750854E9;1.2017771E9;1.235841064E9;1.236842529E9;1.198827271E9;1.225856201E9;	999.0;810.42;332.93;143.28;121.83;101.36;95.46;94.74;80.61;75.57;50.84;33.32;31.12;26.31;19.43;19.19;14.36;	1194.81									1.97603e+06	376789	152184	440800	3	1.9081e+06	269382	417681	3	18.5234	17.2155	18.7498	20.8637	18.0393	18.672	2.67605	0.35317
128	6	5.59313	6.9539032E8;6.74461182E8;6.79416504E8;6.96393677E8;6.75464355E8;2.55231277E8;	999.0;881.68;490.52;388.08;355.21;165.55;	695.39					Unknown				210405	26174.5	1184.46	32711.6	2	194097	13897	25213.8	3	14.6759	10.21	14.9975	17.5664	13.7625	14.6219	3.88223	0.353173
502	26	13.4988	1.056805054E9;1.057808105E9;1.058811035E9;1.061759888E9;8.18685364E8;1.062763672E9;8.19688782E8;1.059814575E9;1.077733643E9;1.063766724E9;1.078737183E9;8.20691772E8;1.08483606E9;1.079740479E9;1.064769775E9;1.097831055E9;8.82716003E8;8.38747864E8;3.83366425E8;1.098833496E9;8.21694824E8;6.42565491E8;7.23492188E8;8.83719727E8;1.080740112E9;7.9670105E8;	999.0;703.93;254.98;155.05;122.29;103.16;64.42;63.01;45.64;36.01;31.11;17.67;14.15;10.05;9.64;5.25;4.82;4.49;3.58;3.44;3.11;3.07;2.92;2.44;2.15;1.36;	1056.81									864230	119046	1171.71	1314.55	1	992.699	922.14	1616.75	0	16.8612	10.1944	10.3604	9.95521	9.84884	10.6589	0.0290589	0.35345
328	10	10.1469	5.86437256E8;6.31495178E8;5.87440491E8;6.03463806E8;6.0446698E8;6.44490479E8;5.88444946E8;6.08419189E8;6.45493713E8;7.03552368E8;	999.0;572.93;349.07;247.41;92.31;68.57;67.12;48.14;30.68;25.03;	586.437									830222	164700	49399.3	171969	3	801678	108193	160863	3	17.3295	15.5922	17.3918	19.6127	16.7232	17.2955	2.77343	0.356544
773	4	20.1921	9.03738647E8;9.0474231E8;9.05745544E8;9.06748352E8;	999.0;611.53;161.28;37.5;	903.739									2.50742e+06	1326.2	1383.69	1568.95	0	998.79	1081.77	1623.56	0	10.3731	10.4343	10.6156	9.96404	10.0792	10.6649	0.865683	0.356674
374	16	10.9865	5.80528809E8;7.2349176E8;1.017760681E9;1.018764465E9;5.85485962E8;1.068721313E9;6.68617493E8;6.73478638E8;1.066775635E9;5.50481995E8;5.86487671E8;7.3355658E8;6.69621155E8;7.34560791E8;8.68625488E8;8.75727844E8;	999.0;707.0;622.24;423.76;319.44;206.72;169.49;142.63;140.15;124.45;106.65;104.78;78.19;67.92;63.21;49.5;	723.492									272779	48905.6	1141.11	1192.75	1	1142.89	924.979	1300.52	0	15.5777	10.1562	10.2201	10.1585	9.85328	10.3449	0.0657381	0.359045
63	8	3.39852	3.93285156E8;3.94288391E8;4.21316376E8;3.76258698E8;4.2231958E8;4.91358093E8;3.77261963E8;7.68536743E8;	999.0;229.51;137.36;48.91;30.48;12.22;6.87;4.97;	393.285									1.63184e+06	1.24029e+06	968272	1.1125e+06	3	1.13686e+06	792414	999350	3	20.2422	19.8851	20.0854	20.1166	19.5959	19.9306	0.881834	0.360746
470	37	12.877	1.054789185E9;1.05579248E9;1.056795898E9;1.059744385E9;1.060747925E9;6.66637878E8;1.075718262E9;1.05779895E9;1.061751099E9;6.67641357E8;1.076721802E9;6.96648499E8;1.08282019E9;1.08382373E9;6.97651978E8;6.88619812E8;1.077725342E9;1.062753662E9;6.89623474E8;7.4757135E8;1.095814575E9;7.11696045E8;1.127732178E9;7.98638672E8;8.867323E8;6.98655212E8;1.128735352E9;8.70559143E8;7.18630615E8;8.18675903E8;…	999.0;694.01;256.18;215.13;146.56;115.72;61.89;61.58;52.51;51.66;42.88;36.53;31.48;22.32;16.57;15.68;14.21;13.68;7.88;7.49;7.39;5.28;5.1;4.84;4.41;3.87;3.61;3.03;2.85;2.75;2.48;2.45;2.14;2.03;1.67;1.54;1.44;	1054.79									9.14564e+06	1.49946e+06	1289.35	1226.4	1	979.658	905.476	1803.53	0	20.516	10.3324	10.2602	9.93613	9.82253	10.8166	0.00245588	0.362749
441	31	12.2669	1.052773438E9;1.053776978E9;1.054780151E9;1.05772876E9;1.058732178E9;1.073702393E9;1.055783203E9;1.059735474E9;8.40690125E8;1.080804932E9;1.081807617E9;6.70632813E8;6.41625793E8;1.060738403E9;1.075709717E9;6.71636169E8;9.71776733E8;7.46567993E8;1.082811157E9;8.41690918E8;1.093799438E9;9.07592529E8;1.125716675E9;6.62604187E8;9.08595764E8;6.00554932E8;6.05509888E8;1.009791626E9;9.54749939E8;8.62672…	999.0;696.2;255.65;243.32;166.5;64.78;60.32;58.47;44.87;37.65;27.63;26.11;17.46;14.6;14.29;11.49;11.48;10.64;10.36;8.67;7.49;7.46;5.92;4.99;4.95;3.75;2.32;2.1;1.62;1.51;1.09;	1052.77									1.29004e+07	1.55378e+06	11020.8	14283.6	3	9717.76	12997.5	13728.6	3	20.5674	13.4279	13.8021	13.2464	13.6659	13.7449	0.0230791	0.363879
53	16	3.01664	2.28195328E8;2.73253082E8;2.50177246E8;2.29198715E8;2.66151245E8;2.86248291E8;2.74256409E8;2.51180649E8;2.87268707E8;2.67154419E8;3.1526358E8;1.81121902E8;2.68187836E8;2.87251678E8;1.04070274E8;2.11168823E8;	999.0;372.23;260.55;141.12;88.17;66.69;59.56;35.06;18.08;11.97;11.4;9.97;9.93;8.32;8.23;7.49;	228.195				e.g. 3-tridecynoic acid	Fatty Acids and Conjugates [FA01]	Fatty Acyls [FA]	Unsaturated fatty acids [FA0103]		2.60664e+06	1.06032e+06	436013	571656	3	527008	525024	409354	3	20.0161	18.734	19.1248	19.0075	19.002	18.643	0.70667	0.363909
789	2	20.2821	9.19712891E8;1.98908646E8;	999.0;153.99;	919.713									746454	1259.93	1045.97	1167.72	0	1373.23	1078.11	901283	1	10.2991	10.0306	10.1895	10.4234	10.0743	19.7816	260.17	0.364134
955	9	26.2242	9.44861694E8;9.45865295E8;9.49817078E8;9.50820496E8;9.72892883E8;9.5182373E8;9.65791016E8;9.47871033E8;9.66794373E8;	999.0;660.4;342.5;219.49;169.74;73.09;59.7;52.78;40.05;	944.862				e.g: 1-(9Z-heptadecenoyl)-2,3-di-(11Z-eicosenoyl)-sn-glycerol	Triradylglycerols [GL03]	Glycerolipids [GL]	Triacylglycerols [GL0301]	e.g: TG(17:1(9Z)/20:1(11Z)/20:1(11Z))[iso3]	612673	314457	407070	404650	3	395944	411166	414544	3	18.2625	18.6349	18.6263	18.5949	18.6494	18.6612	1.08478	0.364244
806	3	21.0046	9.03739502E8;9.26815369E8;9.27817505E8;	999.0;759.43;453.17;	903.74									103724	1124.33	15241.5	1456.51	1	1097.49	1235.37	1442.04	0	10.1348	13.8957	10.5083	10.1	10.2707	10.4939	0.211808	0.365735
531	22	14.1975	1.058820557E9;1.059824097E9;1.060827271E9;1.063775879E9;1.064779175E9;1.0618302E9;1.079749512E9;1.065782471E9;1.080753174E9;1.086851685E9;1.081756348E9;6.92520752E8;1.066785767E9;1.08785498E9;7.06633057E8;7.47571411E8;6.48591309E8;1.131763428E9;8.0865863E8;7.20543945E8;1.132765991E9;7.11587585E8;	999.0;694.56;250.89;170.85;118.22;61.44;43.05;40.23;30.01;12.96;10.75;10.52;10.3;9.53;8.44;7.71;5.23;5.21;4.82;4.31;3.24;2.85;	1058.82									5.00851e+06	813261	1313.07	1228.69	1	1111.11	1295.34	1277.15	0	19.6334	10.3587	10.2629	10.1178	10.3391	10.3187	0.00451531	0.366867
218	15	7.94437	4.25304077E8;4.10317017E8;4.09309174E8;4.70362274E8;4.26307312E8;1.17090918E9;4.47286072E8;4.11320374E8;4.65296478E8;4.3229895E8;4.71365204E8;4.81270355E8;4.83356934E8;4.48289185E8;4.48272858E8;	999.0;396.74;303.65;290.23;257.38;147.98;132.73;127.85;99.38;94.36;90.8;70.79;67.45;48.66;45.2;	425.304									362373	169428	301490	364444	3	313187	309294	407832	3	17.3703	18.2017	18.4753	18.2567	18.2386	18.6376	1.23337	0.367921
658	5	17.9956	9.44767639E8;9.45770752E8;9.65697632E8;9.49723267E8;9.72799011E8;	999.0;640.59;318.13;302.77;208.63;	944.768									129388	23054.3	1134.27	1296.5	1	1081.09	1163.48	1391.36	0	14.4927	10.1475	10.3404	10.0783	10.1842	10.4423	0.14267	0.372745
534	22	14.4004	9.12763733E8;9.13766602E8;9.40793945E8;9.17718384E8;9.41797119E8;9.1872168E8;9.14775391E8;8.86747986E8;9.33691833E8;8.87751282E8;9.53789063E8;9.42800537E8;9.34695313E8;9.54792969E8;8.91703369E8;9.77789368E8;9.55800903E8;1.010834595E9;8.60732971E8;9.07677368E8;8.39671875E8;9.28777405E8;	999.0;634.14;275.36;266.21;172.68;162.44;124.25;99.58;64.51;60.18;52.9;47.67;40.02;35.04;28.77;5.16;4.72;4.72;4.53;4.23;3.18;2.53;	912.764									7.09911e+06	3.40647e+06	5.7285e+06	6.14718e+06	3	5.75641e+06	5.29293e+06	7.47592e+06	3	21.6998	22.4497	22.5515	22.4567	22.3356	22.8338	1.21222	0.372808
420	5	11.8173	6.50570435E8;7.76638245E8;7.81593689E8;9.56753296E8;9.61707825E8;	999.0;339.15;254.33;118.55;112.04;	650.57									48157.1	33672.3	36130.8	49902.1	3	18632.6	38923	37425.1	3	15.0393	15.1409	15.6068	14.1855	15.2483	15.1917	0.793455	0.373643
151	18	6.19144	2.28195328E8;4.31383362E8;4.08307495E8;4.32386719E8;2.44190308E8;4.24281464E8;4.4437851E8;4.09310822E8;7.93626038E8;3.86325653E8;4.25284912E8;4.45381836E8;7.71644226E8;4.73393738E8;1.7313205E8;7.72647705E8;3.8732901E8;2.09153183E8;	999.0;936.58;450.09;243.84;177.62;145.29;143.96;103.27;44.19;38.94;34.59;34.19;25.62;19.33;16.92;11.15;10.53;8.84;	228.195									1.25083e+06	668689	253639	80233.9	3	57866.7	274409	85460.2	3	19.351	17.9524	16.2919	15.8204	18.066	16.383	0.416669	0.375242
161	28	6.42587	9.0976364E7;1.58963684E8;1.06950256E8;1.04991959E8;2.2695108E8;5.88362305E8;4.35268311E8;1.32002869E8;3.67281158E8;1.72979294E8;4.28276154E8;1.29101883E8;3.9319809E8;3.25210846E8;4.35249603E8;3.41184631E8;4.61287109E8;5.74383118E8;5.89365662E8;3.87247314E8;4.36271729E8;2.40966721E8;1.40104248E8;4.93348877E8;1.74937576E8;6.79437866E8;7.15435547E8;5.09343475E8;	999.0;179.84;124.17;102.64;98.23;97.46;94.28;76.96;65.84;42.92;42.37;40.94;31.43;27.5;27.04;26.41;22.77;22.07;21.07;20.89;18.1;18.04;17.1;17.08;13.5;12.25;11.31;6.46;	90.9764									100472	4881.72	1356.22	1307.57	0	1366.88	1222.68	1412.56	0	12.2532	10.4054	10.3527	10.4167	10.2558	10.4641	0.530398	0.376092
113	8	5.3265	4.80307526E8;4.60325989E8;4.81311035E8;3.80336273E8;5.44336182E8;3.91223816E8;9.40622742E8;4.68307434E8;	999.0;275.09;229.03;203.53;164.7;98.04;71.25;43.84;	480.308									259314	48160.9	1075.45	1508.63	1	1305.99	1115.23	1435.03	0	15.5556	10.0707	10.559	10.3509	10.1231	10.4869	0.0759928	0.377417
871	8	22.6506	9.14814453E8;9.15818115E8;9.16821777E8;9.42845825E8;9.43849304E8;9.20773621E8;1.90062424E8;1.89950882E8;	999.0;601.03;185.21;29.72;22.73;12.2;7.64;3.95;	914.814									233663	131160	230640	155846	3	207648	205656	183816	3	17.001	17.8153	17.2498	17.6638	17.6499	17.4879	1.15353	0.377859
961	9	26.8	9.70877197E8;9.71880676E8;9.72883789E8;9.98908325E8;9.76835815E8;1.011903687E9;9.91806519E8;9.92809875E8;9.93814026E8;	999.0;674.56;213.89;126.26;52.31;24.86;23.3;21.74;5.47;	970.877									62490.7	48692.2	53976.4	58396.1	3	13431.3	37268.6	71684	3	15.5714	15.72	15.8336	13.7133	15.1857	16.1294	0.759843	0.378903
642	14	17.6547	9.18752441E8;9.19755737E8;9.39681702E8;9.46783569E8;9.24711121E8;9.20757874E8;9.40684937E8;9.47786987E8;9.25713928E8;9.48790039E8;9.41683716E8;9.14669373E8;9.5977948E8;9.33762939E8;	999.0;635.64;260.17;220.02;186.48;184.3;167.32;144.72;59.11;47.77;46.35;31.86;19.15;11.76;	918.752									1.74868e+06	214620	1514.94	1218.71	1	1268.95	1200.91	1733.12	0	17.7114	10.565	10.2511	10.3094	10.2299	10.7592	0.019337	0.379562
965	3	26.8553	9.32862244E8;9.33865417E8;9.61893127E8;	999.0;655.11;68.16;	932.862									2.61018e+06	1019.16	2.68566e+06	1537.57	1	1068.48	1155.7	1720.76	0	9.99317	21.3568	10.5864	10.0613	10.1746	10.7488	0.00146749	0.379572
112	2	5.19901	3.75320862E8;1.72132813E8;	999.0;386.07;	375.321									54198.3	7766.42	1524.67	1595.79	1	52335	10494.8	1234.58	2	12.923	10.5743	10.6401	15.6755	13.3574	10.2698	5.88454	0.379854
80	8	4.27222	6.14328674E8;5.97302246E8;6.15332153E8;6.19284058E8;5.98305542E8;5.79291199E8;6.16335083E8;3.37273071E8;	999.0;294.14;281.76;100.09;83.28;51.64;47.02;26.2;	614.329									438255	74464.1	1474.46	1265.57	1	1428.89	1071.06	1735.75	0	16.1843	10.526	10.3056	10.4807	10.0648	10.7613	0.0548636	0.380949
75	7	3.97584	3.20242462E8;2.23168808E8;2.85169128E8;3.07129944E8;3.23124878E8;3.0715094E8;2.30247391E8;	999.0;938.62;748.05;645.65;546.09;544.22;290.31;	223.169									68743.7	12054	1430.07	6243.67	2	1075.66	902.202	7356.03	1	13.5572	10.4819	12.6082	10.071	9.81731	12.8447	0.473134	0.381875
567	18	15.2078	9.62720947E8;9.63724365E8;9.6767627E8;9.83650146E8;9.64727905E8;9.90752075E8;9.68679688E8;9.84653687E8;9.91755493E8;9.69683167E8;9.6573114E8;9.85657715E8;1.003747559E9;9.92758789E8;1.004751099E9;7.74599243E8;7.88614807E8;9.7068634E8;	999.0;685.76;249.27;238.02;236.37;180.46;162.54;162.2;122.58;53.3;52.32;48.65;44.52;40.99;39.26;27.64;15.18;12.81;	962.721									4.58091e+06	469144	1344.42	1231.75	1	1196.54	1289.66	1541.17	0	18.8397	10.3928	10.2665	10.2247	10.3328	10.5898	0.00853764	0.382312
130	28	5.68118	3.77265228E8;3.72310089E8;3.78268646E8;3.15252411E8;3.93239258E8;3.3227887E8;3.73313416E8;7.34571716E8;7.62602783E8;7.39526978E8;3.94242584E8;4.45252686E8;3.16255737E8;3.55283966E8;7.63606384E8;7.35575256E8;3.33282227E8;7.40530762E8;7.31541748E8;7.61508911E8;7.33575684E8;7.61606934E8;7.3853125E8;2.6323642E8;7.62512329E8;7.32544983E8;7.36578613E8;4.46256195E8;	999.0;385.21;223.31;162.58;158.38;132.29;89.66;56.31;49.54;48.76;31.61;26.2;25.09;24.73;24.64;24.24;21.41;21.05;19.73;19.34;14.42;13.68;13.38;10.72;8.77;7.46;4.73;4.61;	377.265									566017	179532	127989	132679	3	122274	111938	149173	3	17.4539	16.9657	17.0176	16.8998	16.7723	17.1866	0.870933	0.384076
252	19	8.53513	9.58644165E8;9.59647339E8;9.63599243E8;9.64602478E8;9.6065033E8;7.12489807E8;6.74475525E8;7.13493225E8;9.65605652E8;9.61653198E8;6.754776E8;9.86674988E8;6.62474243E8;9.87678528E8;9.66608337E8;7.32515564E8;7.02496399E8;6.99559021E8;4.47382263E8;	999.0;570.4;393.63;214.25;174.61;168.49;80.7;68.4;65.64;35.26;29.18;27.68;26.98;16.9;14.44;12.38;5.98;5.67;3.36;	958.644									1.73551e+06	382751	1252.35	1101.53	1	1079.1	1054.44	1621.02	0	18.546	10.2904	10.1053	10.0756	10.0423	10.6627	0.00974945	0.384825
804	16	21.0064	9.12798889E8;9.13802856E8;9.14804993E8;9.40829712E8;8.96768066E8;9.41833557E8;9.17754395E8;9.18757813E8;9.42836731E8;8.62775452E8;9.19760864E8;9.53825562E8;9.54830505E8;9.34731628E8;1.94117096E8;9.33728088E8;	999.0;648.66;114.92;105.53;88.08;67.44;50.48;32.63;23.29;22.33;9.88;7.29;4.36;1.89;1.74;1.33;	912.799									1.41901e+06	938163	1.31081e+06	1.28437e+06	3	1.37022e+06	1.1487e+06	1.47101e+06	3	19.8395	20.322	20.2926	20.386	20.1316	20.4884	1.12922	0.385109
38	4	2.4269	6.45290405E8;6.46293945E8;6.67272278E8;6.90348328E8;	999.0;346.69;224.84;161.65;	645.29									27091.2	1092.77	23178.5	24055.5	2	18422.1	20891.2	32710.5	3	10.0938	14.5005	14.5541	14.1691	14.3506	14.9975	1.49035	0.38635
633	18	17.3115	9.16736755E8;9.17740173E8;9.21692139E8;9.37665955E8;9.23706543E8;9.18743286E8;9.44769409E8;9.22695557E8;9.38669373E8;9.45771851E8;9.57763123E8;9.23698669E8;9.46773743E8;9.19743835E8;9.39674011E8;9.58766602E8;9.94327942E8;9.95328735E8;	999.0;637.42;275.92;235.54;215.22;201.83;175.85;175.24;147.39;125.45;58.86;55.33;43.98;42.95;39.51;36.33;23.52;20.95;	916.737									3.64781e+06	451434	1151.61	1476.9	1	1440.97	1086.97	1662.18	0	18.7842	10.1694	10.5284	10.4928	10.0861	10.6989	0.00922807	0.386992
196	10	7.39063	5.38385498E8;8.24526672E8;8.25530151E8;5.39388794E8;5.9345929E8;1.171833008E9;8.3652655E8;6.65398682E8;8.63545654E8;8.37530273E8;	999.0;781.62;348.79;270.17;239.24;237.06;225.47;164.65;143.53;75.5;	538.385									32842.9	4819.16	1272.45	1511.45	0	1141.24	1304.02	1752.3	0	12.2346	10.3134	10.5617	10.1564	10.3488	10.775	0.552088	0.388112
414	11	11.698	6.2455481E8;6.2951001E8;6.25558289E8;6.30513611E8;6.45484009E8;6.5258606E8;6.46487488E8;6.53588989E8;6.26561584E8;6.96464111E8;6.47490173E8;	999.0;567.99;397.41;219.8;213.71;189.11;82.75;79.9;73.79;29.0;24.09;	624.555									1.43305e+06	729323	563701	618840	3	702752	626689	755626	3	19.4762	19.1046	19.2392	19.4227	19.2574	19.5273	1.09059	0.390004
208	10	7.73191	8.76557983E8;8.77561157E8;8.38542297E8;8.78563782E8;8.39545715E8;8.81513E8;8.82516785E8;8.40548645E8;8.12526733E8;5.99502075E8;	999.0;470.67;276.63;120.44;114.32;58.49;34.18;29.58;25.19;17.16;	876.558									750065	252188	97363.9	147352	3	106409	106076	138874	3	17.9441	16.5711	17.1689	16.6993	16.6947	17.0834	0.707098	0.390205
564	10	15.1291	9.16794434E8;9.17797668E8;8.86747986E8;8.87751282E8;8.91703125E8;8.6669104E8;8.92706665E8;8.62739441E8;8.81757568E8;8.95784485E8;	999.0;628.36;344.38;202.98;128.04;111.34;74.92;38.55;25.15;16.39;	916.794									786497	343049	642216	758594	3	721674	651305	719050	3	18.3881	19.2927	19.533	19.461	19.313	19.4557	1.19965	0.390387
52	2	2.87518	1.9510112E8;2.40158951E8;	999.0;181.39;	195.101									119381	17538.1	1139.13	1589.95	1	1378.86	1109.87	1686.86	0	14.0982	10.1537	10.6348	10.4293	10.1162	10.7201	0.206028	0.390492
313	2	9.80098	5.49411377E8;5.65385315E8;	999.0;570.43;	549.411									60362.9	12947.1	25287.4	65124.1	3	8437.75	10764.2	36337.9	3	13.6603	14.6261	15.9909	13.0426	13.394	15.1492	0.537351	0.39341
36	3	2.33863	4.40248077E8;4.41251373E8;4.45203583E8;	999.0;185.97;94.91;	440.248	440.247	[M+H]+	C23H37NO5S	5S-hydroxy,6R-(S-cysteinyl),7E,9E,11Z,14Z-eicosatetraenoic acid	Eicosanoids [FA03]	Fatty Acyls [FA]	Leukotrienes [FA0302]	LTE4	56459.4	10708.8	5311.41	1111.38	2	10049	4893.42	9781.45	2	13.3865	12.3749	10.1181	13.2948	12.2566	13.2558	1.44317	0.394567
10	30	1.7016	1.1808593E8;1.04070313E8;8.67211182E8;8.68214783E8;1.19089241E8;1.82080719E8;1.4809642E8;1.019221741E9;8.69217407E8;5.95143188E8;7.47154053E8;1.020225037E9;6.17104309E8;1.172299805E9;7.69114929E8;8.83206177E8;8.84237793E8;1.036248169E9;7.48157227E8;1.021227844E9;6.82211731E8;5.96146484E8;8.84208862E8;8.70220215E8;6.18107544E8;7.7011853E8;1.171232666E9;8.34222534E8;1.325312744E9;1.037251587E9;	999.0;373.95;141.47;68.54;50.72;45.5;38.7;31.45;18.84;15.74;14.13;13.03;12.26;8.8;8.37;8.27;8.2;6.03;5.46;5.33;4.99;4.94;3.92;3.32;3.0;2.9;2.87;2.36;2.17;2.08;	118.086									3.586e+06	2.03471e+06	786153	1.07392e+06	3	611064	672823	1.40219e+06	3	20.9564	19.5845	20.0345	19.221	19.3599	20.4192	0.689657	0.396426
553	9	14.8424	1.034820435E9;1.035824219E9;1.039775879E9;1.036827148E9;1.040779175E9;1.037830566E9;1.055749634E9;1.041782593E9;1.056753418E9;	999.0;660.35;256.2;227.68;166.66;61.15;60.39;57.91;35.31;	1034.82									694971	125975	1062.45	1402.14	1	1304.87	1170.35	1506.26	0	16.9428	10.0532	10.4534	10.3497	10.1927	10.5568	0.030999	0.397284
229	28	8.1365	8.525578E8;8.53561157E8;8.54564209E8;7.32560547E8;7.33563782E8;5.75502014E8;8.57512817E8;8.35531494E8;8.55566772E8;9.8465918E8;8.58516235E8;5.76505493E8;9.85662598E8;7.34567017E8;8.59519165E8;9.86665588E8;7.77618347E8;9.97654297E8;5.77508728E8;6.15496887E8;8.62568359E8;7.38526489E8;5.7050769E8;9.98657776E8;7.7862207E8;6.32523315E8;1.30158646E8;1.9411705E8;	999.0;478.11;136.6;84.21;36.59;36.58;34.52;28.71;25.03;21.63;15.67;13.63;12.58;7.78;4.06;3.84;3.68;2.93;2.59;2.34;2.18;1.97;1.93;1.6;1.47;1.13;0.79;0.68;	852.558									1.00914e+06	310884	97059.1	91506.7	3	84819.9	85088.9	118363	3	18.246	16.5666	16.4816	16.3721	16.3767	16.8529	0.577179	0.397608
123	2	5.45966	6.78469666E8;6.7947229E8;	999.0;383.82;	678.47				1-(1Z-hexadecenyl)-2-tridecanoyl-glycero-3-phosphoserine	Glycerophosphoserines [GP03]	Glycerophospholipids [GP]	1-(1Z-alkenyl),2-acylglycerophosphoserines [GP0303]	PS(P-16:0/13:0)	57512.2	10580.9	7685.31	1109	2	11938.1	6036.16	9902.6	3	13.3692	12.9079	10.115	13.5433	12.5594	13.2736	1.43879	0.400396
79	3	4.19857	2.94205719E8;3.22237E8;2.95209137E8;	999.0;340.82;134.31;	294.206									109253	62729.9	33034.5	107214	3	42937.4	38675.8	50333.2	3	15.9369	15.0117	16.7101	15.3899	15.2391	15.6192	0.650051	0.403085
460	3	12.6435	9.46768555E8;8.04669495E8;9.47771912E8;	999.0;898.68;584.37;	804.669									51447.3	30604.9	34215.9	55505.2	3	27903.3	31369	37711.8	3	14.9015	15.0624	15.7603	14.7681	14.9371	15.2027	0.806011	0.404727
918	11	24.0759	9.16830505E8;9.17834045E8;9.2178595E8;9.1884082E8;9.22789307E8;9.45865051E8;9.37759766E8;9.19839661E8;9.38763E8;9.2379248E8;9.39767639E8;	999.0;645.2;221.98;188.59;135.48;111.51;47.89;41.33;31.27;26.98;7.94;	916.831									2.73403e+06	1.58045e+06	2.34522e+06	2.33112e+06	3	2.61742e+06	2.1368e+06	2.30211e+06	3	20.5919	21.1613	21.1526	21.3197	21.027	21.1345	1.12779	0.406226
56	2	3.12871	4.12244995E8;4.13248169E8;	999.0;165.84;	412.245									88264.1	63799	79642.4	86240.3	3	85229.6	74402.4	94167.4	3	15.9612	16.2812	16.3961	16.3791	16.1831	16.5229	1.105	0.413326
356	3	10.6577	8.00623657E8;8.01626953E8;8.02629639E8;	999.0;482.06;113.37;	800.624	800.625	[M+NH4]+	C45H82O10	e.g: Monogalactosyldiacylglycerol(18:1(9Z)/18:1(9Z))	Glycosyldiradylglycerols [GL05]	Glycerolipids [GL]	Glycosyldiacylglycerols [GL0501]	e.g: MGDG(18:1(9Z)/18:1(9Z))	230262	119818	72162.9	59966.8	3	108602	96140.5	88913.2	3	16.8705	16.139	15.8719	16.7287	16.5529	16.4401	1.16555	0.417406
594	13	16.1136	8.90779968E8;8.91782654E8;8.95735046E8;8.96737854E8;8.92783813E8;8.97739136E8;9.11708557E8;9.31805054E8;8.64764038E8;8.97799805E8;9.12711731E8;8.80773132E8;9.29789307E8;	999.0;615.59;465.47;283.95;181.65;67.85;61.22;60.13;43.5;41.64;34.11;18.42;12.47;	890.78									711818	306523	567914	571460	3	543183	492766	692830	3	18.2256	19.1153	19.1243	19.0511	18.9105	19.4021	1.19564	0.417979
215	3	8.70318	4.46398193E8;4.89429047E8;4.47382324E8;	999.0;394.33;268.44;	446.398					Sterols [ST01] / Secosteroids [ST03]	Sterol Lipids [ST]	e.g: Cholesterol and derivatives [ST0101]		8316.86	1359.53	1331.15	1129.72	0	1383.44	1276.28	1376.44	0	10.4089	10.3785	10.1417	10.434	10.3177	10.4267	1.05648	0.41929
792	9	20.5734	9.26815125E8;9.2781842E8;7.96737488E8;8.34753113E8;7.97740906E8;8.35756592E8;8.77724426E8;7.98744141E8;8.36758972E8;	999.0;694.83;283.82;221.11;152.67;127.0;90.13;35.64;32.98;	926.815									2.40906e+06	1.25598e+06	1.30421e+06	1.2697e+06	3	1.0573e+06	1.03694e+06	1.43635e+06	3	20.2604	20.3147	20.2761	20.0119	19.9839	20.454	0.92185	0.431492
649	15	17.8116	8.9475238E8;8.95755859E8;8.96758667E8;9.2278302E8;8.97761353E8;9.23786316E8;9.35778381E8;9.2478949E8;9.36782959E8;9.25792786E8;9.67694824E8;9.92823181E8;9.68698547E8;9.08767395E8;2.23814102E8;	999.0;624.87;204.86;52.87;43.89;32.96;12.66;10.09;7.96;2.07;1.02;0.77;0.64;0.35;0.28;	894.752									1.00558e+08	6.52767e+07	8.56244e+07	9.77443e+07	3	8.80784e+07	8.17058e+07	1.13972e+08	3	25.9601	26.3515	26.5425	26.3923	26.2839	26.7641	1.14121	0.433723
308	6	9.65842	7.17524475E8;7.43539978E8;6.88489807E8;1.98855026E8;8.3459906E8;6.00546204E8;	999.0;252.43;242.88;118.75;74.97;20.71;	717.524									325412	1014.87	11362.4	21957.5	2	15311.1	11671.7	16280.8	3	9.98708	13.472	14.4224	13.9023	13.5107	13.9909	1.26005	0.435494
167	3	6.55003	5.10354279E8;9.31427063E8;3.82330841E8;	999.0;506.22;373.8;	510.354									40330.8	7424.9	1079.4	1257.29	1	1183.95	1260.11	1367.85	0	12.8582	10.076	10.2961	10.2094	10.2993	10.4177	0.390501	0.43924
11	22	1.6821	1.38054657E8;1.62112061E8;1.46117203E8;2.29154205E8;1.60096405E8;1.39057907E8;2.41154205E8;9.38290649E8;1.29065521E8;1.17073624E8;1.46092026E8;9.39293701E8;1.63115402E8;5.56237549E8;2.30157532E8;3.97088593E8;2.44057724E8;4.57145935E8;2.28026443E8;9.40296753E8;5.97178284E8;5.70216797E8;	999.0;316.07;157.89;118.87;83.53;68.75;63.58;52.71;52.15;40.83;24.2;21.47;16.13;10.45;9.89;9.35;8.88;6.86;6.44;6.34;5.31;3.78;	138.055									1.56341e+06	800315	1.40835e+06	1.38924e+06	3	1.30293e+06	1.2334e+06	1.63665e+06	3	19.6102	20.4256	20.4059	20.3133	20.2342	20.6423	1.15984	0.447197
667	4	18.3633	9.15681458E8;9.16684753E8;9.35778748E8;9.90828979E8;	999.0;607.86;307.63;54.99;	915.681									774716	183711	228642	250151	3	146936	133346	282906	3	17.4871	17.8027	17.9324	17.1648	17.0248	18.11	0.850089	0.447516
718	2	19.1272	8.54669983E8;8.8169104E8;	999.0;863.64;	854.67									28003.5	1327.05	1491.75	1092.34	0	1125.55	924.01	1417.71	0	10.374	10.5428	10.0932	10.1364	9.85176	10.4693	0.886509	0.452392
17	11	1.80915	2.05096725E8;2.0610022E8;1.88070145E8;1.89073517E8;2.21091599E8;2.42099457E8;4.12149414E8;4.24206909E8;5.43261902E8;7.83237854E8;5.52206482E8;	999.0;118.6;112.7;11.52;11.05;8.55;6.63;5.0;4.88;4.14;3.07;	205.097									3.29535e+06	1.24338e+06	2.82426e+06	3.04677e+06	3	2.56512e+06	2.58518e+06	3.40186e+06	3	20.2458	21.4294	21.5389	21.2906	21.3018	21.6979	1.20209	0.455994
274	20	9.15694	9.34644165E8;9.35647766E8;7.18536621E8;9.39599426E8;9.40603088E8;9.36650452E8;9.41605896E8;1.346952881E9;5.96523804E8;9.37653137E8;6.75485046E8;9.04564636E8;5.97527466E8;6.78496643E8;6.94448853E8;6.2455481E8;1.51553955E8;1.347955444E9;1.348960083E9;1.349963989E9;	999.0;531.61;528.1;392.47;204.83;162.83;69.79;64.27;49.89;33.66;21.99;17.78;16.3;11.11;10.57;10.31;10.18;8.02;4.56;0.63;	934.644									1.85062e+06	428504	111962	112861	3	78718.9	107876	182700	3	18.7089	16.7727	16.7842	16.2644	16.719	17.4791	0.565253	0.459175
256	17	8.8119	9.55755005E8;9.56758667E8;9.71728821E8;9.9182605E8;9.78830994E8;6.71463318E8;9.72732544E8;9.57761719E8;9.92829651E8;9.79834351E8;6.91560608E8;6.72466553E8;6.92564453E8;9.73736389E8;9.93832581E8;9.80837708E8;8.38605042E8;	999.0;611.16;390.57;312.85;241.96;240.98;239.25;197.44;175.61;157.81;117.86;94.45;80.77;64.28;61.21;50.07;37.9;	955.755									695375	236659	715484	738075	3	166913	195628	818992	3	17.8524	19.4486	19.4934	17.3487	17.5778	19.6435	0.699041	0.45982
747	7	19.8663	8.96768066E8;8.9777179E8;8.46752625E8;8.47756836E8;8.48760803E8;8.88783203E8;8.15731445E8;	999.0;625.62;238.16;142.45;28.2;5.76;5.6;	896.768									926970	1262.98	1489.24	1505.71	0	1140.04	15913.2	1272.88	1	10.3026	10.5404	10.5562	10.1549	13.9579	10.3139	4.304	0.462994
70	4	3.65942	2.56226593E8;5.40435852E8;2.78208466E8;4.37372711E8;	999.0;535.37;419.66;301.79;	256.227				e.g. 3-pentadecynoic acid	Fatty Acids and Conjugates [FA01]/Fatty esters [FA07]/Isoprenoids [PR01]	Fatty Acyls [FA]/Prenol Lipids [PR]	Unsaturated fatty acids [FA0103]/Wax monoesters [FA0701]/C15 isoprenoids (sesquiterpenes) [PR0103]		81484	21958.6	6790.26	7037.33	3	8351.97	7619.53	6339.52	3	14.4225	12.7293	12.7808	13.0279	12.8955	12.6302	0.623454	0.463878
437	7	12.1519	1.026771362E9;6.92520874E8;1.027774658E9;6.88489441E8;7.17524292E8;4.52276276E8;7.33556335E8;	999.0;830.35;604.68;162.48;146.2;90.3;84.86;	692.521									131637	31776.2	7127.82	7715.85	3	7768.42	7651.13	9089.53	3	14.9557	12.7992	12.9136	12.9234	12.9015	13.15	0.525722	0.468128
527	22	14.1077	8.88763611E8;9.14778625E8;8.8976709E8;8.93718689E8;8.94721924E8;9.16794556E8;8.90767212E8;5.70523132E8;9.17798401E8;9.09692444E8;9.10747559E8;8.62747925E8;8.95723022E8;8.91785095E8;9.29789307E8;5.71526489E8;8.54729492E8;8.96741028E8;9.37725586E8;8.7075293E8;5.72530273E8;8.71755981E8;	999.0;724.44;619.38;475.51;263.5;247.4;180.94;172.43;169.44;127.32;107.35;96.38;75.16;64.74;64.03;62.95;26.24;21.72;20.06;19.59;12.18;8.77;	888.764				e.g: 3-O-(6'-O-eicosanoyl-beta-D-glucopyranosyl)-stigmast-5-en-3beta-ol	Sterols [ST01]	Sterol Lipids [ST]	Stigmasterols and C24-ethyl derivatives [ST0104]	e.g: 20:0-Glc-Sitosterol	3.13206e+06	1.32395e+06	2.10554e+06	3.27856e+06	3	2.61981e+06	2.42e+06	2.69339e+06	3	20.3364	21.0058	21.6446	21.321	21.2066	21.361	1.15282	0.473731
309	2	9.72878	9.08620483E8;9.0962384E8;	999.0;567.5;	908.62									32860.5	1143.58	18939.7	25016.8	2	12171.6	17593.8	27986.1	3	10.1593	14.2091	14.6106	13.5712	14.1028	14.7724	1.28052	0.473842
942	19	25.098	9.30845886E8;9.31849548E8;9.32853149E8;9.35801147E8;9.58877136E8;9.36804688E8;9.59880676E8;9.51775024E8;9.71872314E8;9.5277832E8;9.37807983E8;9.60883362E8;9.72877258E8;9.73889221E8;1.025919312E9;9.5378302E8;1.026923096E9;9.74898682E8;1.003788635E9;	999.0;652.89;219.67;72.99;65.92;45.8;42.47;33.15;21.0;20.76;14.59;14.07;12.77;5.54;5.21;4.67;3.62;1.25;0.98;	930.846									3.02823e+06	2.43719e+06	3.1158e+06	3.06676e+06	3	2.21169e+06	2.05458e+06	3.39117e+06	3	21.2168	21.5712	21.5483	21.0767	20.9704	21.6933	0.888359	0.476019
842	3	21.8016	9.51653564E8;9.51630981E8;1.204474365E9;	999.0;710.02;174.39;	951.654									286884	26959.5	1039.65	22899.3	2	170724	252498	1490.33	2	14.7185	10.0219	14.483	17.3813	17.9459	10.5414	8.34432	0.477233
464	15	12.7231	6.84648621E8;7.18536804E8;7.46568054E8;6.54638E8;6.85651978E8;6.92520447E8;6.55641602E8;6.76620117E8;6.86655212E8;7.17524414E8;7.48573914E8;6.56644653E8;8.76687927E8;6.36503113E8;6.77623352E8;	999.0;971.12;674.61;515.56;413.1;274.48;225.91;100.09;77.7;64.34;61.89;48.94;47.57;35.83;34.53;	684.649									509140	229770	125976	190548	3	139520	147573	172414	3	17.8098	16.9428	17.5398	17.0901	17.1711	17.3955	0.841137	0.479405
459	36	12.6218	8.54685181E8;8.55688354E8;8.56691467E8;8.59640442E8;8.60643616E8;8.02630432E8;8.57695129E8;7.98638245E8;1.002771362E9;8.0363385E8;8.75614136E8;9.1270575E8;8.61646667E8;1.028773438E9;1.003774414E9;7.99641296E8;9.13709106E8;8.76617554E8;7.87599854E8;7.20545166E8;1.029780151E9;1.025814331E9;9.1766095E8;9.40737244E8;1.004778137E9;9.27627686E8;6.88489502E8;8.0463678E8;8.00644409E8;8.62649841E8;6.24627…	999.0;592.68;178.61;118.3;67.43;45.34;33.79;27.09;25.01;22.21;20.46;20.16;18.67;17.3;16.55;14.93;12.32;12.27;12.23;10.03;9.75;7.92;6.28;5.93;5.87;5.51;5.09;4.78;4.35;3.77;3.62;3.61;3.27;3.22;3.03;2.7;	854.685									7.36661e+06	2.42109e+06	601313	626537	3	592580	619458	833905	3	21.2072	19.1978	19.257	19.1767	19.2406	19.6695	0.560695	0.481936
24	16	1.89361	2.27174957E8;4.01156219E8;3.17120087E8;4.49177246E8;5.74263489E8;4.63192841E8;4.58237396E8;4.79166626E8;6.2718457E8;4.86268616E8;4.02159546E8;4.34201233E8;4.61143219E8;3.31135681E8;2.1205246E8;4.40132996E8;	999.0;541.4;374.32;334.59;320.69;302.94;213.4;118.3;107.42;100.31;86.72;81.64;78.31;69.45;48.53;44.9;	227.175									145622	59744.2	94198.4	103338	3	87836.4	84809.5	128556	3	15.8665	16.5234	16.657	16.4225	16.3719	16.972	1.17071	0.483352
693	7	18.8503	9.51775391E8;7.83012634E8;9.51807739E8;5.35394958E8;9.19702881E8;2.74497772E8;9.51565063E8;	999.0;987.87;973.13;532.35;252.57;193.95;191.0;	951.775									477572	51280.3	1390.4	66069.5	2	17732.4	22390.3	576630	3	15.6461	10.4413	16.0117	14.1141	14.4506	19.1373	5.19414	0.483616
188	8	7.11038	4.63317261E8;4.86392975E8;4.41335327E8;4.64320465E8;4.87396362E8;4.79291077E8;4.24328247E8;4.80294434E8;	999.0;674.74;353.19;268.27;211.14;171.35;112.65;47.35;	463.317									259488	68844.1	115842	148250	3	126353	138363	115169	3	16.071	16.8218	17.1777	16.9471	17.0781	16.8134	1.14101	0.487309
582	25	15.5866	8.88763672E8;8.89766785E8;8.93718506E8;9.15782288E8;8.94721924E8;9.09692444E8;9.10695923E8;9.29789124E8;9.20737366E8;9.35707886E8;9.43813171E8;9.3079364E8;8.9572229E8;9.23765503E8;9.3671106E8;9.34804932E8;8.93798462E8;9.24768677E8;8.91785156E8;9.55804932E8;9.5680896E8;9.4684137E8;9.47844666E8;9.25771423E8;9.60839844E8;	999.0;602.11;360.11;283.44;207.33;177.35;106.25;101.6;84.18;79.62;71.08;62.51;61.45;55.3;48.93;46.53;43.53;35.77;35.6;34.45;27.14;25.61;17.02;11.37;9.14;	888.764									495084	229582	476265	534134	3	453662	434192	556048	3	17.8086	18.8614	19.0268	18.7913	18.728	19.0849	1.16446	0.488692
471	37	12.8972	6.4058606E8;6.41589661E8;6.45541321E8;6.6861731E8;6.42593933E8;6.46544556E8;1.26809314E9;6.61515442E8;1.269096436E9;6.69620667E8;6.62518738E8;1.270099854E9;6.47547913E8;8.04669556E8;6.70623901E8;1.263138306E9;1.264141235E9;6.6352179E8;1.271103271E9;7.13528625E8;8.05672913E8;6.23559631E8;1.284066895E9;1.285070313E9;1.265144775E9;7.14532288E8;6.81612793E8;6.24562195E8;1.286073242E9;3.41304321E8;7.1…	999.0;428.57;211.88;116.05;96.72;92.24;66.78;60.49;56.88;50.78;26.37;24.63;18.65;10.81;10.06;9.42;8.71;7.53;7.22;7.0;6.39;6.3;6.13;4.91;3.96;3.32;3.08;2.89;2.27;2.01;1.67;1.58;1.47;1.37;1.29;1.29;1.05;	640.586									1.60374e+07	7.55742e+06	1.36733e+07	1.23088e+07	3	1.23717e+07	1.08577e+07	1.51514e+07	3	22.8495	23.7049	23.5532	23.5605	23.3722	23.8529	1.14435	0.490774
307	22	9.71351	6.30507935E8;9.07519775E8;9.08523071E8;6.31511353E8;8.85550781E8;6.35463196E8;6.58539185E8;8.86553894E8;9.09528137E8;6.36466736E8;8.10600098E8;6.59542847E8;6.32514954E8;9.29501831E8;8.11603882E8;8.87558411E8;9.30504822E8;9.10519592E8;6.37470215E8;6.71534973E8;9.11523499E8;8.88560547E8;	999.0;812.45;573.84;411.05;347.96;279.23;213.96;203.48;152.37;117.7;112.55;88.75;77.07;74.85;59.7;58.44;53.09;52.67;22.2;16.39;14.01;10.24;	630.508									2.70323e+06	646503	140573	173544	3	158213	154787	214323	3	19.3023	17.101	17.4049	17.2715	17.2399	17.7094	0.54894	0.494796
538	10	14.4029	6.94632874E8;6.99588074E8;6.95636353E8;7.00591553E8;7.15562317E8;7.22664124E8;7.16565491E8;6.96639526E8;7.2366748E8;7.17570679E8;	999.0;638.43;445.9;278.33;259.8;177.85;119.33;98.67;76.37;24.44;	694.633									794451	306367	234214	284256	3	302994	261716	322831	3	18.2249	17.8375	18.1168	18.2089	17.9976	18.3004	1.07602	0.496277
950	15	25.6379	9.56861694E8;9.57865234E8;9.61817017E8;9.62820496E8;9.77790955E8;9.78794434E8;9.58869202E8;9.97888184E8;9.98891541E8;9.59872437E8;9.99898315E8;9.63823792E8;9.86899536E8;1.051935181E9;1.052938721E9;	999.0;653.16;162.77;105.57;94.7;63.68;55.95;32.58;23.17;13.18;11.49;8.59;5.53;4.23;3.09;	956.862									5.19225e+06	3.4653e+06	3.51758e+06	3.78941e+06	3	3.71811e+06	3.3732e+06	4.42783e+06	3	21.7245	21.7462	21.8535	21.8261	21.6857	22.0782	1.06933	0.506502
312	17	9.81204	7.88622681E8;7.89626221E8;7.04520935E8;7.80549744E8;7.90627747E8;4.29371704E8;5.76496033E8;9.74675049E8;6.19491882E8;8.28570801E8;5.45459534E8;8.12607483E8;6.26570374E8;9.75679016E8;9.79630554E8;4.30375122E8;4.45366669E8;	999.0;486.42;443.61;218.64;121.62;52.51;25.51;23.55;23.13;22.73;19.9;19.02;18.17;15.83;15.65;13.38;7.11;	788.623									2.25946e+06	679591	9476.63	1472.19	2	6327.29	15114.4	1429.1	2	19.3743	13.2102	10.5238	12.6274	13.8836	10.4809	0.0331201	0.507138
539	3	14.4381	8.62748291E8;8.63751282E8;8.6870636E8;	999.0;517.74;173.54;	862.748									43814.1	16993.7	41137.5	37403	3	42307.8	33241.3	34776.4	3	14.0527	15.3282	15.1909	15.3686	15.0207	15.0858	1.15483	0.511204
269	3	9.00869	7.4052124E8;7.41524475E8;7.42527832E8;	999.0;445.74;108.04;	740.521									9.12986e+06	3.94607e+06	3.38359e+06	4.88123e+06	3	2.93911e+06	3.46044e+06	4.50631e+06	3	21.912	21.6901	22.2188	21.4869	21.7225	22.1035	0.893125	0.513006
171	2	6.71354	7.96546631E8;6.10466431E8;	999.0;489.61;	796.547				1-(1Z-hexadecenyl)-2-(4Z,7Z,10Z,13Z,16Z,19Z-docosahexaenoyl)-glycero-3-phospho-(1'-sn-glycerol)	Glycerophosphoglycerols [GP04]	Glycerophospholipids [GP]	1-(1Z-alkenyl),2-acylglycerophosphoglycerols [GP0403]	PG(P-16:0/22:6(4Z,7Z,10Z,13Z,16Z,19Z))	58409.5	8585.57	1152.74	1587.81	1	10694.9	1032.24	11966.5	2	13.0677	10.1709	10.6328	13.3846	10.0116	13.5467	2.09195	0.52213
155	3	6.29254	4.48362274E8;4.76393524E8;4.4936557E8;	999.0;241.48;214.88;	448.362									136743	101653	107964	107685	3	97353.4	94696.2	113257	3	16.6333	16.7202	16.7165	16.5709	16.531	16.7892	0.962197	0.522536
301	6	9.58215	8.06564819E8;8.07568359E8;8.0857312E8;7.9557312E8;8.42636047E8;8.75555847E8;	999.0;454.75;106.46;40.82;35.66;30.97;	806.565									86605.7	32752.2	73761.2	80233.4	3	67036.4	64381	83250.3	3	14.9993	16.1706	16.2919	16.0327	15.9743	16.3452	1.14951	0.526117
89	2	4.56097	3.01140442E8;3.17114288E8;	999.0;365.68;	301.14									43201	28035.7	25929.9	26069	3	18751	12936.2	39559.2	3	14.775	14.6623	14.67	14.1947	13.6591	15.2717	0.890194	0.529178
426	31	11.9062	6.12555115E8;6.13558533E8;6.17510193E8;6.14561584E8;6.40585938E8;1.212031128E9;6.18513489E8;1.213034424E9;6.33484314E8;6.41589172E8;1.214037476E9;6.34487427E8;1.207075806E9;6.19516663E8;1.208079102E9;6.42592529E8;1.215040894E9;5.95528381E8;6.85497375E8;1.209082275E9;1.228004639E9;5.96531982E8;1.229008301E9;5.78517639E8;3.13273071E8;6.86500793E8;7.86598999E8;1.216043823E9;6.56561218E8;7.53484924E8…	999.0;410.66;156.71;88.3;75.46;71.74;64.42;57.85;33.09;30.63;23.31;12.93;12.81;12.55;10.27;7.62;6.96;6.51;4.86;4.34;3.48;3.01;2.84;2.64;2.45;2.21;1.45;1.33;1.25;0.64;0.63;	612.555									3.00355e+07	1.46694e+07	2.46701e+07	2.18345e+07	3	2.11579e+07	2.04345e+07	2.60085e+07	3	23.8063	24.5563	24.3801	24.3347	24.2845	24.6325	1.10506	0.536291
493	3	13.3344	8.77629639E8;8.78633057E8;8.3572052E8;	999.0;588.78;47.1;	877.63									47163	1335.13	42288.7	45396.4	2	23426.5	22344.2	54873.6	3	10.3828	15.368	15.4703	14.5159	14.4476	15.7438	1.13058	0.538797
144	8	5.98462	2.75161163E8;1.22096062E8;3.56278839E8;2.62216003E8;2.01088165E8;2.76164551E8;1.07048813E8;3.57282166E8;	999.0;591.37;400.81;380.08;320.81;157.73;41.82;37.66;	275.161									251496	187576	247021	252925	3	242549	220437	275573	3	17.5171	17.9143	17.9483	17.8879	17.75	18.0721	1.07423	0.545604
903	10	23.4665	8.64800049E8;8.65803345E8;8.66808472E8;8.92832336E8;8.69755493E8;8.9383551E8;8.7075885E8;8.67809387E8;8.02763123E8;8.71762146E8;	999.0;587.41;157.17;102.36;91.39;63.31;46.45;33.21;18.23;11.15;	864.8				e.g: 1,2-diheptadecanoyl-3-(9Z-heptadecenoyl)-sn-glycerol	Triradylglycerols [GL03]	Glycerolipids [GL]	Triacylglycerols [GL0301]	e.g: TG(17:0/17:0/17:1(9Z))[iso3]	1.36325e+06	755991	966444	954172	3	836206	971774	1.05143e+06	3	19.528	19.8823	19.8639	19.6735	19.8903	20.0039	1.0683	0.551197
830	5	21.5475	1.98286362E8;1.98397858E8;1.98174881E8;2.25325836E8;9.66829041E8;	999.0;579.03;318.36;123.88;95.8;	198.286									606618	398999	484612	602913	3	516673	457929	676689	3	18.606	18.8865	19.2016	18.9789	18.8048	19.3681	1.11084	0.558627
140	14	5.95025	3.26304688E8;9.0976364E7;5.88362183E8;3.77265259E8;3.4828653E8;3.93239197E8;5.8936554E8;1.58963654E8;5.95414612E8;4.57327606E8;5.68386902E8;4.52372437E8;3.65265411E8;6.18419861E8;	999.0;805.74;687.62;626.31;449.16;430.84;235.52;172.84;106.18;100.04;85.59;45.12;38.41;33.61;	326.305									74026.6	1344.14	1080.23	1314.71	0	1345.82	1114.42	1630.82	0	10.3925	10.0771	10.3605	10.3943	10.1221	10.6714	1.09414	0.559658
481	11	13.1261	9.998078E8;1.000811279E9;9.8278125E8;1.001814453E9;9.83784485E8;4.29371704E8;1.005765686E9;7.12489807E8;6.96464233E8;1.002817749E9;4.30375061E8;	999.0;591.72;219.17;193.01;142.09;136.81;68.53;58.99;40.02;38.21;31.33;	999.808									552549	120340	6974.8	8212.34	3	13688.9	9142.78	9331.27	3	16.8768	12.7679	13.0036	13.7407	13.1584	13.1879	0.237317	0.560203
320	2	10.0534	7.40519104E8;7.415224E8;	999.0;403.09;	740.519									306023	143381	149796	142265	3	129669	128636	159637	3	17.1295	17.1926	17.1182	16.9845	16.9729	17.2844	0.959812	0.561222
187	2	7.05404	3.81383026E8;3.82386353E8;	999.0;211.72;	381.383									140461	80904.9	79481.5	99094.5	3	93737.6	83178.1	95395.4	3	16.3039	16.2783	16.5965	16.5163	16.3439	16.5416	1.04945	0.567395
550	7	14.7446	9.21749695E8;9.44825378E8;9.22753052E8;9.45828979E8;9.37724182E8;9.57820557E8;9.46831787E8;	999.0;645.47;637.3;392.05;390.96;175.34;109.57;	921.75									398826	169208	410360	372633	3	371236	291950	414416	3	17.3684	18.6465	18.5074	18.502	18.1554	18.6607	1.1317	0.571981
332	3	10.295	8.08580444E8;8.10586914E8;8.255578E8;	999.0;110.88;42.07;	808.58									151667	42189.8	40049.3	52919	3	45078.8	44859	53376.6	3	15.3646	15.2895	15.6915	15.4602	15.4531	15.7039	1.06035	0.574822
247	2	8.52249	6.3148938E8;6.32492798E8;	999.0;349.54;	631.489									70818.7	43821.5	45124.9	51174.4	3	55563.6	42832.2	49870.1	3	15.4194	15.4616	15.6431	15.7619	15.3864	15.6059	1.05813	0.583474
670	9	18.3799	9.18752441E8;9.19755554E8;9.39681702E8;9.23708008E8;9.20758057E8;9.40685303E8;9.24711243E8;9.4678418E8;9.47782227E8;	999.0;602.79;243.0;208.88;197.76;152.16;112.88;89.48;75.32;	918.752									608281	97569.7	1262.42	6316.41	2	6800.11	5873.6	1799.82	2	16.5741	10.302	12.6249	12.7313	12.52	10.8136	0.137648	0.584599
412	6	11.6437	7.84658386E8;7.85661621E8;8.12689758E8;8.05587769E8;7.49621521E8;8.06591187E8;	999.0;487.26;376.9;319.2;190.02;186.27;	784.658				N-(17Z-hexacosenoyl)-sphing-4-enine-1-phosphate	Ceramides [SP02]	Sphingolipids [SP]	Ceramide 1-phosphates [SP0205]	CerP(d18:1/26:1(17Z))	89683.5	43522.2	39831.3	39884.1	3	32594.3	46408.6	65686	3	15.4095	15.2816	15.2835	14.9923	15.5021	16.0033	1.17406	0.586105
176	21	6.83839	3.81296661E8;9.0976357E7;4.49283936E8;3.82299896E8;7.6957135E8;7.47589722E8;3.97270538E8;4.52276062E8;7.39604492E8;7.70575073E8;7.48592896E8;4.50287323E8;7.685755E8;7.46593262E8;7.40607666E8;8.44500977E8;7.42634033E8;7.63563477E8;8.13510498E8;4.63299377E8;4.35365265E8;	999.0;265.3;240.14;213.23;151.63;150.28;89.5;83.13;77.03;73.7;67.85;52.91;43.13;40.47;36.16;34.35;33.92;22.58;21.01;17.73;11.98;	381.297									841845	192062	71371.7	86214.2	3	122558	64333.7	79873.5	3	17.5512	16.1231	16.3956	16.9031	15.9733	16.2854	0.762953	0.588971
19	2	1.82699	2.08059921E8;1.90049393E8;	999.0;151.07;	208.06									114212	59663.9	1114.13	97551.3	2	1437.85	1145.47	116201	1	15.8646	10.1217	16.5739	10.4897	10.1617	16.8263	0.750239	0.600025
246	3	8.56394	7.30536255E8;7.31539917E8;7.3254303E8;	999.0;431.15;86.16;	730.536									1.21305e+06	506362	401193	460715	3	368509	391898	522337	3	18.9498	18.6139	18.8135	18.4913	18.5801	18.9946	0.937494	0.601542
207	5	7.71552	3.60322815E8;6.97656433E8;3.61326172E8;6.98660095E8;6.99663208E8;	999.0;298.06;254.59;135.76;27.64;	360.323									1.02801e+06	840747	983890	1.1091e+06	3	804224	774240	1.14617e+06	3	19.6813	19.9081	20.081	19.6172	19.5624	20.1284	0.928726	0.602897
908	25	23.6266	9.28830444E8;9.29833923E8;9.30836792E8;9.31839478E8;9.56861389E8;9.33785522E8;9.57864624E8;9.34789001E8;9.69856628E8;9.49759155E8;9.7086084E8;9.50762512E8;9.58867737E8;9.35792053E8;1.023903687E9;1.024907104E9;9.51766907E8;9.36795105E8;9.59870667E8;1.001773621E9;1.025910278E9;9.72881836E8;5.48502502E8;1.002776489E9;9.73887939E8;	999.0;649.96;222.75;48.44;46.44;43.76;30.64;27.02;18.57;18.29;12.36;11.92;9.8;8.73;5.49;3.8;2.98;2.0;1.69;1.33;1.13;0.91;0.85;0.77;0.25;	928.83									6.86217e+07	4.74629e+07	6.03471e+07	6.33668e+07	3	5.70848e+07	5.47801e+07	7.10187e+07	3	25.5003	25.8468	25.9172	25.7666	25.7071	26.0817	1.06839	0.605787
163	45	6.36576	4.08307434E8;2.28195358E8;4.24281372E8;2.44190262E8;4.44378601E8;4.0931076E8;7.93626038E8;4.2528476E8;2.29198715E8;4.7629483E8;4.45381866E8;7.94629517E8;3.86325653E8;2.45193649E8;4.26279663E8;8.09599976E8;2.50177277E8;2.21174606E8;7.95632629E8;1.73132065E8;2.6617215E8;4.77298096E8;3.62302948E8;3.87328979E8;8.10603577E8;2.49169418E8;2.20166824E8;4.92268646E8;2.11168854E8;8.61613525E8;1.6314772E8;4…	999.0;500.05;394.24;281.96;275.56;242.94;199.44;91.24;70.39;68.67;66.94;65.37;63.94;37.9;32.68;26.9;24.76;24.17;22.06;17.9;17.23;15.09;15.09;11.46;11.23;10.16;8.48;8.34;7.17;6.93;6.45;6.44;5.28;5.0;4.75;4.5;4.48;4.02;3.92;3.51;3.25;2.29;2.07;2.03;2.03;	408.307									1.23448e+07	3.36946e+06	894972	981650	3	1.62873e+06	771937	1.0613e+06	3	21.6841	19.7715	19.9048	20.6353	19.5581	20.0174	0.659915	0.608749
145	5	6.0127	2.20181686E8;2.19173889E8;2.21185059E8;2.17062103E8;2.05158249E8;	999.0;251.18;188.83;22.86;15.23;	220.182									557093	505889	445920	435280	3	356567	334644	599689	3	18.9485	18.7664	18.7316	18.4438	18.3523	19.1939	0.930655	0.609399
717	2	19.1632	8.44737488E8;8.45741028E8;	999.0;518.57;	844.737									44165	14936.2	1100.42	1382.92	1	1106.04	10078.4	13149.4	2	13.8665	10.1038	10.4335	10.1112	13.299	13.6827	1.39692	0.616215
560	10	15.0215	7.0864856E8;7.13603699E8;7.096521E8;7.29577698E8;7.14607422E8;1.061839966E9;7.36679871E8;7.37683228E8;7.15610535E8;1.065792236E9;	999.0;546.43;465.48;257.43;248.29;151.39;142.5;69.79;54.74;52.3;	708.649				e.g: 1-(11Z,14Z-eicosadienoyl)-2-heneicosanoyl-sn-glycerol	Diradylglycerols [GL02]	Glycerolipids [GL]	Diacylglycerols [GL0201]	e.g: DG(20:2(11Z,14Z)/21:0/0:0)[iso2]	130190	22012.3	10108.9	11971.2	3	18336.3	12969.5	16916.9	3	14.426	13.3033	13.5473	14.1624	13.6628	14.0462	1.09368	0.623046
286	13	9.3955	7.80549683E8;7.81552917E8;7.70059875E8;7.9652301E8;8.48536926E8;7.9752655E8;8.49540283E8;7.71062866E8;1.159831665E9;1.160333008E9;1.159329712E9;6.57505127E8;8.50543518E8;	999.0;321.99;93.42;82.14;65.04;37.28;27.9;13.98;12.9;9.7;9.2;7.05;7.01;	780.55									2.1701e+06	1.19956e+06	1.63521e+06	2.04406e+06	3	1.58076e+06	1.58059e+06	2.15887e+06	3	20.1941	20.641	20.963	20.5922	20.592	21.0418	1.09047	0.623573
680	3	18.6563	6.56596008E8;6.5759967E8;6.85630981E8;	999.0;556.58;313.37;	656.596					Unknown				25557.3	1358.87	1201.14	1168.92	0	1210.2	956.789	1372.95	0	10.4082	10.2302	10.191	10.241	9.90206	10.4231	0.949318	0.626428
248	9	8.5993	9.32628662E8;9.37583801E8;9.33631897E8;9.38587219E8;9.39590881E8;9.40593384E8;6.00484741E8;6.63478149E8;8.91561462E8;	999.0;654.33;529.87;343.3;96.82;20.64;19.58;15.32;13.44;	932.629									1.30352e+06	324932	51420.6	56263.1	3	82764.5	60345.1	72561.3	3	18.3098	15.6501	15.7799	16.3367	15.8809	16.1469	0.498528	0.62835
958	20	26.5327	9.06846436E8;9.07849854E8;9.08853088E8;9.34875916E8;9.11801453E8;9.35881042E8;9.12804871E8;9.0985791E8;9.36883606E8;9.13807983E8;9.47872009E8;9.27774963E8;9.48876892E8;9.28778259E8;9.37886658E8;9.14810974E8;9.76887695E8;9.77891174E8;9.29783142E8;1.179022949E9;	999.0;619.54;202.25;95.8;78.09;60.14;46.98;43.45;19.07;14.87;10.96;9.07;7.04;5.88;3.92;2.45;1.79;1.66;1.57;0.59;	906.846									2.81493e+07	1.77766e+07	2.62946e+07	2.37171e+07	3	2.52577e+07	2.10624e+07	2.56147e+07	3	24.0835	24.6483	24.4994	24.5902	24.3282	24.6105	1.06117	0.632377
230	2	8.14042	8.79494629E8;8.80498108E8;	999.0;463.85;	879.495				Unknown	Unknown				39177	28115.8	35985.3	40716.1	3	35861.4	34481.3	39950.3	3	14.7791	15.1351	15.3133	15.1301	15.0735	15.2859	1.05224	0.633259
946	14	25.3123	6.94648193E8;6.9565155E8;3.97381866E8;7.22679321E8;6.9665509E8;6.99603516E8;3.98385254E8;4.14408447E8;7.23682739E8;7.00606689E8;1.52474548E8;1.52363052E8;4.15411743E8;1.073996094E9;	999.0;504.7;363.65;133.56;119.08;100.41;99.75;74.15;64.94;48.71;24.74;24.24;21.57;19.1;	694.648									1.19434e+06	785410	1.08359e+06	1.04265e+06	3	997577	970699	1.08018e+06	3	19.5831	20.0474	19.9918	19.9281	19.8887	20.0428	1.04699	0.633573
839	11	21.7388	9.00799255E8;9.01802734E8;9.02805542E8;9.03808594E8;9.29834167E8;1.98286346E8;9.30836975E8;1.9817485E8;1.98397842E8;4.61288361E8;8.94000549E8;	999.0;612.22;199.85;43.6;5.44;1.98;1.58;1.5;0.87;0.39;0.07;	900.799									3.64124e+08	2.83926e+08	3.4019e+08	3.64201e+08	3	3.25907e+08	3.11405e+08	4.13031e+08	3	28.0809	28.3418	28.4402	28.2799	28.2142	28.6217	1.06276	0.637579
77	2	4.10804	4.37372803E8;4.59354706E8;	999.0;736.7;	437.373					Unknown				63904.3	18471.9	5472.02	7396.04	3	9887.69	6874.59	6085.19	3	14.173	12.4179	12.8525	13.2714	12.7471	12.5711	0.729021	0.642691
71	3	3.73505	3.43294891E8;3.44298096E8;3.6527655E8;	999.0;196.61;168.87;	343.295									198608	128960	75187.8	86533.7	3	84445.9	46763.9	128919	3	16.9766	16.1982	16.401	16.3657	15.5131	16.9761	0.894894	0.645704
627	2	17.1192	9.01666077E8;9.02669739E8;	999.0;466.77;	901.666									48860.7	33361.4	31792.1	36221.9	3	24425.9	25865.9	45438	3	15.0259	14.9564	15.1446	14.5761	14.6588	15.4716	0.944309	0.655269
726	4	19.5251	6.98643127E8;6.75567261E8;6.91540833E8;7.11638672E8;	999.0;144.43;24.68;19.24;	698.643					Unknown				21497	1115.45	1222.46	1414.55	0	1166.25	940.079	1437.73	0	10.1234	10.2556	10.4661	10.1877	9.87664	10.4896	0.944466	0.6577
859	15	22.2164	8.88799744E8;8.89802979E8;8.90807434E8;9.16830505E8;8.93755249E8;9.17833923E8;8.94758301E8;8.91812683E8;9.18837158E8;9.09728455E8;8.9576178E8;9.1073175E8;9.61741882E8;9.11736572E8;7.9677356E8;	999.0;620.29;198.77;107.3;72.01;67.74;43.92;39.2;21.75;12.13;10.19;7.58;1.76;1.67;1.23;	888.8				e.g: 1-(9Z-heptadecenoyl)-2,3-di-(9Z-octadecenoyl)-sn-glycerol	Triradylglycerols [GL03]	Glycerolipids [GL]	Triacylglycerols [GL0301]	e.g: TG(17:1(9Z)/18:1(9Z)/18:1(9Z))[iso3]	1.73278e+07	1.04366e+07	1.68039e+07	1.65713e+07	3	1.47868e+07	1.40462e+07	1.78737e+07	3	23.3152	24.0023	23.9822	23.8178	23.7437	24.0913	1.06607	0.661364
862	24	22.3668	8.24768677E8;8.25772095E8;9.26814636E8;8.26775452E8;9.27818054E8;8.29724121E8;8.30727478E8;8.62783997E8;8.27778503E8;9.42844543E8;8.63787476E8;8.65794739E8;9.54846191E8;9.43849243E8;9.19769958E8;8.3173053E8;8.66804382E8;9.20773376E8;1.16106651E8;9.44852417E8;8.3273407E8;1.88127655E8;5.51500916E8;8.67739319E8;	999.0;566.75;172.44;163.39;117.2;75.45;41.14;32.4;29.29;20.29;19.71;18.32;15.94;13.5;12.44;11.53;9.21;6.64;4.18;3.64;2.09;2.08;1.88;0.98;	824.769									1.13478e+07	5.25595e+06	6.04002e+06	6.06373e+06	3	5.42587e+06	6.11464e+06	6.38466e+06	3	22.3255	22.5261	22.5318	22.3714	22.5438	22.6062	1.03257	0.661996
397	22	11.3969	6.36554871E8;6.37558533E8;6.38561462E8;6.41509888E8;6.42513306E8;6.64585999E8;6.57483765E8;1.260031128E9;1.261034058E9;6.58487244E8;6.43516479E8;1.262037476E9;1.25507605E9;6.19528931E8;1.263040527E9;1.256079346E9;1.301006104E9;1.257082642E9;3.39288879E8;6.02517578E8;6.2053241E8;1.264044434E9;	999.0;431.75;97.53;89.44;38.41;30.42;29.48;20.4;17.6;11.93;7.69;7.54;3.14;2.66;2.26;2.22;1.68;1.26;1.2;1.01;0.86;0.51;	636.555									8.43781e+07	5.03938e+07	8.49651e+07	8.37006e+07	3	7.24665e+07	6.69291e+07	9.87611e+07	3	25.5867	26.3404	26.3187	26.1108	25.9961	26.5574	1.08718	0.667209
316	3	10.1358	5.80492432E8;5.85447754E8;5.8149585E8;	999.0;580.87;255.41;	580.492									42917.3	29650.4	16427.3	17582.1	3	16473.7	19489.5	20300	3	14.8558	14.0038	14.1018	14.0079	14.2504	14.3092	0.88381	0.668403
546	5	14.5661	9.32789795E8;9.53789246E8;9.27703003E8;9.60820313E8;9.28706299E8;	999.0;207.07;168.7;78.52;46.6;	932.79									60896.9	1225.93	50506	65700.1	2	13880	30706.6	59903.9	3	10.2597	15.6242	16.0036	13.7607	14.9063	15.8704	0.889794	0.674405
752	13	19.9688	8.72768677E8;8.73771912E8;8.74774597E8;8.75777344E8;1.92057129E8;1.91945648E8;1.92168655E8;6.6424823E8;1.92280136E8;8.55740906E8;2.18317993E8;9.5151947E8;3.38902618E8;	999.0;604.71;195.41;40.56;2.07;1.62;1.07;0.55;0.42;0.31;0.22;0.11;0.07;	872.769									4.51147e+08	3.60435e+08	4.29069e+08	4.6992e+08	3	4.1412e+08	3.91022e+08	5.27775e+08	3	28.4252	28.6766	28.8078	28.6255	28.5427	28.9753	1.05836	0.676899
3	44	1.63194	3.60149292E8;3.8107843E8;3.61152527E8;3.43122742E8;3.25112305E8;3.65104492E8;7.02264832E8;3.82081818E8;1.76010361E8;3.83076599E8;1.56041733E8;3.4412616E8;3.30138794E8;2.89091248E8;1.45049194E8;3.42138855E8;7.23194214E8;7.03268311E8;3.51068237E8;3.26115662E8;1.27038658E8;3.07101746E8;1.044380371E9;6.85238342E8;1.63059708E8;2.59080841E8;7.0721991E8;5.43130981E8;3.88180328E8;1.60036514E8;7.24197388E…	999.0;244.97;131.56;83.89;62.68;33.5;31.42;30.58;30.51;16.45;15.17;10.25;9.93;9.34;8.46;8.36;8.2;8.07;6.64;6.56;5.67;4.93;4.5;4.46;4.43;3.49;3.26;3.09;3.08;2.32;2.12;1.95;1.9;1.89;1.64;1.56;1.53;1.26;1.17;1.15;1.12;0.84;0.73;0.59;	360.149									1.83714e+07	7.20953e+06	1.52938e+07	1.70879e+07	3	1.28539e+07	1.20643e+07	1.81428e+07	3	22.7815	23.8664	24.0265	23.6157	23.5242	24.1129	1.08764	0.678262
817	14	21.3273	8.74784363E8;8.75787354E8;8.76790405E8;8.77794006E8;1.92505081E8;1.92393585E8;9.1681427E8;1.92616516E8;4.61287598E8;9.17821289E8;1.92728043E8;3.38897705E8;9.5151886E8;2.18821915E8;	999.0;595.95;198.89;38.62;2.44;1.92;1.61;1.34;1.02;0.47;0.38;0.36;0.19;0.16;	874.784									3.25848e+08	2.50689e+08	3.18433e+08	3.25468e+08	3	2.90476e+08	2.81844e+08	3.70967e+08	3	27.9013	28.2464	28.2779	28.1138	28.0703	28.4667	1.05444	0.688525
65	8	3.50604	3.02195557E8;3.30226837E8;3.03198883E8;3.0715094E8;1.04070274E8;3.23124878E8;3.31230072E8;2.37184464E8;	999.0;901.63;185.09;179.57;148.75;133.37;129.0;122.07;	302.196									171250	11445.6	1400.07	1613.39	1	1029.8	5153.32	1673.9	1	13.4825	10.4513	10.6559	10.0081	12.3313	10.709	0.543398	0.689605
589	20	15.9601	9.1477887E8;9.15782288E8;9.19733826E8;9.35707703E8;9.42809692E8;9.20737366E8;9.36710999E8;9.43812866E8;9.5580481E8;9.56808838E8;9.1881073E8;9.21739868E8;9.19813599E8;9.44814575E8;9.57814941E8;1.00985199E9;1.010855469E9;9.37717041E8;9.20815247E8;8.6375116E8;	999.0;634.69;301.05;208.99;184.58;168.24;127.25;120.69;117.54;68.43;61.57;50.63;38.04;34.1;29.75;20.53;16.64;14.85;11.93;11.03;	914.779									4.92678e+06	2.23129e+06	4.25775e+06	5.31538e+06	3	3.1774e+06	3.08111e+06	3.67067e+06	3	21.0894	22.0217	22.3417	21.5994	21.555	21.8076	0.84114	0.691711
770	2	20.0887	7.83724792E8;3.38886292E8;	999.0;388.38;	783.725									167977	1286.91	1353.02	1161.93	0	1088.63	921.38	1622.54	0	10.3297	10.402	10.1823	10.0883	9.84765	10.664	0.955466	0.697738
41	5	2.5093	2.30174683E8;2.75232391E8;2.52156647E8;2.31177994E8;2.12164093E8;	999.0;437.34;187.92;95.57;84.33;	230.175									160321	98419	94985.2	118382	3	108682	98865.5	113532	3	16.5866	16.5354	16.8531	16.7298	16.5932	16.7927	1.02981	0.704003
796	15	20.7942	8.22753235E8;8.23756531E8;8.24761353E8;8.50784729E8;8.2770813E8;8.51788086E8;8.28711609E8;8.25764038E8;8.63778931E8;8.52790771E8;8.64785583E8;8.29714661E8;8.65724121E8;1.71148727E8;8.66727661E8;	999.0;558.78;166.23;106.26;60.33;59.17;31.94;29.82;22.11;12.35;11.34;8.63;3.68;3.18;1.73;	822.753				e.g: 1,2-dihexadecanoyl-3-(9Z-hexadecenoyl)-sn-glycerol	Triradylglycerols [GL03]	Glycerolipids [GL]	Triacylglycerols [GL0301]	e.g: TG(16:0/16:0/16:1(9Z))[iso3]	1.51313e+07	7.83193e+06	8.57052e+06	9.4692e+06	3	7.27462e+06	8.47466e+06	9.26279e+06	3	22.9009	23.031	23.1748	22.7944	23.0147	23.143	0.966775	0.709885
33	9	2.2531	4.28248047E8;2.42174591E8;4.50341553E8;3.87273224E8;3.55171967E8;4.29251312E8;3.78247772E8;4.36253143E8;3.71145813E8;	999.0;574.72;547.87;399.43;219.31;195.84;193.39;86.84;69.5;	428.248									120995	52732	10149.2	11655.6	3	8540.72	13022.3	26595.3	3	15.6864	13.3091	13.5087	13.0601	13.6687	14.6989	0.646101	0.710212
573	9	15.454	8.8876355E8;8.89766785E8;8.9371875E8;8.94721863E8;9.09692505E8;8.90768738E8;9.10695862E8;9.29789185E8;9.30793335E8;	999.0;569.65;459.15;286.53;155.93;123.92;92.13;80.0;45.67;	888.764									1.22701e+06	507134	975573	999327	3	832788	744610	1.06843e+06	3	18.952	19.8959	19.9306	19.6676	19.5061	20.0271	1.06599	0.71245
861	3	22.3308	7.10679321E8;7.11682983E8;7.50710449E8;	999.0;467.8;460.23;	710.679									36528.3	20400.3	6250.73	1198.12	2	6221.86	5691.07	1391.19	2	14.3163	12.6098	10.2266	12.6031	12.4745	10.4421	0.477721	0.712821
800	17	20.8665	8.86783875E8;8.87787109E8;8.88789978E8;8.91739136E8;9.14814819E8;8.92742432E8;9.07712646E8;9.08716003E8;9.28813416E8;8.9374585E8;9.81857178E8;9.82860046E8;9.29829956E8;9.0972113E8;1.58963638E8;9.83863708E8;8.94749023E8;	999.0;622.2;200.11;48.29;47.41;28.99;24.63;15.36;12.18;9.23;6.67;4.3;3.45;2.43;1.7;1.45;1.09;	886.784									972578	723053	940888	1.04929e+06	3	719426	688350	1.14483e+06	3	19.4637	19.8437	20.001	19.4565	19.3928	20.1267	0.940799	0.716098
707	9	18.9463	9.01723145E8;9.0272644E8;7.66648254E8;7.68654846E8;7.50625488E8;7.74599609E8;6.72627563E8;6.73630737E8;8.00653442E8;	999.0;613.85;354.35;48.84;3.34;3.08;2.51;0.78;0.0;	901.723									2.27594e+06	78094.5	39525.4	1404	2	1298.79	22530.4	24633.6	2	16.2529	15.2705	10.4553	10.3429	14.4596	14.5883	0.407169	0.72325
921	2	24.2057	8.73728882E8;8.74732361E8;	999.0;533.23;	873.729									39019.4	1321.06	1100.64	1586.67	0	1333.53	988.452	1464.11	0	10.3675	10.1041	10.6318	10.381	9.94903	10.5158	0.944544	0.726748
585	12	15.7943	8.90721741E8;8.91724976E8;8.95677002E8;9.11650757E8;9.18752563E8;8.96680115E8;9.12653992E8;8.92728149E8;7.66648071E8;7.67651367E8;9.80846375E8;7.87577271E8;	999.0;603.88;388.94;322.44;308.56;238.2;207.33;176.35;134.23;83.11;51.7;40.66;	890.722									1.13527e+06	238846	1189.31	1322.65	1	1334.63	1297.14	23446.7	1	17.8657	10.2159	10.3692	10.3822	10.3411	14.5171	0.108049	0.729037
287	6	9.3793	7.58568176E8;7.59571167E8;7.60574219E8;7.61577209E8;7.28521423E8;7.2952478E8;	999.0;461.79;120.03;17.38;2.37;0.84;	758.568									5.55664e+07	2.76548e+07	2.32772e+07	3.08762e+07	3	2.25731e+07	2.34457e+07	3.21746e+07	3	24.721	24.4724	24.88	24.4281	24.4828	24.9394	0.955814	0.729966
611	21	16.6151	9.14778809E8;9.15782043E8;8.90779236E8;9.19733765E8;8.91782349E8;7.90690125E8;5.74554504E8;8.6476355E8;5.79509766E8;5.755578E8;8.18721436E8;8.96737793E8;8.65766785E8;8.6971875E8;9.35707947E8;5.80513184E8;5.95483704E8;2.73257111E8;8.54721313E8;9.3671106E8;5.96487244E8;	999.0;616.32;485.54;338.32;307.95;291.12;265.16;161.59;106.53;106.42;96.46;93.79;85.15;76.42;48.32;44.18;40.81;39.55;37.25;25.28;17.54;	914.779				e.g: 3-O-(6'-O-docosanoyl-beta-D-glucopyranosyl)-stigmast-5,22E-dien-3beta-ol	Sterols [ST01]	Sterol Lipids [ST]	Stigmasterols and C24-ethyl derivatives [ST0104]	e.g: 22:0-Glc-Stigmasterol	835188	342748	648045	715883	3	641271	583479	550002	3	18.3868	19.3057	19.4494	19.2906	19.1543	19.0691	1.03989	0.733022
263	4	8.92105	7.82567871E8;7.83571167E8;7.8457428E8;7.85577087E8;	999.0;481.42;128.82;21.89;	782.568									3.58088e+07	1.85317e+07	1.5912e+07	2.44314e+07	3	1.6e+07	1.69616e+07	2.22465e+07	3	24.1435	23.9236	24.5422	23.9316	24.0158	24.4071	0.937715	0.733686
848	4	21.8474	6.86643127E8;7.14674377E8;6.87646423E8;7.15677734E8;	999.0;541.64;489.21;280.98;	686.643									56939	962.424	1195.14	1289.3	0	1000.73	1055.7	1251.88	0	9.91053	10.223	10.3324	9.96684	10.044	10.2899	0.959802	0.747456
844	3	21.7005	9.07761108E8;9.418255E8;9.08764343E8;	999.0;550.29;202.13;	907.761									217365	1109.69	1517.46	1467.36	0	1201.72	1107.29	1594.58	0	10.1159	10.5674	10.519	10.2309	10.1128	10.639	0.953374	0.749631
385	16	11.2618	6.10539429E8;6.11542908E8;6.15494324E8;6.12546082E8;6.16497986E8;1.208E9;1.209003418E9;6.17501038E8;1.210006348E9;5.93513245E8;1.203044922E9;1.20404834E9;3.13273132E8;1.211009888E9;1.205050659E9;3.14276611E8;	999.0;411.34;132.49;90.55;52.37;31.55;24.11;9.76;9.42;3.16;2.91;2.71;2.7;2.51;1.04;0.35;	610.539									5.41235e+07	3.72298e+07	4.42776e+07	4.67323e+07	3	3.67905e+07	4.16163e+07	5.86683e+07	3	25.15	25.4001	25.4779	25.1328	25.3106	25.8061	1.0689	0.758547
185	4	7.19735	7.72546997E8;7.32515991E8;7.94529114E8;7.33519592E8;	999.0;302.25;243.73;135.1;	772.547				eg: 1-hexadecyl-2-(5Z,8Z,11Z,14Z,17Z-eicosapentaenoyl)-glycero-3-phospho-(1'-sn-glycerol))	Glycerophosphoglycerols [GP04]	Glycerophospholipids [GP]	eg: 1-alkyl,2-acylglycerophosphoglycerols [GP0402]	PG(O-16:0/20:5(5Z,8Z,11Z,14Z,17Z))	98746.4	26924.3	23240.5	18845.7	3	29623.7	16794.4	29241.1	3	14.7166	14.5044	14.2019	14.8545	14.0357	14.8357	1.09635	0.759762
932	21	24.6933	9.04830872E8;9.05834045E8;9.06836853E8;9.0784021E8;9.32860474E8;9.09785522E8;9.33864624E8;9.10789001E8;9.34867981E8;9.46860901E8;9.11792053E8;9.35870605E8;9.77772827E8;9.74872009E8;9.78776184E8;1.9929361E8;9.69856567E8;8.87804749E8;2.26333588E8;6.05528259E8;8.9618573E8;	999.0;628.4;237.9;51.59;40.94;29.97;24.09;18.27;8.33;7.98;5.72;1.77;1.44;1.0;0.93;0.85;0.83;0.49;0.26;0.21;0.21;	904.831									1.93823e+07	1.44657e+07	1.99428e+07	1.88169e+07	3	1.70134e+07	1.44412e+07	1.9477e+07	3	23.7861	24.2494	24.1655	24.0202	23.7837	24.2153	0.956904	0.764908
818	5	21.2633	8.82748901E8;9.82929565E8;9.83932556E8;7.8861499E8;7.60583801E8;	999.0;436.42;309.27;294.22;113.19;	882.749									49336.5	1294.42	1039.23	1307.12	0	1132.52	980.98	1400.17	0	10.3381	10.0213	10.3522	10.1453	9.93808	10.4514	0.965089	0.764945
422	28	11.8642	9.95776733E8;9.96779968E8;6.68617249E8;6.38606812E8;6.69620728E8;9.97783081E8;9.78749695E8;6.39610168E8;1.000731873E9;9.79753296E8;6.60588684E8;7.4757135E8;1.001735168E9;6.90599854E8;9.98786316E8;6.70624023E8;7.61587097E8;9.80756653E8;6.61592224E8;1.255109741E9;6.91602905E8;1.256112793E9;1.024811401E9;8.67539673E8;1.002738281E9;7.13675232E8;6.84667969E8;1.257115967E9;	999.0;626.09;487.43;370.51;209.15;194.48;168.88;163.97;105.9;96.95;78.19;76.47;69.12;63.05;41.68;41.63;39.92;33.53;33.44;33.24;30.78;29.03;27.45;22.42;21.5;13.1;11.72;10.04;	995.777									499648	139442	1171.29	1256.91	1	1168.43	1089.41	26952.5	1	17.0893	10.1939	10.2957	10.1904	10.0893	14.7181	0.205895	0.769636
541	12	14.5323	8.86747559E8;8.87751038E8;8.91703064E8;9.07676819E8;9.08680054E8;9.15782776E8;9.27773499E8;8.9270697E8;9.28777771E8;8.93708069E8;9.29783325E8;8.65687378E8;	999.0;607.67;406.79;182.9;111.07;103.1;82.53;63.9;61.07;54.65;21.5;15.9;	886.748									1.36332e+06	671445	1.16163e+06	1.29604e+06	3	976053	928704	1.39296e+06	3	19.3569	20.1477	20.3057	19.8966	19.8249	20.4097	1.05388	0.772975
81	10	4.29315	4.60292969E8;4.16266785E8;5.48345032E8;4.6838855E8;5.92371155E8;3.3631012E8;6.36397461E8;5.12414551E8;5.05322266E8;4.17270172E8;	999.0;905.7;706.16;525.62;510.09;349.4;328.12;213.46;173.86;137.36;	460.293									73282.7	66494.3	40733.9	41587.1	3	43008.8	26915.6	72632.4	3	16.0209	15.3139	15.3438	15.3923	14.7162	16.1483	0.957945	0.78133
45	2	2.60933	3.64247528E8;3.65250854E8;	999.0;202.21;	364.248									80863	15243.9	81561.6	87154.2	3	45376.4	58206.5	68292.4	3	13.8959	16.3156	16.4113	15.4697	15.8289	16.0594	0.93431	0.785162
498	18	13.4401	9.12763428E8;9.13766296E8;9.17718384E8;9.40794128E8;9.18721619E8;9.41797363E8;9.1477063E8;9.33692017E8;9.34695496E8;9.53789246E8;9.19722961E8;8.77726074E8;9.42798889E8;9.54793152E8;8.78729309E8;8.60732117E8;8.94752869E8;8.95756042E8;	999.0;628.29;395.91;281.12;243.68;183.93;154.54;145.04;86.68;73.61;61.94;56.86;48.07;45.27;34.45;29.85;15.22;8.88;	912.763									5.48936e+06	2.58127e+06	4.36576e+06	5.92234e+06	3	4.35752e+06	3.84069e+06	4.87643e+06	3	21.2997	22.0578	22.4977	22.0551	21.8729	22.2174	1.01595	0.803433
724	13	19.4352	8.20737488E8;8.21740723E8;8.58752808E8;8.59755981E8;8.22744507E8;8.48768982E8;8.49772339E8;8.25692688E8;8.26695923E8;8.23746948E8;8.61763E8;8.62769287E8;8.27698914E8;	999.0;560.69;287.78;184.88;162.9;108.5;61.43;58.42;30.58;29.58;28.35;12.05;6.8;	820.737									1.87864e+07	8.82603e+06	7.98539e+06	9.26243e+06	3	7.51538e+06	8.06264e+06	1.00127e+07	3	23.0733	22.9289	23.143	22.8414	22.9428	23.2553	0.981469	0.813234
557	19	14.9638	9.12763611E8;9.13766541E8;9.17718567E8;9.40794006E8;9.41797363E8;9.18721619E8;9.33692017E8;9.53789185E8;9.34695496E8;9.54793274E8;9.15781372E8;9.19722534E8;8.91783875E8;9.35698792E8;8.95729614E8;9.0767688E8;9.45829468E8;9.19815552E8;9.77789551E8;	999.0;637.42;204.21;202.53;126.78;126.68;117.85;77.57;70.16;50.33;44.24;32.68;28.83;14.11;8.34;6.26;4.96;3.74;2.55;	912.764									1.19876e+07	5.14592e+06	9.10935e+06	1.29331e+07	3	7.28571e+06	7.598e+06	8.91423e+06	3	22.295	23.1189	23.6246	22.7966	22.8572	23.0877	0.875298	0.815587
610	8	16.5853	8.14690186E8;8.19645386E8;8.35619629E8;9.21692078E8;9.37666321E8;8.20648865E8;9.38669189E8;8.36622742E8;	999.0;440.69;349.47;335.62;320.05;222.65;203.32;185.03;	814.69									267607	32886.4	1352.16	1139.59	1	7655.34	9634.82	1674.74	2	15.0052	10.4011	10.1543	12.9023	13.234	10.7097	0.536062	0.820135
769	10	20.174	8.98783691E8;8.99787109E8;9.00791016E8;9.01795776E8;1.97838394E8;1.97726913E8;1.9794989E8;4.61276642E8;1.98061295E8;2.24821884E8;	999.0;625.57;205.24;43.96;1.74;1.36;0.96;0.62;0.39;0.31;	898.784									4.57463e+08	3.73043e+08	4.55369e+08	4.79314e+08	3	4.33047e+08	3.85625e+08	5.31239e+08	3	28.4748	28.7625	28.8364	28.6899	28.5226	28.9848	1.03226	0.824676
107	14	5.09744	4.96338745E8;4.97341919E8;5.18320496E8;4.28276276E8;4.98345032E8;5.19324463E8;3.93239227E8;5.34294434E8;3.66335815E8;1.034649292E9;6.98430908E8;5.54391602E8;3.94242493E8;8.88534607E8;	999.0;266.74;110.35;67.19;34.23;28.63;19.5;14.86;9.86;4.87;4.67;4.56;3.76;3.03;	496.339									199315	1190.75	1528.49	1102.05	0	984.758	960.628	1808.03	0	10.2177	10.5779	10.106	9.94363	9.90783	10.8202	0.982238	0.828088
913	9	23.8036	9.16830994E8;9.07770813E8;9.17834412E8;9.08774048E8;9.19850098E8;9.43840576E8;7.08509949E8;1.17599585E9;2.40966629E8;	999.0;662.56;585.19;450.55;319.97;101.14;28.95;18.59;9.44;	916.831									386631	236915	369237	339531	3	347840	286398	330427	3	17.854	18.4942	18.3732	18.4081	18.1277	18.334	1.02007	0.828256
42	6	2.55193	2.47153519E8;2.64180115E8;2.69135376E8;1.13059402E8;2.48156876E8;2.65183411E8;	999.0;747.51;176.53;159.23;97.96;80.5;	247.154									323561	82494.9	159674	167539	3	96073.7	128644	148884	3	16.332	17.2848	17.3541	16.5519	16.973	17.1838	0.911874	0.828697
124	3	5.44894	4.81270416E8;4.60341187E8;4.44346222E8;	999.0;962.24;716.76;	481.27									33259	1362	23572.9	35882.3	2	5739.87	18308.9	23318.1	3	10.4115	14.5248	15.131	12.4868	14.1603	14.5092	0.77884	0.832535
400	23	11.3813	6.54601501E8;6.55604919E8;6.18580811E8;9.0753241E8;6.76581604E8;6.56608459E8;1.003752991E9;9.08535522E8;8.6552417E8;1.047807129E9;6.25594971E8;1.048810791E9;1.004756836E9;1.259083008E9;1.026738892E9;1.233068481E9;1.234070313E9;7.00662903E8;5.99502319E8;8.69676208E8;7.48658203E8;8.61711487E8;1.046713257E9;	999.0;396.88;361.74;129.62;112.95;83.82;77.93;63.21;56.12;53.94;35.92;32.93;25.39;21.75;21.65;19.43;17.53;17.34;15.05;13.34;12.84;12.69;8.66;	654.602									565884	131584	1418.4	1197.4	1	17280.6	23474.5	1762.21	2	17.0056	10.4701	10.2257	14.0769	14.5188	10.7832	0.316821	0.834867
683	5	18.6421	8.44737671E8;8.45740784E8;8.49692688E8;8.65666565E8;8.50695984E8;	999.0;537.98;232.06;152.19;129.7;	844.738									614641	995.874	1453.54	1539.36	0	1352.2	926.3	1563.66	0	9.95982	10.5054	10.5881	10.4011	9.85534	10.6107	0.963245	0.845854
824	2	21.0923	8.377724E8;9.12799255E8;	999.0;856.86;	912.799									27242.4	1117.29	1238.01	1349.38	0	1189.94	965.746	1493.11	0	10.1258	10.2738	10.3981	10.2167	9.9155	10.5441	0.984917	0.847927
338	2	10.2473	7.88605469E8;8.09584106E8;	999.0;248.04;	788.605									600499	185782	179808	221966	3	185843	197458	211464	3	17.5032	17.4561	17.76	17.5037	17.5912	17.6901	1.01227	0.850269
517	18	13.8873	9.14778931E8;9.15782349E8;9.19734009E8;9.20737427E8;9.04757996E8;9.10747681E8;9.16785461E8;9.35710388E8;9.11750854E8;9.0576178E8;9.15703064E8;9.21740417E8;9.38778625E8;9.1670636E8;9.39781677E8;7.12679749E8;9.5277771E8;7.1368335E8;	999.0;620.3;371.97;225.2;219.34;208.47;186.68;167.75;121.06;120.95;68.86;68.71;45.58;41.11;33.6;30.98;14.02;12.52;	914.779									1.77052e+06	867117	1.82172e+06	1.87019e+06	3	1.54492e+06	1.13619e+06	1.99941e+06	3	19.7259	20.7969	20.8348	20.5591	20.1158	20.9311	1.02665	0.857656
852	13	21.979	8.74784668E8;9.54845764E8;9.31769714E8;9.55849243E8;9.32773254E8;9.56851929E8;9.47743896E8;8.73772583E8;8.72768921E8;9.33776428E8;9.48747131E8;9.69855408E8;9.57854919E8;	999.0;477.24;302.25;299.52;193.25;93.94;71.39;67.14;65.94;60.08;46.43;23.87;21.63;	874.785									2.56267e+06	2.1974e+06	2.59768e+06	2.5742e+06	3	2.38518e+06	2.25551e+06	2.87647e+06	3	21.0674	21.3088	21.2957	21.1857	21.105	21.4559	1.02007	0.85946
891	17	23.0866	9.02815247E8;9.03818298E8;9.04821228E8;9.05823792E8;9.07769531E8;9.43840515E8;9.44845032E8;1.98734222E8;1.98622757E8;1.98845734E8;9.45852173E8;9.75757568E8;8.85789368E8;8.9419989E8;9.11555542E8;9.68843994E8;1.184062256E9;	999.0;628.13;207.9;44.5;10.65;6.55;4.08;2.22;1.52;1.26;0.91;0.6;0.43;0.4;0.31;0.16;0.1;	902.815									2.37825e+08	1.82848e+08	2.44123e+08	2.42828e+08	3	2.23167e+08	1.92883e+08	2.71524e+08	3	27.4461	27.863	27.8554	27.7335	27.5232	28.0165	1.02654	0.86398
37	8	2.37535	3.10200653E8;2.82169403E8;2.87124786E8;2.65142975E8;2.47132416E8;3.11203949E8;3.68205902E8;3.03098724E8;	999.0;620.27;443.67;362.42;158.84;151.81;141.29;140.47;	310.201									315900	84964.2	87315.5	127896	3	71948.1	84189.2	139905	3	16.3746	16.414	16.9646	16.1347	16.3613	17.0941	0.986232	0.882995
616	11	16.7637	8.92736938E8;8.93740417E8;8.976922E8;9.20767944E8;8.98695679E8;9.21763672E8;9.13666077E8;9.14669556E8;9.33763306E8;9.34767944E8;8.95745789E8;	999.0;619.47;288.03;271.88;175.42;164.04;144.65;83.75;59.44;39.45;19.55;	892.737									3.71777e+06	1.53804e+06	812663	1.05789e+06	3	962489	976397	1.28323e+06	3	20.5527	19.6323	20.0128	19.8764	19.8971	20.2914	0.945292	0.889496
159	8	6.28669	6.31416626E8;6.32420105E8;6.09434753E8;6.26461365E8;6.10438232E8;6.27464966E8;7.49513977E8;3.95366486E8;	999.0;373.58;274.07;182.74;123.02;69.53;68.73;50.53;	631.417					Unknown				54768.6	7276.27	1457.08	1109.98	1	6552.23	900.447	1405.83	1	12.829	10.5089	10.1163	12.6778	9.8145	10.4572	0.899951	0.896309
866	18	22.549	8.50784302E8;8.51787598E8;8.52790344E8;8.78814819E8;8.53794312E8;8.55739197E8;8.56742249E8;8.91809875E8;8.92814941E8;8.57745422E8;8.93826599E8;1.87171661E8;1.87060165E8;9.23726013E8;8.33758484E8;9.20825012E8;1.87283142E8;9.48855225E8;	999.0;582.82;179.94;38.71;36.1;21.38;12.61;10.65;6.37;3.68;1.86;1.82;1.51;1.33;1.11;0.93;0.88;0.47;	850.784									1.17246e+08	7.6855e+07	9.81576e+07	1.02829e+08	3	7.99732e+07	8.74093e+07	1.05651e+08	3	26.1956	26.5486	26.6157	26.253	26.3813	26.6547	0.982696	0.899757
61	6	3.32363	3.1819046E8;1.13059387E8;3.19193817E8;3.01163971E8;3.23145813E8;3.4622168E8;	999.0;170.96;161.53;149.04;68.3;47.84;	318.19									816247	143153	340843	300216	3	192704	290296	294266	3	17.1272	18.3787	18.1956	17.556	18.1472	18.1668	0.991143	0.904379
808	18	21.1369	8.4876886E8;8.49772156E8;8.50774902E8;8.5177771E8;8.53723694E8;8.54726929E8;8.89794006E8;8.90799255E8;1.86723785E8;1.8661232E8;9.21711243E8;9.18809875E8;1.8683522E8;8.40913513E8;9.46839417E8;5.75501038E8;8.31742737E8;9.47844482E8;	999.0;583.28;180.95;36.48;18.39;10.46;9.4;5.61;1.39;1.1;1.03;0.71;0.66;0.44;0.32;0.31;0.29;0.16;	848.769	848.77			e.g: 1-hexadecanoyl-2,3-di-(9Z-heptadecenoyl)-sn-glycerol	Triradylglycerols [GL03]	Glycerolipids [GL]	Triacylglycerols [GL0301]	e.g: TG(16:0/17:1(9Z)/17:1(9Z))[iso3]	1.29924e+08	8.64232e+07	1.06816e+08	1.1339e+08	3	8.99875e+07	9.56763e+07	1.27468e+08	3	26.3649	26.6705	26.7567	26.4232	26.5117	26.9256	1.02121	0.912815
406	3	11.5594	9.30774292E8;9.31777344E8;7.85586792E8;	999.0;456.02;328.55;	930.774									47965.7	27345.5	37249.6	44420.1	3	37077.4	25360.4	44619	3	14.739	15.1849	15.4389	15.1783	14.6303	15.4454	0.982035	0.913831
192	3	7.18272	7.30500183E8;7.31503479E8;4.63377045E8;	999.0;465.58;368.38;	730.5					Isoprenoids [PR01]	Prenol Lipids [PR]	C40 isoprenoids (tetraterpenes) [PR0107]	e.g: 19'-Hexanoyloxyisomytiloxanthin	29623.7	8234.1	10341.5	8411.86	3	8809.54	6969.97	11072	3	13.0074	13.3362	13.0382	13.1049	12.7669	13.4346	0.994961	0.914378
326	2	10.1199	8.88690674E8;8.89693359E8;	999.0;600.27;	888.691									10719	1088.22	1221.04	1160.35	0	1295.59	883.123	1288.86	0	10.0878	10.2539	10.1803	10.3394	9.78647	10.3319	0.999414	0.915368
69	3	3.6111	1.80086227E8;1.85091629E8;5.09252197E8;	999.0;259.97;104.68;	180.086									82205.4	27110.1	71355.8	84841.9	3	39920.5	48224.6	99256.4	3	14.7265	16.1227	16.3725	15.2848	15.5575	16.5989	1.02233	0.915838
924	24	24.4229	8.78815613E8;8.79818787E8;8.80821655E8;9.06845825E8;8.81826233E8;8.83770386E8;8.84773682E8;9.19841003E8;8.99744019E8;8.85776733E8;9.20846436E8;9.21858704E8;9.73889221E8;9.51757629E8;9.74891785E8;1.93400894E8;9.48856445E8;1.93289413E8;8.61789917E8;9.22862732E8;9.52761169E8;1.93512314E8;9.75894775E8;8.92830078E8;	999.0;603.1;190.96;47.28;40.35;34.98;20.48;13.03;6.75;6.17;4.84;2.57;2.34;1.57;1.45;1.14;0.98;0.85;0.78;0.76;0.74;0.64;0.44;0.19;	878.816									7.23403e+07	5.15697e+07	6.57238e+07	6.94363e+07	3	5.781e+07	6.06386e+07	6.95974e+07	3	25.62	25.9699	26.0492	25.7848	25.8537	26.0525	1.00705	0.916063
262	6	8.9178	8.05552979E8;8.06557129E8;8.85544556E8;7.93557861E8;8.86547729E8;8.73540283E8;	999.0;216.01;120.47;103.9;72.89;40.85;	805.553									91698.5	56176	90110.2	98931.3	3	76999.2	66155.3	105405	3	15.7777	16.4594	16.5941	16.2326	16.0136	16.6856	1.01363	0.921893
445	9	12.3796	9.04758118E8;9.34716797E8;9.35730713E8;9.36732544E8;9.84784851E8;9.59808533E8;9.89738892E8;9.58805176E8;9.90742371E8;	999.0;597.82;475.62;343.57;302.28;265.66;249.71;247.96;165.45;	904.758									42556.2	12489.9	36649.6	45912.8	3	27949.8	22674.7	29219.2	3	13.6085	15.1615	15.4866	14.7705	14.4688	14.8346	0.839997	0.922841
651	3	17.782	7.04632568E8;7.05636658E8;7.60583923E8;	999.0;571.06;370.36;	704.633									18117.1	1014.84	1217.11	1457.01	0	1015.8	933.448	1773.78	0	9.98703	10.2492	10.5088	9.9884	9.86643	10.7926	1.00924	0.925571
574	5	15.4718	6.6062738E8;6.6163092E8;6.88658691E8;6.89662048E8;6.62634155E8;	999.0;482.02;254.98;99.06;73.4;	660.627									134288	88338.7	76347.4	100471	3	71736.4	81645.6	110623	3	16.4308	16.2203	16.6164	16.1304	16.3171	16.7553	0.995655	0.925881
779	2	20.3807	8.5568219E8;8.01692688E8;	999.0;750.94;	855.682									18837.9	1169.07	1430.25	1254.69	0	1219.26	921.842	1765.6	0	10.1911	10.482	10.2931	10.2518	9.84838	10.7859	1.01367	0.929677
914	3	23.7278	7.13561646E8;7.14565491E8;6.97587708E8;	999.0;482.94;481.73;	713.562									30898.1	1345.89	1183.42	1164.02	0	1133.82	1223.03	1316.41	0	10.3943	10.2087	10.1849	10.147	10.2562	10.3624	0.994566	0.938491
737	3	19.7781	8.75708679E8;8.76711426E8;8.92685303E8;	999.0;663.82;662.28;	875.709									191431	1027.35	1081.77	18641.3	1	1288.93	1137.64	19600.6	1	10.0047	10.0792	14.1862	10.332	10.1518	14.2586	1.06153	0.938737
146	3	6.06702	2.82278503E8;2.8328186E8;2.99305054E8;	999.0;144.7;94.15;	282.279				eg: 9,12-octadecadienal	Fatty aldehydes [FA06]	Fatty Acyls [FA]			112157	84956.8	107469	106231	3	98213.9	81370	117627	3	16.3744	16.7136	16.6968	16.5836	16.3122	16.8439	0.995161	0.940397
346	10	10.3353	7.60583923E8;7.58568115E8;7.61587036E8;7.70568115E8;7.89608215E8;7.825672E8;8.12614075E8;7.71571533E8;8.13617493E8;8.14624084E8;	999.0;585.04;487.57;203.75;197.88;192.11;137.74;84.14;65.77;14.54;	760.584									1.03906e+06	346456	305487	379818	3	312384	314851	398885	3	18.4023	18.2207	18.5349	18.253	18.2643	18.6056	0.994532	0.940433
625	10	17.0796	8.66721313E8;8.67724731E8;8.7167688E8;8.87650574E8;8.72680176E8;8.68733582E8;8.88654175E8;9.07747864E8;8.73688721E8;1.98853226E8;	999.0;598.34;308.83;240.83;183.03;154.6;139.99;72.92;41.49;11.68;	866.721									4.24144e+06	561586	72868	42177.5	3	97379.6	117138	126820	3	19.0991	16.153	15.3642	16.5713	16.8378	16.9524	0.504465	0.944307
814	3	21.3607	8.1075293E8;7.62710815E8;7.63714172E8;	999.0;117.1;71.6;	810.753									108959	30560.1	1492.96	1558.86	1	1157.63	1319.39	36471.5	1	14.8994	10.544	10.6063	10.177	10.3657	15.1545	1.15877	0.959506
568	13	15.3303	9.14778198E8;9.1578241E8;9.19733459E8;9.42809875E8;9.20737488E8;9.43812866E8;9.21749817E8;9.3570813E8;9.55804871E8;9.3671106E8;9.56808777E8;9.44820984E8;8.68706909E8;	999.0;613.72;362.33;307.72;228.56;202.45;100.92;89.88;74.87;56.86;39.23;22.47;6.5;	914.778									442586	249834	426563	468039	3	340557	261709	534387	3	17.9306	18.7024	18.8363	18.3775	17.9976	19.0275	0.993199	0.959643
532	7	14.2388	9.15782715E8;9.19733337E8;9.16793701E8;9.35709167E8;9.43813843E8;9.36711914E8;9.44815979E8;	999.0;345.54;318.51;250.58;203.54;172.5;63.21;	915.783									535548	217091	464095	577789	3	413926	325832	453718	3	17.7279	18.8241	19.1402	18.659	18.3138	18.7914	0.947974	0.960092
628	13	17.1987	9.16794189E8;9.17797729E8;9.21749451E8;9.3772345E8;9.44825439E8;9.2275293E8;9.45828979E8;9.38726807E8;9.57820557E8;9.58824646E8;9.23753418E8;9.39733459E8;9.18805786E8;	999.0;617.95;400.34;246.44;242.96;238.45;159.5;152.96;119.59;62.08;60.29;31.73;15.48;	916.794									2.00456e+06	901344	1.66904e+06	2.16267e+06	3	1.38367e+06	1.42608e+06	1.58155e+06	3	19.7817	20.6706	21.0444	20.4001	20.4436	20.5929	0.927796	0.960392
119	14	5.34447	3.52320313E8;3.74302185E8;3.9737796E8;3.533237E8;3.3631012E8;4.10373138E8;3.7530545E8;3.98381317E8;3.90276031E8;7.25615112E8;3.37313416E8;3.19283569E8;7.16550171E8;7.26618591E8;	999.0;444.53;419.83;214.43;113.01;106.3;100.63;90.36;86.29;25.85;15.27;13.4;13.14;11.05;	352.32				eg: 7,10,13-docosatrienoic acid	Fatty Acids and Conjugates [FA01]	Fatty Acyls [FA]	Unsaturated fatty acids [FA0103]		1.33102e+06	691640	578158	564058	3	590358	576540	670496	3	19.3997	19.1411	19.1055	19.1712	19.1371	19.3549	1.00193	0.963172
68	21	3.60385	4.32237122E8;4.60268372E8;4.33240356E8;4.61271606E8;4.15210602E8;4.53166473E8;4.73263428E8;4.37192413E8;5.27310425E8;4.74283844E8;4.16213989E8;4.74266815E8;4.541698E8;5.02278778E8;4.34243835E8;4.62275024E8;4.38195801E8;5.30309998E8;5.28313843E8;4.46252716E8;4.75287262E8;	999.0;639.7;262.92;183.58;160.49;113.92;104.33;64.66;42.08;39.52;38.68;28.57;27.05;20.86;20.49;20.21;15.37;13.32;13.27;11.84;10.02;	432.237									3.5767e+06	1.05416e+06	1.58837e+06	1.29755e+06	3	1.15579e+06	1.03769e+06	1.76075e+06	3	20.0077	20.5991	20.3074	20.1405	19.9849	20.7478	1.00359	0.96452
596	2	16.1485	7.89593079E8;7.90596375E8;	999.0;523.97;	789.593				1-(6-[5]-ladderane-hexanyl)-2-(8-[3]-ladderane-octanyl)-sn-glycerophosphocholine	Glycerophosphocholines [GP01]	Glycerophospholipids [GP]	Dialkylglycerophosphocholines [GP0104]		45354.5	29127.2	35733.3	30209.5	3	22720.9	31915.7	42351.5	3	14.8301	15.125	14.8827	14.4717	14.962	15.3701	1.02017	0.969164
154	4	6.37889	2.27211411E8;2.70242218E8;2.09153183E8;5.0142511E8;	999.0;444.05;268.07;92.03;	227.211									179542	57655.5	36221.8	34158	3	51206.6	34971.2	39209.4	3	15.8152	15.1446	15.0599	15.644	15.0939	15.2589	0.979318	0.980259
415	8	11.7103	9.28757996E8;9.33713257E8;9.29761597E8;9.34716797E8;9.56789063E8;9.57792847E8;9.57792725E8;7.84583801E8;	999.0;614.53;538.82;366.08;323.0;176.0;167.95;119.0;	928.758									235617	76561.5	168374	254202	3	160884	138543	143789	3	16.2243	17.3613	17.9556	17.2957	17.08	17.1336	0.887965	0.984365
581	5	15.8022	7.22664124E8;7.27619263E8;7.23667725E8;7.28623108E8;7.43593445E8;	999.0;614.47;440.55;283.92;254.09;	722.664									40186.1	17827.8	10123.2	10590.6	3	16126.5	9432.55	12398	3	14.1218	13.3054	13.3705	13.9771	13.2034	13.5978	0.984835	0.985979
484	16	13.1826	9.33712524E8;9.49687195E8;9.56788757E8;9.34716064E8;9.5069043E8;9.57792297E8;9.69786438E8;9.35718506E8;9.58794922E8;9.7078894E8;9.71802551E8;1.02383136E9;1.024835083E9;9.52691833E8;8.86746765E8;9.43777222E8;	999.0;741.86;622.88;608.67;452.13;379.43;191.57;178.09;120.48;119.34;51.36;42.8;28.8;28.14;27.93;13.71;	933.713									1.90027e+06	557333	1.42315e+06	2.05016e+06	3	689613	1.38655e+06	1.66946e+06	3	19.0882	20.4407	20.9673	19.3954	20.4031	20.6709	0.929287	0.990203
382	6	11.1885	8.9354071E8;8.94543823E8;8.9554895E8;8.96540039E8;9.15522583E8;9.16525574E8;	999.0;671.41;186.25;64.14;58.29;40.48;	893.541									35082.6	4883.93	6691.43	15026.8	2	15100.6	18054.6	1757.22	2	12.2538	12.7081	13.8752	13.8823	14.1401	10.7791	1.31239	0.992457
