# Supplementary material for: The influence of light microclimate on the lipid profile and associated transcripts of photosynthetically active grape berry seeds
Source: Front Plant Sci. 2023 Jan 4;13:1022379. doi: 10.3389/fpls.2022.1022379 (PMC9846335; doi:10.3389/fpls.2022.1022379)
Supplement: Supplementary file 6 [file Table_5.xlsx]

## Sheet: Supplementary Table 5
Supplementary Table 5: comparison between LL and HL seed samples from mature stage.
Compounds are sorted on p value (column AE).															Relative intensity values								Log2 transformation of the relative intensity values
Compound mass cluster info						Compound annotation info								Sample Name	Seed Mature_Nir_NK_LL (84)	Seed Mature_Nir_NK_LL (85)	Seed Mature_Nir_NK_LL (86)		Seed Mature_Nir_NK_HL (90)	Seed Mature_Nir_NK_HL (91)	Seed Mature_Nir_NK_HL (92)		Seed Mature_Nir_NK_LL (84)	Seed Mature_Nir_NK_LL (85)	Seed Mature_Nir_NK_LL (86)	Seed Mature_Nir_NK_HL (90)	Seed Mature_Nir_NK_HL (91)	Seed Mature_Nir_NK_HL (92)
Cluster ID	Nº of peaks in cluster	RT (min)	Mass list	Relative intensity list	SIM mass	Mass Calculated	Adduct	Elemental Formula	Put ID (example)=Systematic name	Main class	Category	Sub-class	Bonds (common name)	max value	F027352	F027354	F027363	Count if (range, >5000)	F027360	F027343	F027361	Count if (range, >5000)	F027352	F027354	F027363	F027360	F027343	F027361	Fold change ratio (HL/LL)	p - values
77	2	4.10804	4.37372803E8;4.59354706E8;	999.0;736.7;	437.373					Unknown				63904.3	14394.3	15140.3	12025.2	3	1124.23	1500.67	1155.24	0	13.8132	13.8861	13.5538	10.1347	10.5514	10.174	0.0909568	3.17346e-05		Description of column heads
727	3	19.6	9.25803162E8;9.52793884E8;9.57747986E8;	999.0;199.49;30.77;	925.803					Unknown				15105.6	1564.36	1488	904.349	0	12905.6	11166.9	10437.5	3	10.6114	10.5392	9.82074	13.6557	13.4469	13.3495	8.7219	0.000296164		Column head	Description
70	4	3.65942	2.56226593E8;5.40435852E8;2.78208466E8;4.37372711E8;	999.0;535.37;419.66;301.79;	256.227	256.227	[M+NH4]+	C15H26O2	e.g. 3-pentadecynoic acid	Fatty Acids and Conjugates [FA01]	Fatty Acyls [FA]	Unsaturated fatty acids [FA0103]		81484	6598.66	6938.03	5804.8	3	892.148	1438.41	1048.47	0	12.688	12.7603	12.503	9.80114	10.4903	10.0341	0.174703	0.00030045		Cluster ID	Number of mass signal cluster, as defined by MSClust software
215	3	8.70318	4.46398193E8;4.89429047E8;4.47382324E8;	999.0;394.33;268.44;	446.398	446.399	[M+NH4]+	C29H48O2		Sterols [ST01] / Secosteroids [ST03]	Sterol Lipids [ST]	Stigmasterols		8316.86	1537.56	1254.68	931.059	0	5766.87	9337.82	7847.39	3	10.5864	10.2931	9.86273	12.4936	13.1889	12.938	6.16444	0.000850626		Put ID	Metabolite identity
85	11	4.39743	3.16283936E8;3.38265747E8;3.17287262E8;2.98273407E8;3.6432019E8;3.39269135E8;3.20255341E8;2.42283752E8;2.99276794E8;2.85205444E8;1.06049515E8;	999.0;405.55;192.45;107.9;98.12;74.24;61.85;48.9;20.93;13.32;12.62;	316.284	316.285	[M+NH4]+	C18H34O3	e.g. 10R-hydroxy11Z-octadecenoic acid	Octadecanoids [FA02]	Fatty Acyls [FA]	Other Octadecanoids [FA0200]	e.g. 10R-HOME(11Z)	1.19021e+06	60165.2	62571.5	59510	3	84347.6	88134.2	103651	3	15.8766	15.9332	15.8608	16.3641	16.4274	16.6614	1.51516	0.00308845		Compound Main class/ Category/Sub-class	Classification of chemical compounds into compound classes
110	6	5.19645	4.1538855E8;3.92312592E8;4.12377716E8;4.16391785E8;4.08286469E8;3.93315948E8;	999.0;616.82;232.41;227.61;192.39;130.93;	415.389					Unknown				79107.5	65730.8	62950.6	52449.3	3	26623.5	32069.2	22040.8	3	16.0043	15.9419	15.6786	14.7004	14.9689	14.4279	0.445719	0.00316118		Fold change ratio (HL/LL)	Fold change between the averages of the HL and LL groups (HL/LL); HL - High Light; LL - Low Light.
136	6	5.80685	3.54335938E8;3.99393585E8;3.76317688E8;4.00396912E8;3.55339325E8;3.36325348E8;	999.0;910.75;661.71;217.95;206.79;90.79;	354.336	354.337	[M+NH4]+ / [M+H]+	C22H40O2	eg: 7,7-dimethyl-5Z,8Z-eicosadienoic acid	Fatty Acids and Conjugates [FA01]/Fatty amides [FA08]	Fatty Acyls [FA]	Unsaturated fatty acids [FA0103]		314928	200787	216425	184944	3	124369	146590	137542	3	17.6153	17.7235	17.4967	16.9243	17.1614	17.0695	0.678395	0.00416413		Note: An intensity value of 5000 ion counts was regarded the detection limit and the provided values below 5000 originate from randomization between 45-55% of this threshold value.
53	16	3.01664	2.28195328E8;2.73253082E8;2.50177246E8;2.29198715E8;2.66151245E8;2.86248291E8;2.74256409E8;2.51180649E8;2.87268707E8;2.67154419E8;3.1526358E8;1.81121902E8;2.68187836E8;2.87251678E8;1.04070274E8;2.11168823E8;	999.0;372.23;260.55;141.12;88.17;66.69;59.56;35.06;18.08;11.97;11.4;9.97;9.93;8.32;8.23;7.49;	228.195	228.196	[M+NH4]+	C13H22O2	e.g. 3-tridecynoic acid	Fatty Acids and Conjugates [FA01]	Fatty Acyls [FA]	Unsaturated fatty acids [FA0103]		2.60664e+06	486523	502800	434021	3	326346	363854	303173	3	18.8921	18.9396	18.7274	18.316	18.473	18.2098	0.697916	0.00648805
159	8	6.28669	6.31416626E8;6.32420105E8;6.09434753E8;6.26461365E8;6.10438232E8;6.27464966E8;7.49513977E8;3.95366486E8;	999.0;373.58;274.07;182.74;123.02;69.53;68.73;50.53;	631.417					Unknown				54768.6	20670	15923.1	10536.5	3	38200.1	57746.1	51677	3	14.3352	13.9588	13.3631	15.2213	15.8174	15.6572	3.13228	0.0073707
955	9	26.2242	9.44861694E8;9.45865295E8;9.49817078E8;9.50820496E8;9.72892883E8;9.5182373E8;9.65791016E8;9.47871033E8;9.66794373E8;	999.0;660.4;342.5;219.49;169.74;73.09;59.7;52.78;40.05;	944.862	944.864	[M+NH4]+	C60H110O6	e.g: 1-(9Z-heptadecenoyl)-2,3-di-(11Z-eicosenoyl)-sn-glycerol	Triradylglycerols [GL03]	Glycerolipids [GL]	Triacylglycerols [GL0301]	e.g: TG(17:1(9Z)/20:1(11Z)/20:1(11Z))[iso3]	612673	419362	394556	402634	3	523443	494678	463536	3	18.6778	18.5899	18.6191	18.9977	18.9161	18.8223	1.21791	0.00761323
119	14	5.34447	3.52320313E8;3.74302185E8;3.9737796E8;3.533237E8;3.3631012E8;4.10373138E8;3.7530545E8;3.98381317E8;3.90276031E8;7.25615112E8;3.37313416E8;3.19283569E8;7.16550171E8;7.26618591E8;	999.0;444.53;419.83;214.43;113.01;106.3;100.63;90.36;86.29;25.85;15.27;13.4;13.14;11.05;	352.32	352.321	[M+NH4]+	C22H38O2	eg: 7,10,13-docosatrienoic acid	Fatty Acids and Conjugates [FA01]	Fatty Acyls [FA]	Unsaturated fatty acids [FA0103]		1.33102e+06	649008	684983	545689	3	321915	436781	349032	3	19.3079	19.3857	19.0577	18.2963	18.7366	18.413	0.589318	0.00954885
192	3	7.18272	7.30500183E8;7.31503479E8;4.63377045E8;	999.0;465.58;368.38;	730.5	730.504	[M+NH4]+	C46H64O6		Isoprenoids [PR01]	Prenol Lipids [PR]	C40 isoprenoids (tetraterpenes) [PR0107]	e.g: 19'-Hexanoyloxyisomytiloxanthin	29623.7	14710.9	12589.6	9465.29	3	21995.7	35324.5	27951.5	3	13.8446	13.6199	13.2084	14.4249	15.1084	14.7706	2.31932	0.0111551
952	5	25.9089	9.18846191E8;9.23801453E8;9.24804932E8;9.39775696E8;9.40778992E8;	999.0;376.5;212.26;85.9;55.26;	918.846	918.848	[M+NH4]+	C58H108O6	e.g: 1-heptadecanoyl-2-(9Z,12Z-octadecadienoyl)-3-eicosanoyl-sn-glycerol	Triradylglycerols [GL03]	Glycerolipids [GL]	Triacylglycerols [GL0301]	e.g: TG(17:0/18:2(9Z,12Z)/20:0)[iso6]	495414	378455	394469	370179	3	423262	485018	450549	3	18.5298	18.5896	18.4979	18.6912	18.8877	18.7813	1.18872	0.0169259
148	2	6.10501	6.25429749E8;6.42456238E8;	999.0;674.83;	625.43					Unknown				30511	8026.22	1667.55	4447.7	1	26067.4	26625.2	19559.1	3	12.9705	10.7035	12.1188	14.67	14.7005	14.2556	5.1092	0.0181551
412	6	11.6437	7.84658386E8;7.85661621E8;8.12689758E8;8.05587769E8;7.49621521E8;8.06591187E8;	999.0;487.26;376.9;319.2;190.02;186.27;	784.658	784.658	[M+H]+	C46H90NO6P	N-(17Z-hexacosenoyl)-sphing-4-enine-1-phosphate	Ceramides [SP02]	Sphingolipids [SP]	Ceramide 1-phosphates [SP0205]	CerP(d18:1/26:1(17Z))	89683.5	49672.9	37973.8	27892.8	3	75603.1	101317	69189.7	3	15.6002	15.2127	14.7676	16.2062	16.6285	16.0783	2.13009	0.01912
36	3	2.33863	4.40248077E8;4.41251373E8;4.45203583E8;	999.0;185.97;94.91;	440.248	440.247	[M+H]+	C23H37NO5S	5S-hydroxy,6R-(S-cysteinyl),7E,9E,11Z,14Z-eicosatetraenoic acid	Eicosanoids [FA03]	Fatty Acyls [FA]	Leukotrienes [FA0302]	LTE4	56459.4	25073.4	25622.7	16790.4	3	39284.5	73351.6	49369.6	3	14.6139	14.6451	14.0353	15.2617	16.1625	15.5913	2.40056	0.0196944
171	2	6.71354	7.96546631E8;6.10466431E8;	999.0;489.61;	796.547	796.549	[M+NH4]+	C44H75O9P	1-(1Z-hexadecenyl)-2-(4Z,7Z,10Z,13Z,16Z,19Z-docosahexaenoyl)-glycero-3-phospho-(1'-sn-glycerol)	Glycerophosphoglycerols [GP04]	Glycerophospholipids [GP]	1-(1Z-alkenyl),2-acylglycerophosphoglycerols [GP0403]	PG(P-16:0/22:6(4Z,7Z,10Z,13Z,16Z,19Z))	58409.5	11119.7	20717.7	9705.22	3	40271.2	75885.2	29537.2	3	13.4408	14.3386	13.2445	15.2975	16.2115	14.8502	3.50709	0.0273226
714	8	19.2046	8.22753479E8;7.99677124E8;8.00680481E8;8.15650757E8;8.23756348E8;9.47787231E8;8.16654785E8;7.27577271E8;	999.0;988.3;508.36;417.54;372.11;290.14;198.86;73.8;	822.753	822.755	[M+NH4]+	C51H96O6	e.g: 1,2-dihexadecanoyl-3-(9Z-hexadecenoyl)-sn-glycerol	Triradylglycerols [GL03]	Glycerolipids [GL]	Triacylglycerols [GL0301]	e.g: TG(16:0/16:0/16:1(9Z))[iso3]	359016	1436.64	1718.03	5535.84	1	19936.6	20968.9	6866.12	3	10.4885	10.7465	12.4346	14.2831	14.356	12.7453	5.49698	0.0330886
123	2	5.45966	6.78469666E8;6.7947229E8;	999.0;383.82;	678.47	678.47	[M+H]+	C35H68NO9P	1-(1Z-hexadecenyl)-2-tridecanoyl-glycero-3-phosphoserine	Glycerophosphoserines [GP03]	Glycerophospholipids [GP]	1-(1Z-alkenyl),2-acylglycerophosphoserines [GP0303]	PS(P-16:0/13:0)	57512.2	33590.8	34211.8	22427	3	43584.1	71252.8	54265.7	3	15.0358	15.0622	14.453	15.4115	16.1207	15.7278	1.87414	0.0341488
185	4	7.19735	7.72546997E8;7.32515991E8;7.94529114E8;7.33519592E8;	999.0;302.25;243.73;135.1;	772.547	772.549	[M+NH4]+	C42H75O9P	eg: 1-hexadecyl-2-(5Z,8Z,11Z,14Z,17Z-eicosapentaenoyl)-glycero-3-phospho-(1'-sn-glycerol))	Glycerophosphoglycerols [GP04]	Glycerophospholipids [GP]	eg: 1-alkyl,2-acylglycerophosphoglycerols [GP0402]	PG(O-16:0/20:5(5Z,8Z,11Z,14Z,17Z))	98746.4	29071.9	31837.5	22124.5	3	38888.3	83376	93172.3	3	14.8273	14.9584	14.4334	15.247	16.3473	16.5076	2.59456	0.0385897
956	7	26.3276	8.80830994E8;8.8183429E8;8.85786194E8;8.82837891E8;8.86789612E8;8.8779303E8;8.83841125E8;	999.0;587.02;271.56;174.99;154.44;47.1;33.21;	880.831	880.833	[M+NH4]+	C55H106O6	e.g: 1,2-diheptadecanoyl-3-octadecanoyl-sn-glycerol	Triradylglycerols [GL03]	Glycerolipids [GL]	Triacylglycerols [GL0301]	e.g: TG(17:0/17:0/18:0)[iso3]	1.20535e+06	790155	891252	636789	3	1.0298e+06	1.25153e+06	1.02312e+06	3	19.5918	19.7655	19.2805	19.9739	20.2553	19.9645	1.42544	0.0386302
953	3	26.1002	8.30794067E8;8.31797546E8;8.58825562E8;	999.0;569.48;369.77;	830.794				Unknown	Unknown				56407.7	36016.5	25988.3	29633.5	3	48192.5	37699.8	43894	3	15.1364	14.6656	14.8549	15.5565	15.2023	15.4217	1.41629	0.0413953
146	3	6.06702	2.82278503E8;2.8328186E8;2.99305054E8;	999.0;144.7;94.15;	282.279	282.279	[M+NH4]+	C18H32O	eg: 9,12-octadecadienal	Fatty aldehydes [FA06]	Fatty Acyls [FA]			112157	114456	114506	71101.9	3	40716.8	68801.4	44779.9	3	16.8044	16.8051	16.1176	15.3133	16.0702	15.4506	0.514217	0.0418514
675	22	18.4809	8.80715698E8;8.81719116E8;9.08746704E8;9.09750061E8;8.85670959E8;8.86674438E8;9.10753296E8;8.6368988E8;8.83725647E8;8.64693604E8;9.21742004E8;8.87677734E8;9.0164502E8;9.22746338E8;9.02648438E8;7.69709534E8;9.11757507E8;9.50757263E8;8.88680664E8;9.03653198E8;9.25744263E8;8.98717285E8;	999.0;647.17;251.98;168.8;138.97;86.3;56.82;39.76;28.76;24.46;21.32;19.12;17.14;16.73;12.72;12.65;7.83;6.06;4.82;3.54;2.97;2.84;	880.716	880.715	[M+H]+	C52H98NO7P	eg: 1-tetracosyl-2-(8Z,11Z,14Z,17Z-eicosatetraenoyl)-sn-glycero-3-phosphocholine)	Glycerophosphocholines [GP01]	Glycerophospholipids [GP]	e.g: 1-alkyl,2-acylglycerophosphocholines [GP0102]	e.g: PC(O-24:0/20:4(8Z,11Z,14Z,17Z))	1.98931e+06	260773	313796	282264	3	351035	318513	353243	3	17.9924	18.2595	18.1067	18.4213	18.281	18.4303	1.19369	0.0474188
382	6	11.1885	8.9354071E8;8.94543823E8;8.9554895E8;8.96540039E8;9.15522583E8;9.16525574E8;	999.0;671.41;186.25;64.14;58.29;40.48;	893.541									35082.6	6494.65	16394.4	14232	3	979.386	6310.64	1123.67	1	12.665	14.0009	13.7969	9.93573	12.6236	10.134	0.226655	0.0541303
181	3	6.92848	7.97549011E8;4.49361481E8;8.18588684E8;	999.0;530.04;476.36;	797.549									41412.2	16757.3	22779.1	13175.6	3	22777.4	40751.9	39074.6	3	14.0325	14.4754	13.6856	14.4753	15.3146	15.2539	1.9465	0.0549689
154	4	6.37889	2.27211411E8;2.70242218E8;2.09153183E8;5.0142511E8;	999.0;444.05;268.07;92.03;	227.211									179542	48539.7	37880.4	29353.2	3	17909.6	29033.3	19322.1	3	15.5669	15.2092	14.8412	14.1284	14.8254	14.238	0.572369	0.0549785
780	6	20.2938	9.26814453E8;9.27817688E8;9.2882074E8;9.29824036E8;9.69831299E8;9.72729675E8;	999.0;640.13;199.17;29.38;15.06;10.87;	926.814				e.g: 1-(9Z,12Z-octadecadienoyl)-2-(9Z,12Z,15Z-octadecatrienoyl)-3-eicosanoyl-sn-glycerol	Triradylglycerols [GL03]	Glycerolipids [GL]	Triacylglycerols [GL0301]	e.g: TG(18:2(9Z,12Z)/18:3(9Z,12Z,15Z)/20:0)[iso6]	5.52681e+06	4.4657e+06	4.55303e+06	4.26781e+06	3	4.59974e+06	5.1509e+06	4.89517e+06	3	22.0905	22.1184	22.0251	22.1331	22.2964	22.2229	1.1023	0.0633251
625	10	17.0796	8.66721313E8;8.67724731E8;8.7167688E8;8.87650574E8;8.72680176E8;8.68733582E8;8.88654175E8;9.07747864E8;8.73688721E8;1.98853226E8;	999.0;598.34;308.83;240.83;183.03;154.6;139.99;72.92;41.49;11.68;	866.721									4.24144e+06	113180	153991	104945	3	48162.7	71957.5	95664.6	3	16.7883	17.2325	16.6793	15.5556	16.1349	16.5457	0.579886	0.0693943
484	16	13.1826	9.33712524E8;9.49687195E8;9.56788757E8;9.34716064E8;9.5069043E8;9.57792297E8;9.69786438E8;9.35718506E8;9.58794922E8;9.7078894E8;9.71802551E8;1.02383136E9;1.024835083E9;9.52691833E8;8.86746765E8;9.43777222E8;	999.0;741.86;622.88;608.67;452.13;379.43;191.57;178.09;120.48;119.34;51.36;42.8;28.8;28.14;27.93;13.71;	933.713									1.90027e+06	814269	1.48068e+06	1.09743e+06	3	368411	819481	533784	3	19.6351	20.4978	20.0657	18.491	19.6444	19.0259	0.507513	0.0716894
670	9	18.3799	9.18752441E8;9.19755554E8;9.39681702E8;9.23708008E8;9.20758057E8;9.40685303E8;9.24711243E8;9.4678418E8;9.47782227E8;	999.0;602.79;243.0;208.88;197.76;152.16;112.88;89.48;75.32;	918.752									608281	1631.94	1394.1	7387.67	1	7065.58	9211.63	10656.9	3	10.6724	10.4451	12.8509	12.7866	13.1692	13.3795	2.58641	0.0852265
45	2	2.60933	3.64247528E8;3.65250854E8;	999.0;202.21;	364.248									80863	31726.7	58575.7	33493	3	16482.6	30268.8	21135.9	3	14.9534	15.838	15.0316	14.0087	14.8855	14.3674	0.548383	0.088201
374	16	10.9865	5.80528809E8;7.2349176E8;1.017760681E9;1.018764465E9;5.85485962E8;1.068721313E9;6.68617493E8;6.73478638E8;1.066775635E9;5.50481995E8;5.86487671E8;7.3355658E8;6.69621155E8;7.34560791E8;8.68625488E8;8.75727844E8;	999.0;707.0;622.24;423.76;319.44;206.72;169.49;142.63;140.15;124.45;106.65;104.78;78.19;67.92;63.21;49.5;	723.492									272779	1599.52	1621.92	5407.73	1	4796.64	12174	6326.48	2	10.6434	10.6635	12.4008	12.2278	13.5715	12.6272	2.69981	0.0897168
643	10	17.5443	8.68737183E8;8.69740479E8;8.70744385E8;8.71745361E8;8.04705994E8;8.31725281E8;7.08510071E8;1.98148407E8;8.5875293E8;8.35676941E8;	999.0;556.75;147.69;39.68;9.84;9.21;7.91;6.15;4.84;4.68;	868.737									5.75003e+06	4.16986e+06	3.92314e+06	3.93553e+06	3	4.11303e+06	5.16461e+06	5.42545e+06	3	21.9916	21.9036	21.9081	21.9718	22.3002	22.3713	1.22235	0.0909764
124	3	5.44894	4.81270416E8;4.60341187E8;4.44346222E8;	999.0;962.24;716.76;	481.27									33259	1454.38	5697.41	4500.37	1	1141.32	1414.53	1367.79	0	10.5062	12.4761	12.1358	10.1565	10.4661	10.4176	0.336731	0.0917741
871	8	22.6506	9.14814453E8;9.15818115E8;9.16821777E8;9.42845825E8;9.43849304E8;9.20773621E8;1.90062424E8;1.89950882E8;	999.0;601.03;185.21;29.72;22.73;12.2;7.64;3.95;	914.814									233663	167598	184613	173489	3	194443	194102	180596	3	17.3546	17.4941	17.4045	17.569	17.5665	17.4624	1.08264	0.0998226
560	10	15.0215	7.0864856E8;7.13603699E8;7.096521E8;7.29577698E8;7.14607422E8;1.061839966E9;7.36679871E8;7.37683228E8;7.15610535E8;1.065792236E9;	999.0;546.43;465.48;257.43;248.29;151.39;142.5;69.79;54.74;52.3;	708.649				e.g: 1-(11Z,14Z-eicosadienoyl)-2-heneicosanoyl-sn-glycerol	Diradylglycerols [GL02]	Glycerolipids [GL]	Diacylglycerols [GL0201]	e.g: DG(20:2(11Z,14Z)/21:0/0:0)[iso2]	130190	13159.7	11416.6	13669.5	3	13997.9	15814.3	20383.4	3	13.6838	13.4788	13.7387	13.7729	13.9489	14.3151	1.31245	0.100852
640	21	17.5514	8.96767822E8;8.73692566E8;8.97771484E8;8.74695679E8;8.89666199E8;9.1881012E8;8.75699036E8;9.19813293E8;9.09763062E8;8.90669495E8;9.10768188E8;9.4684137E8;9.23765564E8;9.47844727E8;9.2081543E8;8.76702026E8;8.92792908E8;1.00075378E8;9.25771484E8;9.40742493E8;9.39739258E8;	999.0;885.13;610.4;531.89;230.74;227.91;155.49;134.04;127.04;125.7;73.33;68.61;52.46;46.42;39.97;32.34;22.87;19.2;12.32;5.92;4.91;	873.693									1.7209e+06	1.24557e+06	1.42816e+06	1.29602e+06	3	1.36788e+06	1.61395e+06	1.62375e+06	3	20.2484	20.4457	20.3057	20.3835	20.6222	20.6309	1.16017	0.101087
315	16	9.92242	9.62675598E8;7.77546936E8;9.67630798E8;9.6367865E8;9.68634155E8;7.78550293E8;9.64681824E8;7.3557135E8;9.69637207E8;5.69434082E8;6.78506409E8;9.83604431E8;9.65684509E8;7.09476501E8;4.74429688E8;9.70639709E8;	999.0;651.85;611.94;542.88;331.6;290.96;162.18;151.51;101.13;86.47;58.03;40.71;37.07;37.02;32.37;20.84;	962.676				Unknown	Unknown				293178	10856.5	11968.1	10071.9	3	11318.1	18422.8	20194.7	3	13.4063	13.5469	13.298	13.4663	14.1692	14.3017	1.51796	0.104946
41	5	2.5093	2.30174683E8;2.75232391E8;2.52156647E8;2.31177994E8;2.12164093E8;	999.0;437.34;187.92;95.57;84.33;	230.175									160321	76019.3	109220	76415	3	47289.6	68211.7	68533.2	3	16.2141	16.7369	16.2216	15.5292	16.0577	16.0645	0.703351	0.110125
913	9	23.8036	9.16830994E8;9.07770813E8;9.17834412E8;9.08774048E8;9.19850098E8;9.43840576E8;7.08509949E8;1.17599585E9;2.40966629E8;	999.0;662.56;585.19;450.55;319.97;101.14;28.95;18.59;9.44;	916.831									386631	319489	305223	295094	3	311856	393671	364806	3	18.2854	18.2195	18.1708	18.2505	18.5866	18.4768	1.16365	0.111161
958	20	26.5327	9.06846436E8;9.07849854E8;9.08853088E8;9.34875916E8;9.11801453E8;9.35881042E8;9.12804871E8;9.0985791E8;9.36883606E8;9.13807983E8;9.47872009E8;9.27774963E8;9.48876892E8;9.28778259E8;9.37886658E8;9.14810974E8;9.76887695E8;9.77891174E8;9.29783142E8;1.179022949E9;	999.0;619.54;202.25;95.8;78.09;60.14;46.98;43.45;19.07;14.87;10.96;9.07;7.04;5.88;3.92;2.45;1.79;1.66;1.57;0.59;	906.846									2.81493e+07	2.40601e+07	2.15577e+07	1.98213e+07	3	2.40497e+07	3.31189e+07	2.53508e+07	3	24.5201	24.3617	24.2406	24.5195	24.9812	24.5955	1.26101	0.119293
415	8	11.7103	9.28757996E8;9.33713257E8;9.29761597E8;9.34716797E8;9.56789063E8;9.57792847E8;9.57792725E8;7.84583801E8;	999.0;614.53;538.82;366.08;323.0;176.0;167.95;119.0;	928.758									235617	123445	152407	110080	3	93105.1	116154	95929.9	3	16.9135	17.2176	16.7482	16.5066	16.8257	16.5497	0.790784	0.122114
747	7	19.8663	8.96768066E8;8.9777179E8;8.46752625E8;8.47756836E8;8.48760803E8;8.88783203E8;8.15731445E8;	999.0;625.62;238.16;142.45;28.2;5.76;5.6;	896.768									926970	1334.11	1291.56	993.459	0	1191.75	18962.4	11336.3	2	10.3817	10.3349	9.95632	10.2189	14.2109	13.4687	8.70111	0.122529
68	21	3.60385	4.32237122E8;4.60268372E8;4.33240356E8;4.61271606E8;4.15210602E8;4.53166473E8;4.73263428E8;4.37192413E8;5.27310425E8;4.74283844E8;4.16213989E8;4.74266815E8;4.541698E8;5.02278778E8;4.34243835E8;4.62275024E8;4.38195801E8;5.30309998E8;5.28313843E8;4.46252716E8;4.75287262E8;	999.0;639.7;262.92;183.58;160.49;113.92;104.33;64.66;42.08;39.52;38.68;28.57;27.05;20.86;20.49;20.21;15.37;13.32;13.27;11.84;10.02;	432.237									3.5767e+06	77135.7	89910.8	66498.5	3	85628.8	106208	93615	3	16.2351	16.4562	16.021	16.3858	16.6965	16.5145	1.22226	0.129239
595	27	16.0996	9.64736755E8;9.6573999E8;8.12653442E8;8.13656921E8;9.85665771E8;9.69692017E8;9.66743286E8;9.86669434E8;9.70695435E8;9.92768433E8;8.40684753E8;8.17608582E8;9.93771301E8;8.41688293E8;8.18612E8;8.14660156E8;9.20309509E8;9.71698669E8;1.062851807E9;8.3358252E8;8.53679749E8;9.94774414E8;9.22307617E8;8.5468457E8;8.34586487E8;8.42691528E8;7.1652179E8;	999.0;677.53;582.87;336.24;319.01;307.38;223.7;212.08;209.17;207.52;200.82;175.51;145.72;124.15;99.45;87.91;75.81;70.6;70.52;69.28;64.3;51.51;42.05;41.81;41.12;37.18;24.54;	812.653									2.03415e+06	54659.5	62968.1	56434.7	3	64054.1	102160	69561.4	3	15.7382	15.9423	15.7843	15.967	16.6405	16.086	1.35455	0.131534
155	3	6.29254	4.48362274E8;4.76393524E8;4.4936557E8;	999.0;241.48;214.88;	448.362									136743	110712	115748	84235.9	3	116827	158872	125635	3	16.7564	16.8206	16.3621	16.834	17.2775	16.9389	1.29173	0.13192
815	2	21.2382	9.51602478E8;2.74514374E8;	999.0;207.1;	951.602									82243.2	32315.4	11102.5	1167.7	2	70265.3	27398.6	72147	3	14.9799	13.4386	10.1894	16.1005	14.7418	16.1387	3.80865	0.133313
48	17	2.76839	2.44190308E8;2.89248016E8;2.66172119E8;2.45193619E8;2.26179703E8;2.32190338E8;2.90251343E8;3.02243195E8;2.82146027E8;2.77248047E8;2.36161667E8;2.67175537E8;3.03263611E8;5.09355042E8;3.47253418E8;2.54172211E8;3.03246521E8;	999.0;499.66;251.21;139.09;115.4;101.59;76.3;73.68;71.17;56.25;38.78;30.74;20.49;18.85;18.35;13.62;11.23;	244.19									230548	13063	12165.5	18428.5	3	16766.8	23263.1	18527.5	3	13.6732	13.5705	14.1696	14.0333	14.5058	14.1774	1.3413	0.134317
920	19	24.2634	8.5280011E8;8.53803345E8;8.54806641E8;8.57755249E8;9.54845947E8;8.58758728E8;9.55849609E8;8.5581012E8;8.59761902E8;8.93825806E8;9.56851379E8;9.59801514E8;9.82877258E8;9.60804688E8;8.94832275E8;9.83881104E8;9.75775452E8;8.6076532E8;9.9587262E8;	999.0;579.68;176.54;160.9;120.34;89.32;68.09;34.14;26.09;25.05;22.29;17.95;14.5;10.78;10.44;9.21;7.18;6.29;3.18;	852.8				e.g: 1,2-dihexadecanoyl-3-octadecanoyl-sn-glycerol	Triradylglycerols [GL03]	Glycerolipids [GL]	Triacylglycerols [GL0301]	e.g: TG(16:0/16:0/18:0)	4.86084e+06	3.37644e+06	4.51036e+06	3.026e+06	3	4.15291e+06	5.55263e+06	4.51163e+06	3	21.6871	22.1048	21.529	21.9857	22.4047	22.1052	1.3028	0.138755
161	28	6.42587	9.0976364E7;1.58963684E8;1.06950256E8;1.04991959E8;2.2695108E8;5.88362305E8;4.35268311E8;1.32002869E8;3.67281158E8;1.72979294E8;4.28276154E8;1.29101883E8;3.9319809E8;3.25210846E8;4.35249603E8;3.41184631E8;4.61287109E8;5.74383118E8;5.89365662E8;3.87247314E8;4.36271729E8;2.40966721E8;1.40104248E8;4.93348877E8;1.74937576E8;6.79437866E8;7.15435547E8;5.09343475E8;	999.0;179.84;124.17;102.64;98.23;97.46;94.28;76.96;65.84;42.92;42.37;40.94;31.43;27.5;27.04;26.41;22.77;22.07;21.07;20.89;18.1;18.04;17.1;17.08;13.5;12.25;11.31;6.46;	90.9764									100472	1239.04	1455.99	914.709	0	1048.19	8554.71	10553.8	2	10.275	10.5078	9.83717	10.0337	13.0625	13.3655	5.58398	0.146216
792	9	20.5734	9.26815125E8;9.2781842E8;7.96737488E8;8.34753113E8;7.97740906E8;8.35756592E8;8.77724426E8;7.98744141E8;8.36758972E8;	999.0;694.83;283.82;221.11;152.67;127.0;90.13;35.64;32.98;	926.815									2.40906e+06	1.94769e+06	2.07987e+06	1.52885e+06	3	2.05821e+06	3.08021e+06	2.24075e+06	3	20.8933	20.9881	20.544	20.973	21.5546	21.0956	1.32805	0.147406
622	12	16.8963	8.95754089E8;8.99705078E8;9.00707947E8;9.23783569E8;9.15679199E8;9.19815186E8;9.16683228E8;9.01713928E8;9.14778564E8;9.24789856E8;9.15781921E8;9.36783752E8;	999.0;743.83;415.93;383.28;233.09;183.56;156.53;95.64;88.0;80.1;61.55;49.18;	895.754				e.g: 1-(9Z,12Z-octadecadienoyl)-2-(6Z,9Z,12Z-octadecatrienoyl)-3-nonadecanoyl-sn-glycerol	Triradylglycerols [GL03]	Glycerolipids [GL]	Triacylglycerols [GL0301]	e.g: TG(18:2(9Z,12Z)/18:3(6Z,9Z,12Z)/19:0)[iso6]	308285	235617	253703	254258	3	247260	294766	284950	3	17.8461	17.9528	17.9559	17.9157	18.1692	18.1204	1.11216	0.154442
37	8	2.37535	3.10200653E8;2.82169403E8;2.87124786E8;2.65142975E8;2.47132416E8;3.11203949E8;3.68205902E8;3.03098724E8;	999.0;620.27;443.67;362.42;158.84;151.81;141.29;140.47;	310.201									315900	45355.9	56209.4	39431.5	3	33619.7	34108.9	43564.9	3	15.469	15.7785	15.2671	15.037	15.0579	15.4109	0.789334	0.154626
915	9	23.8788	8.90815369E8;8.91818726E8;8.95770813E8;8.92821899E8;1.16106651E8;9.11744324E8;9.12747803E8;9.44860229E8;8.8275885E8;	999.0;608.93;207.64;182.39;41.89;35.71;21.63;21.44;18.98;	890.815				e.g: 1-(9Z,12Z-heptadecadienoyl)-2,3-dioctadecanoyl-sn-glycerol	Triradylglycerols [GL03]	Glycerolipids [GL]	Triacylglycerols [GL0301]	e.g: TG(17:2(9Z,12Z)/18:0/18:0)[iso3]	1.51451e+06	1.30701e+06	1.28428e+06	1.16888e+06	3	1.27092e+06	1.65445e+06	1.42902e+06	3	20.3178	20.2925	20.1567	20.2774	20.6579	20.4466	1.15803	0.165248
550	7	14.7446	9.21749695E8;9.44825378E8;9.22753052E8;9.45828979E8;9.37724182E8;9.57820557E8;9.46831787E8;	999.0;645.47;637.3;392.05;390.96;175.34;109.57;	921.75									398826	259736	209020	227806	3	226500	342071	346346	3	17.9867	17.6733	17.7974	17.7892	18.3839	18.4019	1.31348	0.167122
233	3	8.25989	6.01442444E8;6.57505005E8;6.02445862E8;	999.0;482.88;342.82;	601.442									51577.7	40125.7	47326.3	37676.3	3	44066	56274.5	47628.7	3	15.2922	15.5304	15.2014	15.4274	15.7802	15.5395	1.18254	0.167176
626	10	17.0969	8.54721497E8;8.55724976E8;8.59676941E8;8.82755066E8;9.087677E8;8.60680176E8;8.8669574E8;8.56728333E8;8.61683655E8;8.87698975E8;	999.0;590.25;478.0;339.96;286.99;262.51;193.06;142.56;65.53;53.87;	854.721				e.g: 1,2,3-tri-(9Z,12Z-heptadecadienoyl)-glycerol	Triradylglycerols [GL03]	Glycerolipids [GL]	Triacylglycerols [GL0301]	e.g: TG(17:2(9Z,12Z)/17:2(9Z,12Z)/17:2(9Z,12Z))	215803	129365	178377	157452	3	164103	192692	203621	3	16.9811	17.4446	17.2646	17.3242	17.5559	17.6355	1.20469	0.168805
122	14	5.43299	3.24289032E8;3.46270935E8;3.69346802E8;3.25292389E8;3.62244843E8;3.8234198E8;3.47274292E8;3.70350067E8;3.83362305E8;6.69552734E8;3.83345398E8;3.63248138E8;2.23168808E8;6.70555908E8;	999.0;339.63;273.61;211.94;77.03;64.64;63.54;58.86;23.19;22.03;15.28;13.73;11.01;9.47;	324.289									1.84581e+06	6756.24	12194.2	5831.04	3	9997.95	15556.1	11194.6	3	12.722	13.5739	12.5095	13.2874	13.9252	13.4505	1.48291	0.176103
187	2	7.05404	3.81383026E8;3.82386353E8;	999.0;211.72;	381.383									140461	96541.2	92158.6	88638.5	3	51590.6	100221	45041.5	3	16.5589	16.4918	16.4356	15.6548	16.6128	15.459	0.709793	0.176914
152	3	6.21601	7.91561096E8;7.92563904E8;7.9654718E8;	999.0;292.57;268.74;	791.561									43301.7	21405.4	27495.4	10782.2	3	20464	56257.3	39736.2	3	14.3857	14.7469	13.3964	14.3208	15.7798	15.2782	1.95127	0.181683
261	29	8.91045	7.14505676E8;7.94575378E8;7.15508911E8;7.95578918E8;7.16511902E8;6.88489868E8;7.9953064E8;7.96581604E8;8.00534119E8;8.22607056E8;8.23610291E8;7.97584595E8;8.01537109E8;8.15504944E8;8.35602356E8;7.28565735E8;9.84659729E8;8.24613464E8;8.36609131E8;9.85663269E8;7.29569092E8;6.32523743E8;6.93445435E8;9.89615173E8;6.50474792E8;6.16500488E8;6.0149231E8;8.37613098E8;6.33527344E8;	999.0;486.7;415.87;242.43;105.15;93.74;92.95;64.63;44.42;36.06;17.26;11.52;10.79;9.21;6.33;4.8;4.5;4.47;3.0;2.73;2.44;1.47;1.33;1.21;1.16;1.07;0.75;0.7;0.45;	714.506				e.g: 1-hexadecanoyl-2-(5Z,8Z,11Z,14Z-eicosatetraenoyl)-sn-glycero-3-phosphate	Glycerophosphates [GP10]	Glycerophospholipids [GP]	Diacylglycerophosphates [GP1001]	e.g: PA(16:0/20:4(5Z,8Z,11Z,14Z))	1.44023e+06	52308.7	49608.8	32473	3	54032.3	98884.3	52918.6	3	15.6748	15.5983	14.987	15.7215	16.5935	15.6915	1.53162	0.188085
486	8	13.3182	6.94632874E8;6.72560486E8;6.9563623E8;6.73563782E8;8.87749939E8;6.96639221E8;1.320123535E9;1.321127808E9;	999.0;970.32;419.19;216.13;136.6;97.35;81.13;71.26;	672.56									38951	1570.29	1638.48	20935.9	1	21917.7	6769.38	36752.3	3	10.6168	10.6781	14.3537	14.4198	12.7248	15.1655	2.7103	0.195699
918	11	24.0759	9.16830505E8;9.17834045E8;9.2178595E8;9.1884082E8;9.22789307E8;9.45865051E8;9.37759766E8;9.19839661E8;9.38763E8;9.2379248E8;9.39767639E8;	999.0;645.2;221.98;188.59;135.48;111.51;47.89;41.33;31.27;26.98;7.94;	916.831									2.73403e+06	2.40633e+06	2.32366e+06	2.25488e+06	3	2.32057e+06	2.67278e+06	2.50347e+06	3	21.1984	21.148	21.1046	21.146	21.3499	21.2555	1.07329	0.197304
176	21	6.83839	3.81296661E8;9.0976357E7;4.49283936E8;3.82299896E8;7.6957135E8;7.47589722E8;3.97270538E8;4.52276062E8;7.39604492E8;7.70575073E8;7.48592896E8;4.50287323E8;7.685755E8;7.46593262E8;7.40607666E8;8.44500977E8;7.42634033E8;7.63563477E8;8.13510498E8;4.63299377E8;4.35365265E8;	999.0;265.3;240.14;213.23;151.63;150.28;89.5;83.13;77.03;73.7;67.85;52.91;43.13;40.47;36.16;34.35;33.92;22.58;21.01;17.73;11.98;	381.297									841845	78359.7	102705	58431.3	3	74319.8	141783	240016	3	16.2578	16.6482	15.8345	16.1815	17.1133	17.8728	1.90449	0.210209
717	2	19.1632	8.44737488E8;8.45741028E8;	999.0;518.57;	844.737									44165	12141	20938.3	11347	3	1023.84	13616.9	6633.27	2	13.5676	14.3539	13.47	9.99977	13.7331	12.6955	0.478861	0.222746
313	2	9.80098	5.49411377E8;5.65385315E8;	999.0;570.43;	549.411									60362.9	34044.6	33998.4	24596.6	3	9568.67	37661.7	11979.8	3	15.0551	15.0532	14.5862	13.2241	15.2008	13.5483	0.639145	0.224319
96	2	4.8116	2.98346222E8;2.99349579E8;	999.0;173.91;	298.346									117650	20137.6	19492.4	19704.7	3	19194.6	32674.4	106608	3	14.2976	14.2506	14.2663	14.2284	14.9959	16.702	2.6709	0.228975
79	3	4.19857	2.94205719E8;3.22237E8;2.95209137E8;	999.0;340.82;134.31;	294.206									109253	40480.7	50427.2	30674.9	3	47488.3	44345.5	67898.3	3	15.3049	15.6219	14.9048	15.5353	15.4365	16.0511	1.31377	0.231469
61	6	3.32363	3.1819046E8;1.13059387E8;3.19193817E8;3.01163971E8;3.23145813E8;3.4622168E8;	999.0;170.96;161.53;149.04;68.3;47.84;	318.19									816247	448621	448271	174475	3	226136	133616	245841	3	18.7751	18.774	17.4127	17.7868	17.0277	17.9074	0.565252	0.23238
470	37	12.877	1.054789185E9;1.05579248E9;1.056795898E9;1.059744385E9;1.060747925E9;6.66637878E8;1.075718262E9;1.05779895E9;1.061751099E9;6.67641357E8;1.076721802E9;6.96648499E8;1.08282019E9;1.08382373E9;6.97651978E8;6.88619812E8;1.077725342E9;1.062753662E9;6.89623474E8;7.4757135E8;1.095814575E9;7.11696045E8;1.127732178E9;7.98638672E8;8.867323E8;6.98655212E8;1.128735352E9;8.70559143E8;7.18630615E8;8.18675903E8;…	999.0;694.01;256.18;215.13;146.56;115.72;61.89;61.58;52.51;51.66;42.88;36.53;31.48;22.32;16.57;15.68;14.21;13.68;7.88;7.49;7.39;5.28;5.1;4.84;4.41;3.87;3.61;3.03;2.85;2.75;2.48;2.45;2.14;2.03;1.67;1.54;1.44;	1054.79									9.14564e+06	1600.13	1543.01	1059.43	0	888.495	1368.78	1007.3	0	10.644	10.5915	10.0491	9.79522	10.4187	9.97628	0.776804	0.241291
326	2	10.1199	8.88690674E8;8.89693359E8;	999.0;600.27;	888.691									10719	11682.3	6395.39	5933.54	3	1061.13	12365.6	1018.4	1	13.512	12.6428	12.5347	10.0514	13.594	9.99209	0.6016	0.242939
420	5	11.8173	6.50570435E8;7.76638245E8;7.81593689E8;9.56753296E8;9.61707825E8;	999.0;339.15;254.33;118.55;112.04;	650.57									48157.1	19943	31673.5	19904	3	5586.53	22285.9	16317.3	3	14.2836	14.951	14.2808	12.4477	14.4438	13.9941	0.617861	0.245307
574	5	15.4718	6.6062738E8;6.6163092E8;6.88658691E8;6.89662048E8;6.62634155E8;	999.0;482.02;254.98;99.06;73.4;	660.627									134288	75880.4	97200.3	61935.7	3	71808.4	138822	121594	3	16.2114	16.5687	15.9185	16.1319	17.0829	16.8917	1.41362	0.246471
862	24	22.3668	8.24768677E8;8.25772095E8;9.26814636E8;8.26775452E8;9.27818054E8;8.29724121E8;8.30727478E8;8.62783997E8;8.27778503E8;9.42844543E8;8.63787476E8;8.65794739E8;9.54846191E8;9.43849243E8;9.19769958E8;8.3173053E8;8.66804382E8;9.20773376E8;1.16106651E8;9.44852417E8;8.3273407E8;1.88127655E8;5.51500916E8;8.67739319E8;	999.0;566.75;172.44;163.39;117.2;75.45;41.14;32.4;29.29;20.29;19.71;18.32;15.94;13.5;12.44;11.53;9.21;6.64;4.18;3.64;2.09;2.08;1.88;0.98;	824.769									1.13478e+07	8.03094e+06	1.0441e+07	7.01295e+06	3	8.38989e+06	1.34894e+07	1.07072e+07	3	22.9371	23.3158	22.7416	23.0002	23.6853	23.3521	1.27866	0.251875
903	10	23.4665	8.64800049E8;8.65803345E8;8.66808472E8;8.92832336E8;8.69755493E8;8.9383551E8;8.7075885E8;8.67809387E8;8.02763123E8;8.71762146E8;	999.0;587.41;157.17;102.36;91.39;63.31;46.45;33.21;18.23;11.15;	864.8				e.g: 1,2-diheptadecanoyl-3-(9Z-heptadecenoyl)-sn-glycerol	Triradylglycerols [GL03]	Glycerolipids [GL]	Triacylglycerols [GL0301]	e.g: TG(17:0/17:0/17:1(9Z))[iso3]	1.36325e+06	1.13771e+06	1.24534e+06	1.05485e+06	3	1.16369e+06	1.77112e+06	1.25653e+06	3	20.1177	20.2481	20.0086	20.1503	20.7562	20.261	1.21916	0.254219
202	31	7.62343	9.54612854E8;9.55615906E8;9.59568115E8;8.50542358E8;9.60571411E8;9.56619141E8;8.51545776E8;9.61574341E8;9.5762207E8;8.52548767E8;9.75541565E8;9.76544922E8;9.62577087E8;8.55497681E8;6.86518555E8;9.82643494E8;5.73486389E8;8.53551514E8;8.33515991E8;8.56501099E8;6.13481384E8;9.83647095E8;6.87522034E8;9.77548889E8;7.92560791E8;5.74489746E8;1.04070229E8;6.30507996E8;7.00534363E8;5.88445557E8;1.02855957…	999.0;557.75;413.22;310.05;229.31;182.21;143.07;72.85;40.47;37.56;29.94;17.21;15.91;13.73;11.52;8.97;8.41;7.0;6.57;6.01;5.26;4.17;4.03;3.94;3.59;3.43;1.88;1.67;1.58;1.33;0.74;	954.613									5.90132e+06	243319	325194	183390	3	251435	499438	317072	3	17.8925	18.3109	17.4846	17.9398	18.9299	18.2745	1.42032	0.266398
655	6	17.9494	7.97661255E8;9.18752319E8;8.13635132E8;9.19755554E8;8.14638611E8;9.46784851E8;	999.0;889.74;585.57;577.0;310.56;180.15;	797.661									194865	17863.1	26269.6	13084	3	13369.4	1426.62	15208.8	2	14.1247	14.6811	13.6755	13.7066	10.4784	13.8926	0.524408	0.269426
581	5	15.8022	7.22664124E8;7.27619263E8;7.23667725E8;7.28623108E8;7.43593445E8;	999.0;614.47;440.55;283.92;254.09;	722.664									40186.1	14381.3	14874.6	17180.9	3	15534.7	16824.7	21807.1	3	13.8119	13.8606	14.0685	13.9232	14.0383	14.4125	1.16646	0.275905
441	31	12.2669	1.052773438E9;1.053776978E9;1.054780151E9;1.05772876E9;1.058732178E9;1.073702393E9;1.055783203E9;1.059735474E9;8.40690125E8;1.080804932E9;1.081807617E9;6.70632813E8;6.41625793E8;1.060738403E9;1.075709717E9;6.71636169E8;9.71776733E8;7.46567993E8;1.082811157E9;8.41690918E8;1.093799438E9;9.07592529E8;1.125716675E9;6.62604187E8;9.08595764E8;6.00554932E8;6.05509888E8;1.009791626E9;9.54749939E8;8.62672…	999.0;696.2;255.65;243.32;166.5;64.78;60.32;58.47;44.87;37.65;27.63;26.11;17.46;14.6;14.29;11.49;11.48;10.64;10.36;8.67;7.49;7.46;5.92;4.99;4.95;3.75;2.32;2.1;1.62;1.51;1.09;	1052.77									1.29004e+07	13109.4	9626.23	8935.57	3	10234.9	17812.8	13068	3	13.6783	13.2328	13.1253	13.3212	14.1206	13.6738	1.29821	0.277797
188	8	7.11038	4.63317261E8;4.86392975E8;4.41335327E8;4.64320465E8;4.87396362E8;4.79291077E8;4.24328247E8;4.80294434E8;	999.0;674.74;353.19;268.27;211.14;171.35;112.65;47.35;	463.317									259488	147378	190790	169439	3	182451	173636	244841	3	17.1692	17.5416	17.3704	17.4772	17.4057	17.9015	1.18385	0.281589
99	8	4.87999	4.03231659E8;4.48289398E8;4.25213654E8;4.04235046E8;4.49292877E8;4.2025824E8;4.41187592E8;4.2621698E8;	999.0;905.07;382.87;199.4;183.09;139.88;93.12;65.02;	403.232									561679	156766	157107	192106	3	151135	236491	529973	3	17.2583	17.2614	17.5515	17.2055	17.8514	19.0156	1.81351	0.283124
252	19	8.53513	9.58644165E8;9.59647339E8;9.63599243E8;9.64602478E8;9.6065033E8;7.12489807E8;6.74475525E8;7.13493225E8;9.65605652E8;9.61653198E8;6.754776E8;9.86674988E8;6.62474243E8;9.87678528E8;9.66608337E8;7.32515564E8;7.02496399E8;6.99559021E8;4.47382263E8;	999.0;570.4;393.63;214.25;174.61;168.49;80.7;68.4;65.64;35.26;29.18;27.68;26.98;16.9;14.44;12.38;5.98;5.67;3.36;	958.644									1.73551e+06	1228.23	1265.66	996.712	0	1176.78	1842.93	1267.84	0	10.2624	10.3057	9.96103	10.2006	10.8478	10.3082	1.22831	0.292364
712	6	19.0813	9.24798218E8;9.25801819E8;9.94839111E8;9.67813416E8;9.80825256E8;9.67813232E8;	999.0;640.44;19.48;17.04;10.47;6.07;	924.798									102021	32175.4	37560.9	52966.5	3	83065	31450.3	96262.2	3	14.9737	15.1969	15.6928	16.342	14.9408	16.5547	1.71779	0.296887
658	5	17.9956	9.44767639E8;9.45770752E8;9.65697632E8;9.49723267E8;9.72799011E8;	999.0;640.59;318.13;302.77;208.63;	944.768									129388	1183.44	1591.76	4392.67	0	1082.32	1375.16	1339.56	0	10.2088	10.6364	12.1009	10.0799	10.4254	10.3875	0.529731	0.305717
481	11	13.1261	9.998078E8;1.000811279E9;9.8278125E8;1.001814453E9;9.83784485E8;4.29371704E8;1.005765686E9;7.12489807E8;6.96464233E8;1.002817749E9;4.30375061E8;	999.0;591.72;219.17;193.01;142.09;136.81;68.53;58.99;40.02;38.21;31.33;	999.808									552549	5914.29	9661.66	6726.48	3	6667.29	9926.85	18335	3	12.53	13.2381	12.7156	12.7029	13.2771	14.1623	1.56616	0.308655
391	8	11.3041	8.00640869E8;8.01641724E8;8.32665344E8;8.0559375E8;8.02645264E8;8.28669495E8;8.06596191E8;8.37619995E8;	999.0;515.63;315.43;115.72;111.7;95.8;58.09;27.67;	800.641									209832	23704.8	40889.5	75601.1	3	19053.2	53693.1	5665.06	3	14.5329	15.3194	16.2061	14.2177	15.7124	12.4679	0.5593	0.311768
151	18	6.19144	2.28195328E8;4.31383362E8;4.08307495E8;4.32386719E8;2.44190308E8;4.24281464E8;4.4437851E8;4.09310822E8;7.93626038E8;3.86325653E8;4.25284912E8;4.45381836E8;7.71644226E8;4.73393738E8;1.7313205E8;7.72647705E8;3.8732901E8;2.09153183E8;	999.0;936.58;450.09;243.84;177.62;145.29;143.96;103.27;44.19;38.94;34.59;34.19;25.62;19.33;16.92;11.15;10.53;8.84;	228.195									1.25083e+06	311745	284367	250513	3	137599	1743.8	331692	2	18.25	18.1174	17.9345	17.0701	10.768	18.3395	0.556368	0.312071
677	12	18.6501	8.99786804E8;8.75707947E8;8.76710938E8;9.00788452E8;8.77714417E8;9.11778015E8;8.92684814E8;9.43696167E8;8.9368988E8;9.69828552E8;9.13796204E8;9.4469812E8;	999.0;940.72;524.25;251.82;161.55;151.04;83.45;19.68;18.78;16.66;15.7;8.46;	875.708				e.g: 1,2-di-(9Z,12Z-heptadecadienoyl)-3-(5Z,8Z,11Z,14Z-eicosatetraenoyl)-sn-glycerol	Triradylglycerols [GL03]	Glycerolipids [GL]	Triacylglycerols [GL0301]	e.g: TG(17:2(9Z,12Z)/17:2(9Z,12Z)/20:4(5Z,8Z,11Z,14Z))[iso3]	3.46637e+06	2.94108e+06	3.17837e+06	2.61498e+06	3	2.86976e+06	3.70422e+06	3.16265e+06	3	21.4879	21.5999	21.3184	21.4525	21.8207	21.5927	1.11474	0.319474
139	4	5.80206	3.58367126E8;3.3529129E8;2.9529895E8;3.30335907E8;	999.0;549.5;541.56;243.77;	358.367									26884.4	14217.9	15733.6	6706.8	3	962.314	1914.3	24949.4	1	13.7954	13.9416	12.7114	9.91036	10.9026	14.6067	0.759063	0.320906
168	4	6.61427	7.98562805E8;7.72547058E8;6.09454041E8;6.13406189E8;	999.0;440.14;302.12;267.39;	798.563									52516.2	30057.9	41722.9	27852.7	3	28688.1	54280.4	49551.8	3	14.8755	15.3486	14.7655	14.8082	15.7281	15.5966	1.33008	0.323027
946	14	25.3123	6.94648193E8;6.9565155E8;3.97381866E8;7.22679321E8;6.9665509E8;6.99603516E8;3.98385254E8;4.14408447E8;7.23682739E8;7.00606689E8;1.52474548E8;1.52363052E8;4.15411743E8;1.073996094E9;	999.0;504.7;363.65;133.56;119.08;100.41;99.75;74.15;64.94;48.71;24.74;24.24;21.57;19.1;	694.648									1.19434e+06	739757	994457	746587	3	849354	950899	969167	3	19.4967	19.9236	19.51	19.696	19.8589	19.8864	1.11634	0.325647
523	5	14.0179	6.68617371E8;6.69620911E8;6.73572632E8;6.74576111E8;6.9664856E8;	999.0;428.02;341.64;135.53;91.84;	668.617									353822	231975	222449	212120	3	196039	285029	333849	3	17.8236	17.7631	17.6945	17.5808	18.1207	18.3488	1.2226	0.328858
207	5	7.71552	3.60322815E8;6.97656433E8;3.61326172E8;6.98660095E8;6.99663208E8;	999.0;298.06;254.59;135.76;27.64;	360.323									1.02801e+06	1.05319e+06	1.03726e+06	761216	3	435004	1.2319e+06	500368	3	20.0063	19.9843	19.5379	18.7307	20.2324	18.9326	0.760001	0.332974
347	58	10.416	6.90505676E8;6.91508972E8;6.95460938E8;5.94507996E8;7.23492065E8;6.96464111E8;6.93524841E8;5.99463135E8;6.97476624E8;7.24495178E8;5.95511414E8;6.2052356E8;7.1550885E8;7.19460815E8;6.86591858E8;6.00466736E8;6.98480164E8;6.66505798E8;5.07439636E8;6.73478882E8;7.16521484E8;5.24466309E8;6.21527161E8;7.09476624E8;6.88489868E8;7.2549823E8;6.25478882E8;6.94527893E8;5.96514771E8;6.67509399E8;5.29421509E8…	999.0;444.87;339.39;300.5;297.06;135.16;129.73;122.37;121.66;120.17;116.17;79.4;78.68;64.21;52.18;49.06;47.56;43.45;42.34;41.43;32.91;31.73;31.37;28.02;25.8;25.35;23.92;19.84;19.82;19.02;16.68;15.81;15.14;15.07;14.1;13.2;12.62;12.14;11.87;11.09;10.79;10.59;9.7;8.44;8.07;6.36;5.58;5.25;4.37;3.59;3.39;2.82;1.88;1.72;1.33;0.97;0.27;0.27;	690.506									1.00602e+07	1.02285e+06	1.27546e+06	879114	3	848069	949897	973451	3	19.9642	20.2826	19.7457	19.6938	19.8574	19.8927	0.87222	0.336382
861	3	22.3308	7.10679321E8;7.11682983E8;7.50710449E8;	999.0;467.8;460.23;	710.679									36528.3	8123.45	1211.46	5542.22	2	4954.05	15387.6	6341.49	2	12.9879	10.2425	12.4362	12.2744	13.9095	12.6306	1.79357	0.342156
773	4	20.1921	9.03738647E8;9.0474231E8;9.05745544E8;9.06748352E8;	999.0;611.53;161.28;37.5;	903.739									2.50742e+06	1401.57	1390.79	835.623	0	165894	1398.1	1268.33	1	10.4528	10.4417	9.70671	17.3399	10.4493	10.3087	46.4614	0.344587
814	3	21.3607	8.1075293E8;7.62710815E8;7.63714172E8;	999.0;117.1;71.6;	810.753									108959	30954.1	1324.57	1172.55	1	1012.63	1417.19	1071.24	0	14.9178	10.3713	10.1954	9.98389	10.4688	10.0651	0.104662	0.346442
247	2	8.52249	6.3148938E8;6.32492798E8;	999.0;349.54;	631.489									70818.7	45075.6	53325.8	42280.1	3	41677.2	60369.1	66821.1	3	15.4601	15.7025	15.3677	15.347	15.8815	16.028	1.20035	0.351572
718	2	19.1272	8.54669983E8;8.8169104E8;	999.0;863.64;	854.67									28003.5	1488.29	1584.09	1047	0	900.801	1502.09	962.284	0	10.5394	10.6294	10.0321	9.81506	10.5528	9.91032	0.816911	0.358938
770	2	20.0887	7.83724792E8;3.38886292E8;	999.0;388.38;	783.725									167977	1461.65	1550.67	138539	1	1156.71	1932.65	1316.18	0	10.5134	10.5987	17.0799	10.1758	10.9164	10.3621	0.0311233	0.362322
246	3	8.56394	7.30536255E8;7.31539917E8;7.3254303E8;	999.0;431.15;86.16;	730.536									1.21305e+06	457665	516676	453759	3	398918	781717	637547	3	18.8039	18.9789	18.7916	18.6057	19.5763	19.2822	1.27315	0.369584
818	5	21.2633	8.82748901E8;9.82929565E8;9.83932556E8;7.8861499E8;7.60583801E8;	999.0;436.42;309.27;294.22;113.19;	882.749									49336.5	1286.88	1430.41	1221.18	0	918.44	1507.12	1002.36	0	10.3297	10.4822	10.2541	9.84304	10.5576	9.96918	0.870367	0.37044
460	3	12.6435	9.46768555E8;8.04669495E8;9.47771912E8;	999.0;898.68;584.37;	804.669									51447.3	10624.7	34697.5	21189.2	3	5005.77	18224.8	16720.4	3	13.3751	15.0825	14.371	12.2894	14.1536	14.0293	0.600663	0.370516
403	9	11.4669	7.89640442E8;8.16669434E8;7.9359375E8;7.90644531E8;8.17672913E8;8.48696106E8;8.09570679E8;8.49699463E8;8.29665833E8;	999.0;314.72;314.62;235.15;157.61;145.16;75.99;57.86;54.64;	789.64									177726	80798.8	188993	46348.6	3	34561.5	56152.3	85474	3	16.302	17.528	15.5002	15.0769	15.7771	16.3832	0.557308	0.375349
935	7	24.8802	9.06837158E8;9.07840271E8;9.32860352E8;9.33862976E8;9.7777301E8;1.99182236E8;9.18845337E8;	999.0;213.62;180.77;49.42;7.27;4.9;3.46;	906.837									1.06394e+07	9.53599e+06	9.35979e+06	6.61762e+06	3	8.62122e+06	1.18048e+07	9.13742e+06	3	23.185	23.158	22.6579	23.0395	23.4929	23.1234	1.15874	0.378921
112	2	5.19901	3.75320862E8;1.72132813E8;	999.0;386.07;	375.321									54198.3	6472.34	8031.95	9005.27	3	7599.97	1894.89	7868.97	2	12.6601	12.9715	13.1366	12.8918	10.8879	12.942	0.738586	0.379265
332	3	10.295	8.08580444E8;8.10586914E8;8.255578E8;	999.0;110.88;42.07;	808.58									151667	48259.2	49392.9	54686	3	44069.1	65805.2	68802.8	3	15.5585	15.592	15.7389	15.4275	16.0059	16.0702	1.1729	0.388368
731	2	19.9605	7.74599365E8;7.74599121E8;	999.0;610.88;	774.599									28183	1451.47	1431.18	1231.77	0	958.845	1556.02	1106.54	0	10.5033	10.483	10.2665	9.90515	10.6036	10.1118	0.880173	0.393519
452	9	12.4291	9.40757935E8;9.41761414E8;9.68789307E8;9.45713135E8;9.46716553E8;9.69793213E8;9.23731079E8;9.24734314E8;9.81785034E8;	999.0;599.05;556.01;365.2;212.45;210.7;135.5;130.08;113.69;	940.758									200559	162959	211029	138674	3	72193.5	160827	173110	3	17.3141	17.6871	17.0813	16.1396	17.2951	17.4013	0.792199	0.399333
69	3	3.6111	1.80086227E8;1.85091629E8;5.09252197E8;	999.0;259.97;104.68;	180.086									82205.4	27028.9	29228.8	17140.1	3	22716.1	1794.39	26913.5	2	14.7222	14.8351	14.0651	14.4714	10.8093	14.716	0.70062	0.400563
387	14	11.2119	8.85550781E8;8.86554016E8;8.87559448E8;8.88562866E8;7.14622803E8;6.33473572E8;9.01545471E8;7.04521179E8;5.52497437E8;5.35471069E8;7.32552002E8;7.44552307E8;1.041772827E9;7.45556213E8;	999.0;603.19;177.3;35.12;16.97;12.75;4.47;4.45;4.08;3.87;3.3;3.3;1.95;1.69;	885.551									1.13687e+07	62124.7	88305.5	72992.4	3	19348.6	86914.2	63523.8	3	15.9229	16.4302	16.1555	14.2399	16.4073	15.955	0.759935	0.400571
86	7	4.40487	3.28247528E8;2.24164078E8;1.79106232E8;2.01088226E8;3.29250916E8;3.00216309E8;3.05171661E8;	999.0;331.62;300.17;225.47;191.03;140.59;80.37;	328.248									193689	19914.7	173146	1116.38	2	975.887	1891.39	17412.6	1	14.2815	17.4016	10.1246	9.93057	10.8852	14.0878	0.10444	0.401484
33	9	2.2531	4.28248047E8;2.42174591E8;4.50341553E8;3.87273224E8;3.55171967E8;4.29251312E8;3.78247772E8;4.36253143E8;3.71145813E8;	999.0;574.72;547.87;399.43;219.31;195.84;193.39;86.84;69.5;	428.248									120995	13721.6	14759.9	8049.97	3	7724.84	11666.8	9627.95	3	13.7442	13.8494	12.9748	12.9153	13.5101	13.233	0.794371	0.403341
95	20	4.71865	4.52276093E8;4.53279419E8;5.37302002E8;4.36253082E8;5.5327594E8;4.57231445E8;5.3830542E8;7.01370178E8;4.85286316E8;3.94328247E8;3.37273132E8;5.5427948E8;4.58234802E8;5.60377869E8;7.02373718E8;2.98273438E8;6.98421082E8;4.09272797E8;5.39309082E8;4.16391754E8;	999.0;223.71;201.04;67.43;67.04;66.89;52.59;34.45;26.72;24.31;21.13;18.31;13.62;12.95;11.32;10.38;8.81;8.62;6.6;4.39;	452.276									1.68529e+06	1115.97	1155.67	4182.9	0	1108.81	1338.33	1069.99	0	10.1241	10.1745	12.0303	10.1148	10.3862	10.0634	0.544908	0.406822
713	2	19.059	2.28976547E8;1.204754517E9;	999.0;271.52;	228.977					Unknown				93593.7	30779.6	1450.93	860.234	1	945.618	1564.89	1175.46	0	14.9097	10.5028	9.74859	9.88511	10.6119	10.199	0.11139	0.411053
719	4	19.2336	8.32737122E8;8.33740723E8;8.34743774E8;1.04114754E8;	999.0;558.44;149.86;8.55;	832.737									2.38199e+06	1.83075e+06	2.20489e+06	1.73308e+06	3	1.73343e+06	2.68557e+06	2.24753e+06	3	20.804	21.0723	20.7249	20.7252	21.3568	21.0999	1.15563	0.411595
237	29	8.38047	7.92560486E8;7.93563782E8;7.97515564E8;7.94566406E8;7.64542114E8;7.98518738E8;7.65545593E8;8.2059137E8;8.13489197E8;7.99521729E8;7.9556958E8;8.21594849E8;8.14492798E8;7.66548584E8;8.33586487E8;6.13481384E8;9.82643799E8;8.22597717E8;8.00528259E8;9.83647461E8;8.15498169E8;6.30507935E8;6.14484619E8;7.26526794E8;9.45632019E8;8.65502991E8;9.87599182E8;6.48518372E8;1.74672028E8;	999.0;498.15;242.15;138.47;125.41;116.74;54.46;50.05;31.56;31.2;24.6;24.0;14.46;12.09;9.52;8.65;6.8;6.3;5.97;4.07;3.53;3.25;3.22;2.99;1.37;1.3;1.04;0.96;0.89;	792.56	792.562	[M+NH4]+	C45H74O10	Monogalactosyldiacylglycerol(18:3(9Z,12Z,15Z)/18:3(9Z,12Z,15Z))	Glycosyldiradylglycerols [GL05]	Glycerolipids [GL]	Glycosyldiacylglycerols [GL0501]	MGDG(18:3(9Z,12Z,15Z)/18:3(9Z,12Z,15Z))	212928	1294.79	1172.9	903.113	0	855.714	6545.13	1284.95	1	10.3385	10.1959	9.81876	9.74098	12.6762	10.3275	2.57677	0.430511
38	4	2.4269	6.45290405E8;6.46293945E8;6.67272278E8;6.90348328E8;	999.0;346.69;224.84;161.65;	645.29									27091.2	1283.78	8743.95	1026.38	1	914.778	1715.22	1156.66	0	10.3262	13.0941	10.0033	9.83728	10.7442	10.1757	0.342557	0.431038
491	33	13.3226	8.71570801E8;8.7257428E8;8.56701111E8;8.73577759E8;8.57704468E8;8.58707275E8;8.7458075E8;8.6165625E8;8.93552856E8;8.62659546E8;8.59710693E8;8.94555908E8;8.6366272E8;8.87565186E8;6.69657166E8;9.63618164E8;3.97381927E8;8.95559021E8;6.92521179E8;8.88568604E8;9.09526672E8;9.64621643E8;7.19539978E8;1.93682953E8;5.93274353E8;9.29642029E8;1.93571472E8;9.05576355E8;9.30645203E8;6.93524597E8;1.93794449E8;…	999.0;614.15;311.5;192.57;181.41;54.7;37.8;22.64;14.12;12.95;10.06;8.18;3.44;3.43;3.19;2.98;2.28;2.24;1.99;1.94;1.93;1.72;1.6;1.4;1.29;1.05;1.05;1.05;0.85;0.76;0.75;0.61;0.61;	871.571									6.93157e+07	5.46514e+06	7.56664e+06	4.67457e+06	3	3.53636e+06	6.31703e+06	4.86265e+06	3	22.3818	22.8512	22.1564	21.7538	22.5908	22.2133	0.831116	0.431207
411	3	11.6074	8.14653809E8;8.15657532E8;8.20612671E8;	999.0;494.22;238.49;	814.654									7881.38	1452.81	1431.42	1069.9	0	1064.59	1324.94	1156.72	0	10.5046	10.4832	10.0633	10.0561	10.3717	10.1758	0.896846	0.431303
248	9	8.5993	9.32628662E8;9.37583801E8;9.33631897E8;9.38587219E8;9.39590881E8;9.40593384E8;6.00484741E8;6.63478149E8;8.91561462E8;	999.0;654.33;529.87;343.3;96.82;20.64;19.58;15.32;13.44;	932.629									1.30352e+06	37023.4	92633.1	37149	3	36216.5	105368	116090	3	15.1761	16.4992	15.181	15.1444	16.6851	16.8249	1.54476	0.437428
692	11	19.0132	9.5170343E8;9.51630859E8;1.204495483E9;1.204453979E9;5.3533313E8;2.13540573E8;2.28881088E8;6.37080505E8;9.51442383E8;2.66736053E8;2.13534943E8;	999.0;243.55;239.01;218.51;205.52;202.32;139.86;132.5;100.55;82.94;32.26;	951.703									847616	1173.38	78293.1	699070	2	212149	67847.5	656695	3	10.1965	16.2566	19.4151	17.6947	16.05	19.3249	1.20314	0.449284
240	8	8.441	4.39319702E8;4.40323029E8;4.23324799E8;4.79312134E8;4.24332886E8;4.95286072E8;2.05121857E8;4.96289368E8;	999.0;301.02;255.84;197.08;127.71;123.67;67.56;38.48;	439.32									861389	608124	706558	548157	3	558147	724731	812765	3	19.214	19.4304	19.0642	19.0903	19.4671	19.6325	1.12497	0.451499
806	3	21.0046	9.03739502E8;9.26815369E8;9.27817505E8;	999.0;759.43;453.17;	903.74									103724	1582.37	1574.84	1071.22	0	977.559	1584.53	11751.5	1	10.6279	10.621	10.065	9.93304	10.6298	13.5206	3.38508	0.453856
92	32	4.63488	3.18299561E8;2.53179398E8;3.40281555E8;1.79106216E8;2.86200684E8;3.19302856E8;2.36176712E8;3.14231964E8;2.98237061E8;2.51163712E8;2.19173889E8;3.70330658E8;1.96132767E8;3.41284637E8;1.80112366E8;5.73302246E8;2.35168777E8;5.90328674E8;3.66299469E8;2.91156097E8;2.37179993E8;3.44242401E8;2.04137848E8;2.87203979E8;3.30226776E8;1.67106247E8;2.91135132E8;2.99240387E8;3.16211212E8;3.07130005E8;3.8828115…	999.0;622.31;306.89;298.44;195.69;183.43;168.4;124.87;108.02;95.81;88.73;75.0;72.26;54.4;52.36;51.92;49.08;45.28;39.36;35.8;34.47;32.78;29.09;28.13;27.32;20.55;18.99;17.39;16.14;15.39;12.09;10.76;	318.3									1.76365e+06	169654	296166	181133	3	146542	229436	154526	3	17.3722	18.176	17.4667	17.161	17.8077	17.2375	0.820004	0.45413
366	8	10.8282	6.75565491E8;6.76584473E8;6.77588257E8;5.72487366E8;6.58468689E8;1.272976318E9;5.73490906E8;6.84575745E8;	999.0;794.46;328.35;117.0;92.23;54.42;50.59;38.65;	675.565									117704	128156	135296	28057.2	3	18773.6	143332	23596.6	3	16.9675	17.0458	14.7761	14.1964	17.129	14.5263	0.637034	0.456418
369	20	10.8531	7.18536804E8;6.9050531E8;5.96523865E8;6.91508667E8;7.19539978E8;6.92521362E8;5.97527283E8;7.14505249E8;6.01479004E8;6.93524353E8;6.24555054E8;1.217984009E9;1.218987427E9;7.44552368E8;7.04520752E8;5.98530701E8;5.70508057E8;7.0151001E8;6.18456482E8;7.5465387E8;	999.0;730.25;354.63;294.77;273.74;237.3;129.25;108.44;108.29;98.71;53.87;29.75;26.14;25.6;23.69;21.54;15.71;14.06;9.3;4.41;	718.537									3.68874e+06	169790	120513	69774.3	3	29886.4	75447	162360	3	17.3734	16.8788	16.0904	14.8672	16.2032	17.3088	0.743433	0.458535
573	9	15.454	8.8876355E8;8.89766785E8;8.9371875E8;8.94721863E8;9.09692505E8;8.90768738E8;9.10695862E8;9.29789185E8;9.30793335E8;	999.0;569.65;459.15;286.53;155.93;123.92;92.13;80.0;45.67;	888.764									1.22701e+06	895495	958737	864795	3	777058	1.14901e+06	1.15775e+06	3	19.7723	19.8708	19.722	19.5677	20.132	20.1429	1.13416	0.46006
707	9	18.9463	9.01723145E8;9.0272644E8;7.66648254E8;7.68654846E8;7.50625488E8;7.74599609E8;6.72627563E8;6.73630737E8;8.00653442E8;	999.0;613.85;354.35;48.84;3.34;3.08;2.51;0.78;0.0;	901.723									2.27594e+06	1386.91	26984.9	1112.07	1	1267.66	1850.9	1413.28	0	10.4377	14.7199	10.119	10.308	10.854	10.4648	0.153706	0.460666
525	3	14.0126	7.08612183E8;7.09615723E8;7.36643433E8;	999.0;447.89;370.06;	708.612									50033.6	35052.9	57511.9	25539.6	3	15126.9	46333	27756.5	3	15.0972	15.8116	14.6404	13.8848	15.4998	14.7605	0.755404	0.463431
834	2	21.6319	8.3676886E8;9.72855835E8;	999.0;123.88;	836.769				e.g: 1-hexadecanoyl-2-(9Z-hexadecenoyl)-3-heptadecanoyl-sn-glycerol	Triradylglycerols [GL03]	Glycerolipids [GL]	Triacylglycerols [GL0301]	e.g: TG(16:0/16:0/17:1(9Z))[iso3]	165154	126703	165802	109228	3	141101	200822	125947	3	16.9511	17.3391	16.737	17.1064	17.6156	16.9425	1.16463	0.473249
824	2	21.0923	8.377724E8;9.12799255E8;	999.0;856.86;	912.799									27242.4	1403.96	1547.29	899.051	0	946.942	1308.31	997.499	0	10.4553	10.5955	9.81226	9.88713	10.3535	9.96217	0.844806	0.477491
724	13	19.4352	8.20737488E8;8.21740723E8;8.58752808E8;8.59755981E8;8.22744507E8;8.48768982E8;8.49772339E8;8.25692688E8;8.26695923E8;8.23746948E8;8.61763E8;8.62769287E8;8.27698914E8;	999.0;560.69;287.78;184.88;162.9;108.5;61.43;58.42;30.58;29.58;28.35;12.05;6.8;	820.737									1.87864e+07	1.56625e+07	1.83601e+07	1.44537e+07	3	1.46411e+07	2.21691e+07	1.7726e+07	3	23.9008	24.1301	23.7849	23.8035	24.402	24.0794	1.12501	0.478996
73	6	3.789	3.07129974E8;2.69174194E8;2.91156036E8;2.97166412E8;3.4622171E8;1.04106651E8;	999.0;579.19;508.29;165.89;163.32;136.62;	307.13									92757.2	1214.27	1249.48	1006.45	0	1092.63	1770.34	1160.44	0	10.2459	10.2871	9.97505	10.0936	10.7898	10.1805	1.15942	0.483048
42	6	2.55193	2.47153519E8;2.64180115E8;2.69135376E8;1.13059402E8;2.48156876E8;2.65183411E8;	999.0;747.51;176.53;159.23;97.96;80.5;	247.154									323561	190346	235557	88611.1	3	151162	109314	117244	3	17.5383	17.8457	16.4352	17.2057	16.7381	16.8392	0.73413	0.48663
220	14	7.96013	8.36553345E8;5.51423645E8;8.37556702E8;5.52426819E8;9.30613098E8;8.3856134E8;9.35568298E8;8.41508789E8;9.31616455E8;9.36571655E8;5.53430176E8;5.6842627E8;8.63490967E8;7.6056665E8;	999.0;574.18;451.83;236.36;128.95;109.01;104.7;78.5;65.56;55.38;41.08;25.03;23.59;12.67;	836.553									424375	1575.85	6148.07	1002.89	1	1142.94	1690.68	1407.28	0	10.6219	12.5859	9.96995	10.1585	10.7234	10.4587	0.485962	0.48815
575	13	15.5413	9.42809753E8;9.1477948E8;9.19734436E8;7.88674622E8;9.20737427E8;7.89677917E8;7.93629883E8;8.1670575E8;8.62748169E8;8.63750977E8;8.17709167E8;7.94633606E8;8.09603943E8;	999.0;789.26;391.22;301.96;256.76;160.29;132.75;128.79;117.08;73.27;72.63;72.37;45.06;	914.779				e.g: 3-O-(6'-O-docosanoyl-beta-D-glucopyranosyl)-stigmast-5,22E-dien-3beta-ol	Sterols [ST01]	Sterol Lipids [ST]	Stigmasterols and C24-ethyl derivatives [ST0104]	e.g: 22:0-Glc-Stigmasterol	201961	110386	126230	125059	3	119938	112729	190561	3	16.7522	16.9457	16.9323	16.8719	16.7825	17.5399	1.17019	0.48879
101	2	4.89749	2.83226257E8;3.00252655E8;	999.0;429.38;	283.226				e.g. 12S-hydroxy-16-heptadecynoic acid	Fatty Acids and Conjugates [FA01]	Fatty Acyls [FA]	Hydroxy fatty acids [FA0105]		26041.3	1152.91	19121.1	1040.89	1	1110.47	1726.01	1352.14	0	10.1711	14.2229	10.0236	10.1169	10.7532	10.401	0.196511	0.491969
43	4	2.61743	1.72205536E8;1.84205551E8;1.73208893E8;2.3018988E8;	999.0;116.62;114.91;60.39;	172.206									557701	293229	1552.77	154562	2	5900.34	1851.73	77896.3	2	18.1617	10.6006	17.2378	12.5266	10.8547	16.2493	0.190608	0.499903
11	22	1.6821	1.38054657E8;1.62112061E8;1.46117203E8;2.29154205E8;1.60096405E8;1.39057907E8;2.41154205E8;9.38290649E8;1.29065521E8;1.17073624E8;1.46092026E8;9.39293701E8;1.63115402E8;5.56237549E8;2.30157532E8;3.97088593E8;2.44057724E8;4.57145935E8;2.28026443E8;9.40296753E8;5.97178284E8;5.70216797E8;	999.0;316.07;157.89;118.87;83.53;68.75;63.58;52.71;52.15;40.83;24.2;21.47;16.13;10.45;9.89;9.35;8.88;6.86;6.44;6.34;5.31;3.78;	138.055									1.56341e+06	1.70392e+06	1.78837e+06	1.18988e+06	3	1.1753e+06	1.70014e+06	1.24107e+06	3	20.7004	20.7702	20.1824	20.1646	20.6972	20.2432	0.879188	0.503615
108	3	5.09517	2.85241791E8;3.30299591E8;3.02268372E8;	999.0;751.57;594.5;	285.242									21469.1	20681.4	23027.3	1133.96	2	1216.34	21949	992.257	1	14.336	14.4911	10.1472	10.2483	14.4219	9.95457	0.53872	0.51383
528	21	14.1004	8.58716614E8;8.59719849E8;1.032804932E9;8.60722473E8;1.033808594E9;1.034811768E9;8.61725952E8;1.037760498E9;1.038763916E9;8.79645996E8;7.46568054E8;5.53439392E8;7.81630859E8;6.48606384E8;1.035814575E9;6.49609741E8;1.03976709E9;6.95636536E8;7.76605957E8;7.72582825E8;1.053734497E9;	999.0;578.54;228.54;167.58;148.33;50.62;31.74;28.79;19.7;19.0;18.18;15.45;14.5;14.17;12.09;7.18;6.4;5.79;5.17;4.49;3.52;	858.717									84332.2	1512.82	1619.97	912.161	0	912.616	1411.61	1079.61	0	10.563	10.6618	9.83315	9.83386	10.4631	10.0763	0.841501	0.514087
502	26	13.4988	1.056805054E9;1.057808105E9;1.058811035E9;1.061759888E9;8.18685364E8;1.062763672E9;8.19688782E8;1.059814575E9;1.077733643E9;1.063766724E9;1.078737183E9;8.20691772E8;1.08483606E9;1.079740479E9;1.064769775E9;1.097831055E9;8.82716003E8;8.38747864E8;3.83366425E8;1.098833496E9;8.21694824E8;6.42565491E8;7.23492188E8;8.83719727E8;1.080740112E9;7.9670105E8;	999.0;703.93;254.98;155.05;122.29;103.16;64.42;63.01;45.64;36.01;31.11;17.67;14.15;10.05;9.64;5.25;4.82;4.49;3.58;3.44;3.11;3.07;2.92;2.44;2.15;1.36;	1056.81									864230	1482.9	1638.19	1018.83	0	1173.48	1420.48	1024.95	0	10.5342	10.6779	9.99269	10.1966	10.4722	10.0013	0.87415	0.514226
377	9	11.0081	4.904245E8;4.91427734E8;5.18455688E8;7.76659424E8;9.3676886E8;5.85497742E8;5.32471436E8;5.33452881E8;7.77662659E8;	999.0;280.94;218.75;111.57;92.91;38.62;33.51;24.42;17.27;	490.425									26573.2	23730.3	27401.4	1220.18	2	918.302	30245.1	1157.48	1	14.5344	14.742	10.2529	9.84282	14.8844	10.1768	0.617379	0.520002
19	2	1.82699	2.08059921E8;1.90049393E8;	999.0;151.07;	208.06									114212	1236.63	90362.1	1065.03	1	1124.94	110627	71924.3	2	10.2722	16.4634	10.0567	10.1356	16.7553	16.1342	1.98217	0.523795
10	30	1.7016	1.1808593E8;1.04070313E8;8.67211182E8;8.68214783E8;1.19089241E8;1.82080719E8;1.4809642E8;1.019221741E9;8.69217407E8;5.95143188E8;7.47154053E8;1.020225037E9;6.17104309E8;1.172299805E9;7.69114929E8;8.83206177E8;8.84237793E8;1.036248169E9;7.48157227E8;1.021227844E9;6.82211731E8;5.96146484E8;8.84208862E8;8.70220215E8;6.18107544E8;7.7011853E8;1.171232666E9;8.34222534E8;1.325312744E9;1.037251587E9;	999.0;373.95;141.47;68.54;50.72;45.5;38.7;31.45;18.84;15.74;14.13;13.03;12.26;8.8;8.37;8.27;8.2;6.03;5.46;5.33;4.99;4.94;3.92;3.32;3.0;2.9;2.87;2.36;2.17;2.08;	118.086									3.586e+06	644807	719972	436796	3	502770	1.35392e+06	604068	3	19.2985	19.4576	18.7366	18.9395	20.3687	19.2044	1.36589	0.526319
203	2	7.63392	5.85411194E8;5.86414551E8;	999.0;338.52;	585.411									43773.8	32303.5	43823.7	31738.1	3	33380.7	42593.1	41302.8	3	14.9794	15.4194	14.9539	15.0267	15.3783	15.334	1.08725	0.529444
163	45	6.36576	4.08307434E8;2.28195358E8;4.24281372E8;2.44190262E8;4.44378601E8;4.0931076E8;7.93626038E8;4.2528476E8;2.29198715E8;4.7629483E8;4.45381866E8;7.94629517E8;3.86325653E8;2.45193649E8;4.26279663E8;8.09599976E8;2.50177277E8;2.21174606E8;7.95632629E8;1.73132065E8;2.6617215E8;4.77298096E8;3.62302948E8;3.87328979E8;8.10603577E8;2.49169418E8;2.20166824E8;4.92268646E8;2.11168854E8;8.61613525E8;1.6314772E8;4…	999.0;500.05;394.24;281.96;275.56;242.94;199.44;91.24;70.39;68.67;66.94;65.37;63.94;37.9;32.68;26.9;24.76;24.17;22.06;17.9;17.23;15.09;15.09;11.46;11.23;10.16;8.48;8.34;7.17;6.93;6.45;6.44;5.28;5.0;4.75;4.5;4.48;4.02;3.92;3.51;3.25;2.29;2.07;2.03;2.03;	408.307									1.23448e+07	1.01761e+06	869281	746012	3	472617	753309	1.09058e+06	3	19.9568	19.7295	19.5088	18.8503	19.5229	20.0567	0.879829	0.530804
950	15	25.6379	9.56861694E8;9.57865234E8;9.61817017E8;9.62820496E8;9.77790955E8;9.78794434E8;9.58869202E8;9.97888184E8;9.98891541E8;9.59872437E8;9.99898315E8;9.63823792E8;9.86899536E8;1.051935181E9;1.052938721E9;	999.0;653.16;162.77;105.57;94.7;63.68;55.95;32.58;23.17;13.18;11.49;8.59;5.53;4.23;3.09;	956.862									5.19225e+06	4.42336e+06	4.78331e+06	3.70034e+06	3	4.43605e+06	5.83579e+06	3.99639e+06	3	22.0767	22.1896	21.8192	22.0808	22.4765	21.9303	1.10546	0.532285
789	2	20.2821	9.19712891E8;1.98908646E8;	999.0;153.99;	919.713									746454	1273.11	1396.55	993.194	0	1119.29	1750.82	1269.46	0	10.3141	10.4476	9.95593	10.1284	10.7738	10.31	1.13015	0.532927
898	13	23.3209	9.30838867E8;8.76800537E8;9.33785522E8;9.56861328E8;9.34789063E8;9.69856995E8;9.50762695E8;9.5786499E8;9.70860962E8;9.58868408E8;9.718703E8;1.024906982E9;8.50784485E8;	999.0;351.3;164.19;109.11;101.95;84.85;70.84;68.79;61.73;43.81;36.39;28.79;25.39;	930.839									490204	518603	476206	172713	3	169507	515388	172069	3	18.9843	18.8612	17.398	17.371	18.9753	17.3926	0.734003	0.533026
354	4	10.5714	5.15485291E8;4.97455353E8;4.86450653E8;5.44455994E8;	999.0;548.12;444.97;266.37;	515.485									57365.1	42915.2	46743	1156.36	2	1203.8	50595.5	1109.34	1	15.3892	15.5125	10.1754	10.2334	15.6267	10.1155	0.582601	0.538234
459	36	12.6218	8.54685181E8;8.55688354E8;8.56691467E8;8.59640442E8;8.60643616E8;8.02630432E8;8.57695129E8;7.98638245E8;1.002771362E9;8.0363385E8;8.75614136E8;9.1270575E8;8.61646667E8;1.028773438E9;1.003774414E9;7.99641296E8;9.13709106E8;8.76617554E8;7.87599854E8;7.20545166E8;1.029780151E9;1.025814331E9;9.1766095E8;9.40737244E8;1.004778137E9;9.27627686E8;6.88489502E8;8.0463678E8;8.00644409E8;8.62649841E8;6.24627…	999.0;592.68;178.61;118.3;67.43;45.34;33.79;27.09;25.01;22.21;20.46;20.16;18.67;17.3;16.55;14.93;12.32;12.27;12.23;10.03;9.75;7.92;6.28;5.93;5.87;5.51;5.09;4.78;4.35;3.77;3.62;3.61;3.27;3.22;3.03;2.7;	854.685									7.36661e+06	470995	742691	470839	3	489786	772397	652980	3	18.8454	19.5024	18.8449	18.9018	19.559	19.3167	1.13692	0.539928
165	4	6.50729	6.10487427E8;6.88498108E8;6.11490906E8;3.63252319E8;	999.0;549.13;252.77;190.13;	610.487									62262.2	61484.3	65055.6	22249.4	3	23018.6	72830.7	17274.6	3	15.9079	15.9894	14.4415	14.4905	16.1523	14.0764	0.760295	0.541315
656	7	17.9007	8.71757324E8;9.16793701E8;9.17796875E8;9.1881012E8;9.44825073E8;9.45828369E8;1.98148422E8;	999.0;856.79;575.83;458.53;311.24;178.49;177.45;	871.757									235833	214036	271082	188595	3	128977	274131	190689	3	17.7075	18.0484	17.5249	16.9768	18.0645	17.5409	0.88138	0.541686
964	14	26.7298	9.32861633E8;9.33865356E8;9.37817078E8;9.53791016E8;9.60893433E8;9.38820435E8;9.54794495E8;9.61896606E8;9.39824097E8;9.74892273E8;9.5579895E8;1.028938599E9;9.63902222E8;9.76914795E8;	999.0;647.82;205.79;133.51;123.76;123.67;84.01;82.19;38.76;30.19;22.85;11.6;5.68;4.6;	932.862									1.43877e+06	1.46065e+06	1.31445e+06	1003.19	2	979.876	1.86924e+06	1043.63	1	20.4782	20.326	9.97038	9.93646	20.834	10.0274	0.674061	0.543734
660	2	17.9478	1.14110329E8;7.25654175E8;	999.0;324.96;	114.11									16970.8	16271.3	19507.3	1061.37	2	1035.39	19299.5	1183.07	1	13.99	14.2517	10.0517	10.016	14.2363	10.2083	0.584093	0.544863
585	12	15.7943	8.90721741E8;8.91724976E8;8.95677002E8;9.11650757E8;9.18752563E8;8.96680115E8;9.12653992E8;8.92728149E8;7.66648071E8;7.67651367E8;9.80846375E8;7.87577271E8;	999.0;603.88;388.94;322.44;308.56;238.2;207.33;176.35;134.23;83.11;51.7;40.66;	890.722									1.13527e+06	1545.04	40669.3	15381.6	2	34468.4	1533.28	969.291	1	10.5934	15.3117	13.9089	15.073	10.5824	9.92079	0.641902	0.545119
385	16	11.2618	6.10539429E8;6.11542908E8;6.15494324E8;6.12546082E8;6.16497986E8;1.208E9;1.209003418E9;6.17501038E8;1.210006348E9;5.93513245E8;1.203044922E9;1.20404834E9;3.13273132E8;1.211009888E9;1.205050659E9;3.14276611E8;	999.0;411.34;132.49;90.55;52.37;31.55;24.11;9.76;9.42;3.16;2.91;2.71;2.7;2.51;1.04;0.35;	610.539									5.41235e+07	5.60135e+07	5.71421e+07	4.46383e+07	3	4.05957e+07	6.0929e+07	4.29837e+07	3	25.7393	25.768	25.4118	25.2748	25.8606	25.3573	0.915805	0.546161
635	4	17.2734	7.40674744E8;7.45630005E8;7.46633606E8;7.61603821E8;	999.0;128.05;75.14;40.27;	740.675									29026.8	18472.6	19061.3	1123.7	2	978.109	21628.4	1271.73	1	14.1731	14.2184	10.134	9.93385	14.4006	10.3126	0.617684	0.547357
539	3	14.4381	8.62748291E8;8.63751282E8;8.6870636E8;	999.0;517.74;173.54;	862.748									43814.1	34293.8	38105.6	35421.3	3	26713.1	45875	26187.7	3	15.0657	15.2177	15.1123	14.7053	15.4854	14.6766	0.916113	0.547989
554	4	14.8102	6.84612244E8;6.85615662E8;7.05541382E8;7.13646729E8;	999.0;231.18;110.17;87.42;	684.612									103413	94393.4	118870	10268.9	3	9378.71	109872	13103.7	3	16.5264	16.859	13.326	13.1952	16.7455	13.6777	0.592104	0.550276
89	2	4.56097	3.01140442E8;3.17114288E8;	999.0;365.68;	301.14									43201	47083.5	35015.8	19507	3	20838.6	37133	22412.7	3	15.5229	15.0957	14.2517	14.347	15.1804	14.452	0.791134	0.550604
421	3	11.7843	6.26533997E8;7.64572571E8;9.64800354E8;	999.0;342.15;315.58;	626.534									32003.8	25530.7	28060.4	1117.53	2	1079.85	35001.7	978.517	1	14.6399	14.7762	10.1261	10.0766	15.0951	9.93445	0.677408	0.552556
177	10	6.82236	4.39317261E8;4.17335388E8;6.72502991E8;4.34361969E8;4.62393097E8;4.40320587E8;6.73506775E8;4.83364502E8;6.77458313E8;4.63396484E8;	999.0;597.1;544.41;461.96;364.93;270.97;216.52;189.65;142.35;130.0;	439.317									29233.5	16935.7	24605.3	878.501	2	980.583	21501.8	1030.28	1	14.0478	14.5867	9.7789	9.9375	14.3922	10.0088	0.55429	0.556095
196	10	7.39063	5.38385498E8;8.24526672E8;8.25530151E8;5.39388794E8;5.9345929E8;1.171833008E9;8.3652655E8;6.65398682E8;8.63545654E8;8.37530273E8;	999.0;781.62;348.79;270.17;239.24;237.06;225.47;164.65;143.53;75.5;	538.385									32842.9	1343.85	1187.72	1140.27	0	1138.51	1883.28	1176.46	0	10.3922	10.214	10.1552	10.1529	10.879	10.2002	1.14336	0.55679
58	4	3.18627	1.97000381E8;1.55973877E8;1.82984695E8;1.44981796E8;	999.0;701.09;534.69;422.8;	197									66479.2	52598.1	61376.7	5312.82	3	4723.9	75849.1	4702.1	1	15.6827	15.9054	12.3753	12.2058	16.2108	12.1991	0.71487	0.559931
967	17	27.112	9.5887738E8;9.59880981E8;9.63832703E8;9.60888977E8;9.79806885E8;9.86908508E8;9.64836243E8;9.80810181E8;9.87912109E8;9.65839478E8;1.000907898E9;9.81814575E8;9.99904602E8;1.053950928E9;1.001917297E9;1.054954224E9;9.66842773E8;	999.0;675.28;211.97;201.56;173.02;140.38;138.99;102.93;85.66;48.48;30.56;30.53;25.05;16.55;13.68;12.76;11.51;	958.877									2.87074e+06	3.00944e+06	2.71833e+06	892.312	2	1168.53	3.72964e+06	1311.07	1	21.5211	21.3743	9.8014	10.1905	21.8306	10.3565	0.651482	0.563548
594	13	16.1136	8.90779968E8;8.91782654E8;8.95735046E8;8.96737854E8;8.92783813E8;8.97739136E8;9.11708557E8;9.31805054E8;8.64764038E8;8.97799805E8;9.12711731E8;8.80773132E8;9.29789307E8;	999.0;615.59;465.47;283.95;181.65;67.85;61.22;60.13;43.5;41.64;34.11;18.42;12.47;	890.78									711818	563177	617609	517759	3	485172	701498	671637	3	19.1032	19.2363	18.9819	18.8881	19.4201	19.3573	1.09406	0.565283
498	18	13.4401	9.12763428E8;9.13766296E8;9.17718384E8;9.40794128E8;9.18721619E8;9.41797363E8;9.1477063E8;9.33692017E8;9.34695496E8;9.53789246E8;9.19722961E8;8.77726074E8;9.42798889E8;9.54793152E8;8.78729309E8;8.60732117E8;8.94752869E8;8.95756042E8;	999.0;628.29;395.91;281.12;243.68;183.93;154.54;145.04;86.68;73.61;61.94;56.86;48.07;45.27;34.45;29.85;15.22;8.88;	912.763									5.48936e+06	3.75214e+06	4.61414e+06	3.17735e+06	3	2.69961e+06	3.79307e+06	3.96439e+06	3	21.8393	22.1376	21.5994	21.3643	21.8549	21.9187	0.905874	0.566678
908	25	23.6266	9.28830444E8;9.29833923E8;9.30836792E8;9.31839478E8;9.56861389E8;9.33785522E8;9.57864624E8;9.34789001E8;9.69856628E8;9.49759155E8;9.7086084E8;9.50762512E8;9.58867737E8;9.35792053E8;1.023903687E9;1.024907104E9;9.51766907E8;9.36795105E8;9.59870667E8;1.001773621E9;1.025910278E9;9.72881836E8;5.48502502E8;1.002776489E9;9.73887939E8;	999.0;649.96;222.75;48.44;46.44;43.76;30.64;27.02;18.57;18.29;12.36;11.92;9.8;8.73;5.49;3.8;2.98;2.0;1.69;1.33;1.13;0.91;0.85;0.77;0.25;	928.83									6.86217e+07	6.24318e+07	6.15897e+07	5.45303e+07	3	5.86277e+07	7.79259e+07	5.64231e+07	3	25.8958	25.8762	25.7006	25.8051	26.2156	25.7498	1.08079	0.56724
132	3	5.66238	6.26482422E8;4.30351746E8;6.27485962E8;	999.0;333.89;322.48;	626.482									20200.1	19387.8	19815.5	5118.72	3	5025.79	22895.3	4857.34	2	14.2429	14.2743	12.3216	12.2951	14.4828	12.246	0.739552	0.570538
88	4	4.49725	3.22273468E8;5.00275208E8;3.23276764E8;4.80307312E8;	999.0;473.91;198.39;167.15;	322.273									149390	1598.59	1178.13	975.44	0	1238.85	1860.1	1164.9	0	10.6426	10.2023	9.92991	10.2748	10.8612	10.186	1.13637	0.571862
75	7	3.97584	3.20242462E8;2.23168808E8;2.85169128E8;3.07129944E8;3.23124878E8;3.0715094E8;2.30247391E8;	999.0;938.62;748.05;645.65;546.09;544.22;290.31;	223.169									68743.7	1106.65	6452.39	1015.22	1	1133.97	1532.25	1370.53	0	10.112	12.6556	9.98758	10.1472	10.5814	10.4205	0.470799	0.575198
371	5	10.9499	7.88614868E8;7.89618042E8;7.90621277E8;7.91624268E8;9.46768799E8;	999.0;484.3;120.61;20.27;3.22;	788.615									3.7195e+06	2.51525e+06	2.62142e+06	2.56123e+06	3	1.91356e+06	3.70417e+06	3.50954e+06	3	21.2623	21.3219	21.2884	20.8678	21.8207	21.7429	1.18568	0.575551
602	15	16.3563	9.4074054E8;9.4173999E8;9.61665771E8;9.45692017E8;9.4274353E8;9.68767761E8;9.46695313E8;9.6266925E8;9.69771179E8;9.81763245E8;9.47698547E8;9.82766907E8;9.70774536E8;9.63673401E8;9.43746765E8;	999.0;676.69;284.64;280.79;224.34;208.42;183.73;183.2;149.96;75.72;60.86;50.27;50.18;49.04;47.46;	940.741									3.96652e+06	14060.8	16159.9	8491.12	3	1281.21	22164.6	13377.6	2	13.7794	13.9801	13.0517	10.3233	14.436	13.7075	0.951219	0.579608
438	2	12.1736	8.32664063E8;8.33667786E8;	999.0;455.81;	832.664									86572.4	1623.08	1185.51	926.087	0	1099.91	1764.14	1339.21	0	10.6645	10.2113	9.855	10.1032	10.7848	10.3872	1.12547	0.58573
778	3	20.2614	9.93856934E8;9.94860229E8;9.42834351E8;	999.0;644.13;82.61;	993.857									1.21463e+06	1.19888e+06	1.39618e+06	32301.6	3	49454.1	1.41701e+06	38710.6	3	20.1933	20.4131	14.9793	15.5938	20.4344	15.2404	0.572883	0.587275
510	10	13.7267	6.56581055E8;6.84611511E8;6.57584351E8;6.61536316E8;6.77510315E8;6.8561554E8;6.62539856E8;6.9862793E8;6.78513916E8;6.58587708E8;	999.0;372.93;360.07;219.17;207.68;140.87;88.04;73.47;63.51;60.06;	656.581									460235	476157	508760	49781.4	3	61844.7	551743	53581.1	3	18.8611	18.9566	15.6033	15.9164	19.0736	15.7094	0.644795	0.589578
848	4	21.8474	6.86643127E8;7.14674377E8;6.87646423E8;7.15677734E8;	999.0;541.64;489.21;280.98;	686.643									56939	1518.15	1599.73	1095.99	0	1274.94	1575.97	952.215	0	10.5681	10.6436	10.098	10.3162	10.622	9.89514	0.902525	0.589608
779	2	20.3807	8.5568219E8;8.01692688E8;	999.0;750.94;	855.682									18837.9	1503.11	1657.16	1013.25	0	1134.63	1472.77	1118.06	0	10.5537	10.6945	9.98477	10.148	10.5243	10.1268	0.892643	0.597397
149	2	6.12057	5.18404053E8;7.86591919E8;	999.0;303.61;	518.404									9857.94	9258.27	8603.38	1130.58	2	1029.35	11254.7	1357.44	1	13.1765	13.0707	10.1428	10.0075	13.4582	10.4067	0.718269	0.599832
741	2	19.8903	8.93697083E8;8.94700378E8;	999.0;586.17;	893.697									1.55736e+06	1.09191e+06	1.15394e+06	360257	3	357162	1.23238e+06	409319	3	20.0584	20.1381	18.4587	18.4462	20.233	18.6429	0.766992	0.602436
631	5	17.2778	6.44596069E8;6.4559967E8;6.21520325E8;6.18571777E8;6.22523804E8;	999.0;443.28;194.61;112.17;67.24;	644.596					Unknown				51818.1	24687.6	23075.3	22814.1	3	21099.3	33273.3	23427.7	3	14.5915	14.4941	14.4776	14.3649	15.0221	14.5159	1.10235	0.604783
52	2	2.87518	1.9510112E8;2.40158951E8;	999.0;181.39;	195.101									119381	1501.74	1460.38	1025.28	0	919.545	1543.53	1148.63	0	10.5524	10.5121	10.0018	9.84478	10.592	10.1657	0.905778	0.609853
256	17	8.8119	9.55755005E8;9.56758667E8;9.71728821E8;9.9182605E8;9.78830994E8;6.71463318E8;9.72732544E8;9.57761719E8;9.92829651E8;9.79834351E8;6.91560608E8;6.72466553E8;6.92564453E8;9.73736389E8;9.93832581E8;9.80837708E8;8.38605042E8;	999.0;611.16;390.57;312.85;241.96;240.98;239.25;197.44;175.61;157.81;117.86;94.45;80.77;64.28;61.21;50.07;37.9;	955.755									695375	715762	761918	218492	3	232409	870835	214487	3	19.4491	19.5393	17.7372	17.8263	19.732	17.7105	0.776885	0.610201
932	21	24.6933	9.04830872E8;9.05834045E8;9.06836853E8;9.0784021E8;9.32860474E8;9.09785522E8;9.33864624E8;9.10789001E8;9.34867981E8;9.46860901E8;9.11792053E8;9.35870605E8;9.77772827E8;9.74872009E8;9.78776184E8;1.9929361E8;9.69856567E8;8.87804749E8;2.26333588E8;6.05528259E8;8.9618573E8;	999.0;628.4;237.9;51.59;40.94;29.97;24.09;18.27;8.33;7.98;5.72;1.77;1.44;1.0;0.93;0.85;0.83;0.49;0.26;0.21;0.21;	904.831									1.93823e+07	1.80537e+07	1.82613e+07	1.46345e+07	3	1.58738e+07	2.24913e+07	1.67565e+07	3	24.1058	24.1223	23.8029	23.9201	24.4229	23.9982	1.08189	0.61069
167	3	6.55003	5.10354279E8;9.31427063E8;3.82330841E8;	999.0;506.22;373.8;	510.354									40330.8	1372.21	1226.66	832.811	0	921.842	1582.83	1385.7	0	10.4223	10.2605	9.70185	9.84838	10.6283	10.4364	1.13366	0.61178
287	6	9.3793	7.58568176E8;7.59571167E8;7.60574219E8;7.61577209E8;7.28521423E8;7.2952478E8;	999.0;461.79;120.03;17.38;2.37;0.84;	758.568									5.55664e+07	2.77171e+07	2.97692e+07	2.41117e+07	3	2.14121e+07	3.87631e+07	3.25387e+07	3	24.7243	24.8273	24.5232	24.3519	25.2082	24.9557	1.13623	0.61416
71	3	3.73505	3.43294891E8;3.44298096E8;3.6527655E8;	999.0;196.61;168.87;	343.295									198608	91564.1	95486.1	74594.6	3	48488.5	142607	187397	3	16.4825	16.543	16.1868	15.5654	17.1217	17.5157	1.44659	0.614546
664	23	18.1961	8.56737122E8;8.82752563E8;8.57740479E8;8.83756042E8;8.58743225E8;8.84762573E8;9.10783264E8;8.61692444E8;8.87707703E8;9.11786865E8;8.85773071E8;8.88711121E8;8.59746948E8;9.0368158E8;9.23780396E8;9.12790039E8;9.04684753E8;8.78669739E8;8.63699219E8;9.05689941E8;9.78829407E8;9.55695374E8;9.79832336E8;	999.0;914.98;600.92;562.09;185.64;157.81;112.08;87.57;80.4;70.19;62.61;48.19;36.1;32.17;23.85;21.74;20.2;17.68;14.26;5.12;2.89;1.64;0.85;	856.737									1.49837e+07	1.24105e+07	1.46938e+07	1.11568e+07	3	1.11184e+07	1.61516e+07	1.41379e+07	3	23.5651	23.8087	23.4114	23.4064	23.9452	23.7531	1.08225	0.614893
294	17	9.46508	7.9659137E8;7.97594849E8;8.01546509E8;7.98597656E8;8.02549988E8;8.24622803E8;8.03552917E8;8.17520386E8;8.2562616E8;7.99600647E8;8.18523865E8;8.37618103E8;6.1751178E8;8.2662915E8;8.19528992E8;6.77494019E8;5.99485291E8;	999.0;504.21;230.8;135.64;111.09;36.25;28.07;26.04;24.2;23.66;12.41;11.76;7.47;6.48;2.07;1.92;1.54;	796.591	796.593	[M+NH4]+	C45H78O10	Monogalactosyldiacylglycerol(18:2(9Z,12Z)/18:2(9Z,12Z))	Glycosyldiradylglycerols [GL05]	Glycerolipids [GL]	Glycosyldiacylglycerols [GL0501]	MGDG(18:2(9Z,12Z)/18:2(9Z,12Z))	1.73526e+07	1.86741e+06	2.26549e+06	1.6257e+06	3	1.18799e+06	2.30791e+06	1.7652e+06	3	20.8326	21.1114	20.6326	20.1801	21.1382	20.7514	0.913607	0.615707
924	24	24.4229	8.78815613E8;8.79818787E8;8.80821655E8;9.06845825E8;8.81826233E8;8.83770386E8;8.84773682E8;9.19841003E8;8.99744019E8;8.85776733E8;9.20846436E8;9.21858704E8;9.73889221E8;9.51757629E8;9.74891785E8;1.93400894E8;9.48856445E8;1.93289413E8;8.61789917E8;9.22862732E8;9.52761169E8;1.93512314E8;9.75894775E8;8.92830078E8;	999.0;603.1;190.96;47.28;40.35;34.98;20.48;13.03;6.75;6.17;4.84;2.57;2.34;1.57;1.45;1.14;0.98;0.85;0.78;0.76;0.74;0.64;0.44;0.19;	878.816									7.23403e+07	6.86052e+07	7.50489e+07	5.55709e+07	3	5.97169e+07	9.3984e+07	6.64786e+07	3	26.0318	26.1613	25.7278	25.8316	26.4859	25.9864	1.10518	0.616624
896	2	23.1701	9.23743469E8;9.24746887E8;	999.0;573.28;	923.743									1.06505e+06	1.07105e+06	1.19693e+06	338920	3	342442	1.28062e+06	387238	3	20.0306	20.1909	18.3706	18.3855	20.2884	18.5629	0.771146	0.619549
138	4	5.85312	5.38430054E8;4.08367401E8;5.39433594E8;4.08228912E8;	999.0;547.38;206.29;194.63;	538.43									47698.7	50214.7	54458.5	15637.5	3	17717.7	57578.6	16822.4	3	15.6158	15.7329	13.9327	14.1129	15.8132	14.0381	0.765674	0.621177
726	4	19.5251	6.98643127E8;6.75567261E8;6.91540833E8;7.11638672E8;	999.0;144.43;24.68;19.24;	698.643					Unknown				21497	1203.24	1599.16	950.555	0	1129.07	1752.9	1271.68	0	10.2327	10.6431	9.89263	10.1409	10.7755	10.3125	1.10677	0.622347
422	28	11.8642	9.95776733E8;9.96779968E8;6.68617249E8;6.38606812E8;6.69620728E8;9.97783081E8;9.78749695E8;6.39610168E8;1.000731873E9;9.79753296E8;6.60588684E8;7.4757135E8;1.001735168E9;6.90599854E8;9.98786316E8;6.70624023E8;7.61587097E8;9.80756653E8;6.61592224E8;1.255109741E9;6.91602905E8;1.256112793E9;1.024811401E9;8.67539673E8;1.002738281E9;7.13675232E8;6.84667969E8;1.257115967E9;	999.0;626.09;487.43;370.51;209.15;194.48;168.88;163.97;105.9;96.95;78.19;76.47;69.12;63.05;41.68;41.63;39.92;33.53;33.44;33.24;30.78;29.03;27.45;22.42;21.5;13.1;11.72;10.04;	995.777									499648	1396.23	1647.06	1164.65	0	1115.31	1737.04	1015.88	0	10.4473	10.6857	10.1857	10.1232	10.7624	9.98851	0.91927	0.623453
804	16	21.0064	9.12798889E8;9.13802856E8;9.14804993E8;9.40829712E8;8.96768066E8;9.41833557E8;9.17754395E8;9.18757813E8;9.42836731E8;8.62775452E8;9.19760864E8;9.53825562E8;9.54830505E8;9.34731628E8;1.94117096E8;9.33728088E8;	999.0;648.66;114.92;105.53;88.08;67.44;50.48;32.63;23.29;22.33;9.88;7.29;4.36;1.89;1.74;1.33;	912.799									1.41901e+06	1.21988e+06	1.17163e+06	1.10746e+06	3	1.08716e+06	1.34814e+06	1.20377e+06	3	20.2183	20.1601	20.0788	20.0521	20.3625	20.1991	1.04004	0.623722
80	8	4.27222	6.14328674E8;5.97302246E8;6.15332153E8;6.19284058E8;5.98305542E8;5.79291199E8;6.16335083E8;3.37273071E8;	999.0;294.14;281.76;100.09;83.28;51.64;47.02;26.2;	614.329									438255	1333.92	1370.77	1064.87	0	954.699	1405.63	1166.86	0	10.3815	10.4208	10.0565	9.8989	10.457	10.1884	0.935702	0.625035
710	4	19.0175	9.91841492E8;9.92844666E8;9.39804626E8;9.93847961E8;	999.0;678.27;315.6;206.9;	991.841									1.37159e+06	1.46175e+06	1.54937e+06	27748.7	3	46625	1.6316e+06	50189.2	3	20.4793	20.5633	14.7601	15.5088	20.6379	15.6151	0.568767	0.626564
437	7	12.1519	1.026771362E9;6.92520874E8;1.027774658E9;6.88489441E8;7.17524292E8;4.52276276E8;7.33556335E8;	999.0;830.35;604.68;162.48;146.2;90.3;84.86;	692.521									131637	1123.57	6226.14	5283.95	2	953.202	7451.97	1396.33	1	10.1339	12.6041	12.3674	9.89664	12.8634	10.4474	0.775825	0.627022
531	22	14.1975	1.058820557E9;1.059824097E9;1.060827271E9;1.063775879E9;1.064779175E9;1.0618302E9;1.079749512E9;1.065782471E9;1.080753174E9;1.086851685E9;1.081756348E9;6.92520752E8;1.066785767E9;1.08785498E9;7.06633057E8;7.47571411E8;6.48591309E8;1.131763428E9;8.0865863E8;7.20543945E8;1.132765991E9;7.11587585E8;	999.0;694.56;250.89;170.85;118.22;61.44;43.05;40.23;30.01;12.96;10.75;10.52;10.3;9.53;8.44;7.71;5.23;5.21;4.82;4.31;3.24;2.85;	1058.82									5.00851e+06	1534.69	1299.62	1057.34	0	1098.38	1834.23	1396.89	0	10.5837	10.3439	10.0462	10.1012	10.841	10.448	1.11251	0.627277
250	9	8.61341	4.69364166E8;8.59529053E8;4.70367401E8;8.60532166E8;4.9134848E8;8.81510864E8;9.15739258E8;6.29473694E8;4.92351807E8;	999.0;376.56;276.39;199.06;156.92;137.44;122.18;73.68;54.42;	469.364				e.g: (5Z,7E)-(1S,3R)-(26,26)-(27,27)-diethano-9,10-seco-5,7,10(19)-cholestatriene-1,3,25-triol	Secosteroids [ST03]	Sterol Lipids [ST]	Vitamin D3 and derivatives [ST0302]	e.g: 1alpha,25-dihydroxy-(26,26)-(27,27)-diethanovitamin D3 / 1alpha,25-dihydroxy-(26,26)-(27,27)-diethanocholecalciferol	259311	219933	272878	213866	3	184631	260887	218692	3	17.7467	18.0579	17.7063	17.4943	17.9931	17.7385	0.939906	0.62892
934	3	24.7407	9.30845398E8;9.31848938E8;9.7587561E8;	999.0;648.12;14.13;	930.845									4.09851e+06	3.8745e+06	3.15217e+06	2.98439e+06	3	3.32468e+06	4.20612e+06	3.14032e+06	3	21.8856	21.5879	21.509	21.6648	22.0041	21.5825	1.06593	0.631056
333	20	10.2024	4.45366638E8;4.29371735E8;8.02638184E8;4.46370087E8;8.03641663E8;4.30375671E8;8.2462085E8;6.75495117E8;4.47373505E8;9.88690857E8;8.04644958E8;4.31382813E8;8.25624695E8;9.89694519E8;5.56492554E8;6.04548279E8;6.76499756E8;7.8155365E8;4.72413818E8;4.88432526E8;	999.0;648.34;417.56;298.7;197.56;172.07;62.32;52.61;46.27;44.99;43.19;41.55;31.9;27.95;19.16;17.11;15.48;13.92;9.31;5.98;	445.367									2.90302e+06	817800	1.01305e+06	671151	3	609380	990176	689506	3	19.6414	19.9503	19.3563	19.217	19.9173	19.3952	0.914891	0.634214
352	3	10.4569	1.9314299E8;8.64711304E8;4.16372528E8;	999.0;333.03;291.66;	193.143									23678.4	23629.7	14008.6	903.179	2	874.192	27017.1	1291.63	1	14.5283	13.774	9.81887	9.77181	14.7216	10.335	0.757184	0.635082
157	2	6.28303	6.98539856E8;6.99543274E8;	999.0;320.76;	698.54									32960.6	35107.4	37552.7	8200.22	3	9069.33	41384.8	9842.22	3	15.0995	15.1966	13.0014	13.1468	15.3368	13.2648	0.745685	0.635827
316	3	10.1358	5.80492432E8;5.85447754E8;5.8149585E8;	999.0;580.87;255.41;	580.492									42917.3	39283	36283.1	29240.5	3	26189.3	31015.4	40494.7	3	15.2616	15.147	14.8357	14.6767	14.9207	15.3054	0.932186	0.636491
219	7	7.91987	4.19314575E8;4.20318024E8;6.15400696E8;6.16404236E8;4.21321838E8;4.58273834E8;4.78370972E8;	999.0;266.48;87.79;28.06;26.3;21.77;15.49;	419.315									511713	508287	540688	133887	3	130239	620917	164008	3	18.9553	19.0444	17.0307	16.9908	19.244	17.3234	0.773686	0.636706
947	2	25.3223	7.15577271E8;7.16580688E8;	999.0;503.85;	715.577									65135.3	55394.7	67760.1	22329.3	3	24101.3	68946.3	24060.2	3	15.7575	16.0481	14.4467	14.5568	16.0732	14.5544	0.804953	0.640662
308	6	9.65842	7.17524475E8;7.43539978E8;6.88489807E8;1.98855026E8;8.3459906E8;6.00546204E8;	999.0;252.43;242.88;118.75;74.97;20.71;	717.524									325412	8317.71	13948.5	10610.8	3	12660.1	13267.2	9603.56	3	13.022	13.7678	13.3733	13.628	13.6956	13.2294	1.08072	0.643344
357	14	10.6458	8.16654114E8;8.17657288E8;8.38636047E8;8.18660522E8;8.3963916E8;8.19663574E8;8.40642273E8;8.54609741E8;8.61711853E8;9.06623291E8;8.55613159E8;9.9566156E8;8.83534363E8;1.205975098E9;	999.0;505.58;155.22;138.08;75.94;24.41;18.99;13.28;7.89;6.58;6.43;4.42;4.18;3.58;	816.654									6.83849e+06	552583	591691	508539	3	446074	746519	632101	3	19.0758	19.1745	18.956	18.7669	19.5098	19.2698	1.10399	0.644747
362	25	10.8097	6.34539368E8;6.35542847E8;6.36545837E8;6.3949408E8;6.40497375E8;6.62569946E8;1.255999634E9;6.63573303E8;1.257003052E9;6.41500671E8;1.258006104E9;6.17513306E8;6.64576721E8;6.18516846E8;3.37273071E8;1.259009644E9;7.07481689E8;1.251044312E9;1.252048218E9;7.04580872E8;6.19519043E8;6.78545349E8;3.38276428E8;1.58760513E8;1.277041382E9;	999.0;423.7;97.55;93.29;40.3;36.1;17.06;15.1;15.0;7.81;6.22;4.93;2.93;2.0;1.97;1.9;1.5;1.15;0.79;0.39;0.36;0.35;0.32;0.23;0.21;	634.539									1.05832e+08	1.07165e+08	1.19694e+08	8.72848e+07	3	7.65387e+07	1.17538e+08	9.87214e+07	3	26.6753	26.8348	26.3792	26.1897	26.8086	26.5569	0.932054	0.644854
463	3	12.6653	7.16638428E8;7.17641724E8;7.21593445E8;	999.0;393.22;101.04;	716.638									60788	61666.7	64716.6	6838.65	3	9045.26	75707.5	8572.25	3	15.9122	15.9818	12.7395	13.1429	16.2081	13.0655	0.700522	0.645527
414	11	11.698	6.2455481E8;6.2951001E8;6.25558289E8;6.30513611E8;6.45484009E8;6.5258606E8;6.46487488E8;6.53588989E8;6.26561584E8;6.96464111E8;6.47490173E8;	999.0;567.99;397.41;219.8;213.71;189.11;82.75;79.9;73.79;29.0;24.09;	624.555									1.43305e+06	675972	718276	623433	3	509277	731728	681715	3	19.3666	19.4542	19.2499	18.9581	19.4809	19.3788	0.952935	0.64722
390	10	11.2645	7.75552124E8;7.2250885E8;7.76555603E8;7.80567871E8;7.7755896E8;7.81570801E8;7.91546753E8;7.59520935E8;8.92742737E8;1.293912598E9;	999.0;666.23;498.91;150.14;124.1;77.11;49.13;27.7;15.97;10.62;	775.552									3.3862e+06	1.84864e+06	3.89232e+06	194925	3	227842	2.26303e+06	521751	3	20.818	21.8922	17.5726	17.7977	21.1098	18.993	0.507527	0.649631
3	44	1.63194	3.60149292E8;3.8107843E8;3.61152527E8;3.43122742E8;3.25112305E8;3.65104492E8;7.02264832E8;3.82081818E8;1.76010361E8;3.83076599E8;1.56041733E8;3.4412616E8;3.30138794E8;2.89091248E8;1.45049194E8;3.42138855E8;7.23194214E8;7.03268311E8;3.51068237E8;3.26115662E8;1.27038658E8;3.07101746E8;1.044380371E9;6.85238342E8;1.63059708E8;2.59080841E8;7.0721991E8;5.43130981E8;3.88180328E8;1.60036514E8;7.24197388E…	999.0;244.97;131.56;83.89;62.68;33.5;31.42;30.58;30.51;16.45;15.17;10.25;9.93;9.34;8.46;8.36;8.2;8.07;6.64;6.56;5.67;4.93;4.5;4.46;4.43;3.49;3.26;3.09;3.08;2.32;2.12;1.95;1.9;1.89;1.64;1.56;1.53;1.26;1.17;1.15;1.12;0.84;0.73;0.59;	360.149									1.83714e+07	1.45956e+07	1.9587e+07	1.32683e+07	3	1.26611e+07	2.3868e+07	1.7217e+07	3	23.799	24.2234	23.6615	23.5939	24.5086	24.0373	1.13267	0.653292
838	2	21.6084	8.41723938E8;8.42727539E8;	999.0;403.66;	841.724									11214.1	1238.66	1195.64	978.23	0	1029.34	1852.69	1029.54	0	10.2746	10.2236	9.93403	10.0075	10.8554	10.0078	1.14624	0.653484
453	8	12.5177	5.69431702E8;5.90549377E8;7.40638489E8;5.7143396E8;7.41641724E8;5.89529114E8;5.91552795E8;7.45593628E8;	999.0;97.4;78.39;54.75;39.16;36.99;29.82;20.73;	569.432									80493.6	75927.5	83825.7	15528.4	3	14489.6	96672.2	22313	3	16.2123	16.3551	13.9226	13.8227	16.5608	14.4456	0.761488	0.653601
596	2	16.1485	7.89593079E8;7.90596375E8;	999.0;523.97;	789.593				1-(6-[5]-ladderane-hexanyl)-2-(8-[3]-ladderane-octanyl)-sn-glycerophosphocholine	Glycerophosphocholines [GP01]	Glycerophospholipids [GP]	Dialkylglycerophosphocholines [GP0104]		45354.5	38633.6	40418.1	25250.3	3	32935.5	58924.3	29622.1	3	15.2376	15.3027	14.624	15.0074	15.8466	14.8544	1.16471	0.655337
830	5	21.5475	1.98286362E8;1.98397858E8;1.98174881E8;2.25325836E8;9.66829041E8;	999.0;579.03;318.36;123.88;95.8;	198.286									606618	630744	589969	475134	3	497198	780611	572375	3	19.2667	19.1703	18.858	18.9235	19.5742	19.1266	1.09101	0.655865
263	4	8.92105	7.82567871E8;7.83571167E8;7.8457428E8;7.85577087E8;	999.0;481.42;128.82;21.89;	782.568									3.58088e+07	1.94733e+07	2.16427e+07	1.73062e+07	3	1.50305e+07	2.63898e+07	2.38871e+07	3	24.215	24.3674	24.0448	23.8414	24.6535	24.5097	1.11785	0.662027
480	10	13.0464	9.68789246E8;9.96820435E8;9.9782373E8;9.73744324E8;9.74747681E8;9.52765137E8;8.85735046E8;1.00981543E9;9.89718445E8;1.010818787E9;	999.0;576.5;374.05;329.06;233.63;129.16;112.16;102.1;91.95;59.55;	968.789					Unknown				195974	109106	165111	95629.6	3	52937.6	100466	184911	3	16.7354	17.3331	16.5452	15.692	16.6164	17.4965	0.914745	0.662233
659	11	18.0476	8.46753235E8;8.23676941E8;8.47756714E8;8.24680481E8;9.0976334E7;8.39651062E8;8.48758667E8;8.25683655E8;8.40654419E8;7.08510071E8;8.41659485E8;	999.0;718.32;570.85;376.61;284.73;164.67;150.4;103.77;101.7;91.32;15.59;	846.753									929946	736763	1.01738e+06	766972	3	662558	888219	810554	3	19.4908	19.9564	19.5488	19.3377	19.7606	19.6285	0.936623	0.665287
544	6	14.5821	7.756026E8;6.58611633E8;1.046820679E9;6.86643005E8;6.5961499E8;7.08684814E8;	999.0;822.27;366.53;324.31;320.05;147.9;	658.612									33767.6	1291.8	1492.69	876.038	0	1260.49	1519.29	1133.95	0	10.3352	10.5437	9.77485	10.2998	10.5692	10.1471	1.06917	0.667123
683	5	18.6421	8.44737671E8;8.45740784E8;8.49692688E8;8.65666565E8;8.50695984E8;	999.0;537.98;232.06;152.19;129.7;	844.738									614641	1538.89	1158.84	980.539	0	1176.88	1786.84	1097.85	0	10.5877	10.1785	9.93743	10.2007	10.8032	10.1005	1.10421	0.66906
225	2	7.97243	4.16372589E8;3.99346039E8;	999.0;409.82;	416.373									10063.8	8927.78	8628.52	1061.96	2	1138.31	13074.8	1288.18	1	13.1241	13.0749	10.0525	10.1527	13.6745	10.3311	0.832584	0.672201
335	9	10.2651	6.53452759E8;6.54456238E8;6.74570435E8;6.55457031E8;6.75574036E8;4.75377136E8;5.47398254E8;7.01574341E8;9.08737366E8;	999.0;362.42;87.31;74.15;34.91;34.5;33.15;32.05;16.89;	653.453									439463	389299	422165	205462	3	181338	517161	208537	3	18.5705	18.6874	17.6485	17.4683	18.9803	17.6699	0.891939	0.672423
610	8	16.5853	8.14690186E8;8.19645386E8;8.35619629E8;9.21692078E8;9.37666321E8;8.20648865E8;9.38669189E8;8.36622742E8;	999.0;440.69;349.47;335.62;320.05;222.65;203.32;185.03;	814.69									267607	12629.2	13032.8	10207.3	3	7756.61	13861.9	25108.4	3	13.6245	13.6699	13.3173	12.9212	13.7588	14.6159	1.3027	0.672883
616	11	16.7637	8.92736938E8;8.93740417E8;8.976922E8;9.20767944E8;8.98695679E8;9.21763672E8;9.13666077E8;9.14669556E8;9.33763306E8;9.34767944E8;8.95745789E8;	999.0;619.47;288.03;271.88;175.42;164.04;144.65;83.75;59.44;39.45;19.55;	892.737									3.71777e+06	832830	1.22319e+06	894150	3	877192	1.13324e+06	1.11506e+06	3	19.6677	20.2222	19.7702	19.7425	20.112	20.0887	1.05943	0.673569
800	17	20.8665	8.86783875E8;8.87787109E8;8.88789978E8;8.91739136E8;9.14814819E8;8.92742432E8;9.07712646E8;9.08716003E8;9.28813416E8;8.9374585E8;9.81857178E8;9.82860046E8;9.29829956E8;9.0972113E8;1.58963638E8;9.83863708E8;8.94749023E8;	999.0;622.2;200.11;48.29;47.41;28.99;24.63;15.36;12.18;9.23;6.67;4.3;3.45;2.43;1.7;1.45;1.09;	886.784									972578	958135	1.01092e+06	644405	3	606335	1.11427e+06	671859	3	19.8699	19.9472	19.2976	19.2098	20.0877	19.3578	0.915437	0.675698
60	2	3.27052	6.50409546E8;6.51412842E8;	999.0;359.94;	650.41									35698.4	1192.02	1250.02	982.903	0	1023.07	1666.99	1081.22	0	10.2192	10.2877	9.9409	9.99869	10.703	10.0784	1.10112	0.676603
218	15	7.94437	4.25304077E8;4.10317017E8;4.09309174E8;4.70362274E8;4.26307312E8;1.17090918E9;4.47286072E8;4.11320374E8;4.65296478E8;4.3229895E8;4.71365204E8;4.81270355E8;4.83356934E8;4.48289185E8;4.48272858E8;	999.0;396.74;303.65;290.23;257.38;147.98;132.73;127.85;99.38;94.36;90.8;70.79;67.45;48.66;45.2;	425.304									362373	309009	379300	285006	3	241200	351737	325835	3	18.2373	18.533	18.1206	17.8799	18.4241	18.3138	0.943962	0.682134
628	13	17.1987	9.16794189E8;9.17797729E8;9.21749451E8;9.3772345E8;9.44825439E8;9.2275293E8;9.45828979E8;9.38726807E8;9.57820557E8;9.58824646E8;9.23753418E8;9.39733459E8;9.18805786E8;	999.0;617.95;400.34;246.44;242.96;238.45;159.5;152.96;119.59;62.08;60.29;31.73;15.48;	916.794									2.00456e+06	1.64886e+06	1.55987e+06	1.43333e+06	3	1.33683e+06	1.78636e+06	1.34859e+06	3	20.653	20.573	20.4509	20.3504	20.7686	20.363	0.963318	0.685967
684	7	18.7334	9.24796753E8;9.25801331E8;9.26804993E8;9.69710632E8;9.70713989E8;9.17695007E8;9.18699951E8;	999.0;644.8;194.24;18.02;6.39;0.0;0.0;	924.797				e.g: 1,2-di-(9Z,12Z,15Z-octadecatrienoyl)-3-eicosanoyl-sn-glycerol	Triradylglycerols [GL03]	Glycerolipids [GL]	Triacylglycerols [GL0301]	e.g: TG(18:3(9Z,12Z,15Z)/18:3(9Z,12Z,15Z)/20:0)[iso3]	87795.1	81287.2	92849.6	37076.4	3	71957	87000.9	65866.5	3	16.3107	16.5026	15.1782	16.1348	16.4087	16.0073	1.06444	0.686872
234	7	8.25831	4.3333017E8;4.78387939E8;4.34333588E8;4.79391296E8;6.44508362E8;4.37344482E8;4.56315582E8;	999.0;404.29;284.95;118.04;55.57;47.03;10.71;	433.33									208404	187363	191192	19369.6	3	20799	231124	36911.7	3	17.5155	17.5447	14.2415	14.3442	17.8183	15.1718	0.72585	0.687698
842	3	21.8016	9.51653564E8;9.51630981E8;1.204474365E9;	999.0;710.02;174.39;	951.654									286884	29486.9	1150.32	146702	2	186093	1857.59	222747	2	14.8478	10.1678	17.1625	17.5057	10.8592	17.765	2.31588	0.688663
873	19	22.7035	8.76799744E8;8.77802734E8;8.78806213E8;8.79809021E8;8.81754272E8;9.17825378E8;8.82757813E8;9.18829651E8;1.92952957E8;1.92841461E8;1.93064438E8;9.49741821E8;5.77517334E8;8.59773376E8;8.68553284E8;6.03514282E8;3.38906799E8;8.60776062E8;1.93175858E8;	999.0;599.13;191.93;39.04;15.57;10.37;8.9;6.04;2.25;1.66;1.11;0.89;0.62;0.33;0.25;0.24;0.24;0.24;0.19;	876.8									1.39274e+06	1.39376e+06	1.53221e+06	722248	3	757994	1.69695e+06	754405	3	20.4106	20.5472	19.4621	19.5318	20.6945	19.525	0.879701	0.688766
914	3	23.7278	7.13561646E8;7.14565491E8;6.97587708E8;	999.0;482.94;481.73;	713.562									30898.1	1602.04	1481.31	968.083	0	1237.54	1702.07	1378.77	0	10.6457	10.5327	9.91899	10.2733	10.7331	10.4292	1.06589	0.690345
170	3	6.61958	5.66461365E8;3.34330841E8;5.67464844E8;	999.0;383.19;340.19;	566.461									15923.4	15433.4	15258.6	5371.63	3	5601.84	18250.4	6451.97	3	13.9138	13.8973	12.3911	12.4517	14.1556	12.6555	0.840299	0.692869
582	25	15.5866	8.88763672E8;8.89766785E8;8.93718506E8;9.15782288E8;8.94721924E8;9.09692444E8;9.10695923E8;9.29789124E8;9.20737366E8;9.35707886E8;9.43813171E8;9.3079364E8;8.9572229E8;9.23765503E8;9.3671106E8;9.34804932E8;8.93798462E8;9.24768677E8;8.91785156E8;9.55804932E8;9.5680896E8;9.4684137E8;9.47844666E8;9.25771423E8;9.60839844E8;	999.0;602.11;360.11;283.44;207.33;177.35;106.25;101.6;84.18;79.62;71.08;62.51;61.45;55.3;48.93;46.53;43.53;35.77;35.6;34.45;27.14;25.61;17.02;11.37;9.14;	888.764									495084	386972	415432	342949	3	325073	435537	452636	3	18.5619	18.6643	18.3876	18.3104	18.7324	18.788	1.05927	0.694041
24	16	1.89361	2.27174957E8;4.01156219E8;3.17120087E8;4.49177246E8;5.74263489E8;4.63192841E8;4.58237396E8;4.79166626E8;6.2718457E8;4.86268616E8;4.02159546E8;4.34201233E8;4.61143219E8;3.31135681E8;2.1205246E8;4.40132996E8;	999.0;541.4;374.32;334.59;320.69;302.94;213.4;118.3;107.42;100.31;86.72;81.64;78.31;69.45;48.53;44.9;	227.175									145622	131546	157098	93924.3	3	111547	189192	121662	3	17.0052	17.2613	16.5192	16.7673	17.5295	16.8925	1.10412	0.696691
557	19	14.9638	9.12763611E8;9.13766541E8;9.17718567E8;9.40794006E8;9.41797363E8;9.18721619E8;9.33692017E8;9.53789185E8;9.34695496E8;9.54793274E8;9.15781372E8;9.19722534E8;8.91783875E8;9.35698792E8;8.95729614E8;9.0767688E8;9.45829468E8;9.19815552E8;9.77789551E8;	999.0;637.42;204.21;202.53;126.78;126.68;117.85;77.57;70.16;50.33;44.24;32.68;28.83;14.11;8.34;6.26;4.96;3.74;2.55;	912.764									1.19876e+07	8.9615e+06	9.26192e+06	7.34214e+06	3	7.08883e+06	9.85859e+06	7.45246e+06	3	23.0953	23.1429	22.8078	22.7571	23.2329	22.8293	0.954404	0.69837
436	37	12.1553	6.38570496E8;6.39574036E8;6.43525452E8;6.40577087E8;6.66601501E8;6.44528809E8;6.67604675E8;1.264062378E9;1.265065186E9;1.266068481E9;6.59499268E8;6.78564819E8;6.45532043E8;1.259106689E9;1.260110229E9;6.03531433E8;6.7956842E8;1.267072144E9;6.215448E8;7.11512817E8;1.261113525E9;6.04533447E8;3.41304413E8;6.79596741E8;7.06596375E8;3.37273102E8;7.12516541E8;6.8057135E8;6.82576599E8;1.268075073E9;6.225…	999.0;431.61;122.81;100.62;74.88;53.0;32.57;31.37;27.04;11.82;11.6;10.9;10.65;5.45;4.7;4.58;4.13;3.6;2.96;2.89;2.08;1.83;1.71;1.5;1.48;1.39;1.32;1.0;0.92;0.77;0.68;0.62;0.6;0.58;0.52;0.5;0.37;	638.57									5.11896e+07	5.08796e+07	5.12306e+07	4.13571e+07	3	3.59426e+07	5.29191e+07	4.79123e+07	3	25.6006	25.6105	25.3016	25.0992	25.6573	25.5139	0.953346	0.700827
796	15	20.7942	8.22753235E8;8.23756531E8;8.24761353E8;8.50784729E8;8.2770813E8;8.51788086E8;8.28711609E8;8.25764038E8;8.63778931E8;8.52790771E8;8.64785583E8;8.29714661E8;8.65724121E8;1.71148727E8;8.66727661E8;	999.0;558.78;166.23;106.26;60.33;59.17;31.94;29.82;22.11;12.35;11.34;8.63;3.68;3.18;1.73;	822.753				e.g: 1,2-dihexadecanoyl-3-(9Z-hexadecenoyl)-sn-glycerol	Triradylglycerols [GL03]	Glycerolipids [GL]	Triacylglycerols [GL0301]	e.g: TG(16:0/16:0/16:1(9Z))[iso3]	1.51313e+07	1.38482e+07	1.6497e+07	1.21154e+07	3	1.23868e+07	1.96585e+07	1.39007e+07	3	23.7232	23.9757	23.5303	23.5623	24.2286	23.7287	1.08209	0.705242
344	2	10.3428	5.13369324E8;5.14372803E8;	999.0;339.44;	513.369									70157.5	71810.3	65693.6	12300.8	3	22681.2	82162.3	11766.4	3	16.1319	16.0035	13.5865	14.4692	16.3262	13.5224	0.778413	0.709055
611	21	16.6151	9.14778809E8;9.15782043E8;8.90779236E8;9.19733765E8;8.91782349E8;7.90690125E8;5.74554504E8;8.6476355E8;5.79509766E8;5.755578E8;8.18721436E8;8.96737793E8;8.65766785E8;8.6971875E8;9.35707947E8;5.80513184E8;5.95483704E8;2.73257111E8;8.54721313E8;9.3671106E8;5.96487244E8;	999.0;616.32;485.54;338.32;307.95;291.12;265.16;161.59;106.53;106.42;96.46;93.79;85.15;76.42;48.32;44.18;40.81;39.55;37.25;25.28;17.54;	914.779				e.g: 3-O-(6'-O-docosanoyl-beta-D-glucopyranosyl)-stigmast-5,22E-dien-3beta-ol	Sterols [ST01]	Sterol Lipids [ST]	Stigmasterols and C24-ethyl derivatives [ST0104]	e.g: 22:0-Glc-Stigmasterol	835188	667644	718165	590097	3	524727	821569	788043	3	19.3487	19.454	19.1706	19.0012	19.648	19.5879	1.08018	0.712512
78	5	4.17144	2.56299347E8;2.57302704E8;2.97205414E8;3.14231934E8;1.42266098E8;	999.0;180.85;1.35;0.81;0.27;	256.299					Unknown				2.99141e+07	4.79117e+06	2.48666e+06	2.54187e+06	3	2.27336e+06	5.77668e+06	3.45821e+06	3	22.1919	21.2458	21.2775	21.1164	22.4618	21.7216	1.17196	0.715302
671	20	18.3683	8.44737793E8;8.45740845E8;8.46743225E8;8.72767151E8;8.49692688E8;8.7377179E8;8.50695923E8;8.47745667E8;8.7477478E8;8.85762512E8;8.65666077E8;8.51699036E8;8.86768494E8;9.14778809E8;7.36658936E8;9.15781982E8;9.42808655E8;9.17678406E8;9.43813049E8;8.30722473E8;	999.0;583.39;179.99;131.65;84.0;80.3;48.76;34.07;23.11;17.41;16.89;13.65;10.15;2.52;1.8;1.64;1.52;1.33;0.68;0.42;	844.738									4.03073e+07	3.54052e+07	3.79713e+07	3.06849e+07	3	3.01978e+07	4.08391e+07	3.8032e+07	3	25.0775	25.1784	24.871	24.8479	25.2834	25.1807	1.04812	0.718524
321	9	10.0756	6.06507996E8;6.11463196E8;6.07511536E8;6.12466736E8;6.27437378E8;8.51555908E8;6.08516785E8;6.13470032E8;9.22635864E8;	999.0;491.4;375.94;176.22;111.75;90.49;73.7;32.07;18.65;	606.508									457433	450498	525804	352658	3	334712	488177	424698	3	18.7812	19.0042	18.4279	18.3526	18.897	18.6961	0.938769	0.719223
667	4	18.3633	9.15681458E8;9.16684753E8;9.35778748E8;9.90828979E8;	999.0;607.86;307.63;54.99;	915.681									774716	228638	268082	125543	3	134899	301734	124593	3	17.8027	18.0323	16.9378	17.0415	18.2029	16.9269	0.901911	0.722664
145	5	6.0127	2.20181686E8;2.19173889E8;2.21185059E8;2.17062103E8;2.05158249E8;	999.0;251.18;188.83;22.86;15.23;	220.182									557093	585648	587115	271410	3	283292	665692	324646	3	19.1597	19.1633	18.0501	18.1119	19.3445	18.3085	0.881909	0.722726
190	16	7.20346	4.13265289E8;4.29239258E8;4.14268585E8;4.49336243E8;8.03541626E8;4.50356659E8;4.30242706E8;8.04544922E8;5.03383209E8;4.50339722E8;4.31237579E8;4.51360016E8;8.1951532E8;5.04386627E8;8.05548279E8;4.22325745E8;	999.0;375.62;258.1;204.83;127.19;118.86;92.15;66.02;51.83;47.27;30.4;29.9;22.38;16.95;13.52;10.62;	413.265									1.57697e+06	1.3335e+06	1.38519e+06	634123	3	611816	1.65389e+06	735210	3	20.3468	20.4017	19.2744	19.2227	20.6574	19.4878	0.895041	0.722826
564	10	15.1291	9.16794434E8;9.17797668E8;8.86747986E8;8.87751282E8;8.91703125E8;8.6669104E8;8.92706665E8;8.62739441E8;8.81757568E8;8.95784485E8;	999.0;628.36;344.38;202.98;128.04;111.34;74.92;38.55;25.15;16.39;	916.794									786497	594922	703619	633174	3	591152	663293	742100	3	19.1823	19.4244	19.2722	19.1732	19.3393	19.5013	1.03356	0.723285
28	23	2.0735	5.72247864E8;5.77202942E8;3.66211456E8;5.37210754E8;5.7325116E8;1.87132416E8;5.54237244E8;2.71164673E8;3.94242645E8;4.52248047E8;2.1910112E8;6.00279053E8;2.93146515E8;6.58284485E8;3.06190491E8;1.53126984E8;3.87140533E8;5.55240662E8;5.48305359E8;5.19200195E8;1.44101578E8;7.50310425E8;2.37111694E8;	999.0;471.69;406.77;319.6;263.62;240.71;235.21;225.6;177.31;160.13;145.56;144.27;103.03;98.72;97.45;96.74;96.6;92.55;75.44;65.95;58.61;50.62;45.76;	572.248									121507	1398.38	1519.78	1140.05	0	906.618	1747.28	1207.12	0	10.4495	10.5696	10.1549	9.82435	10.7709	10.2373	0.951409	0.724024
588	3	15.8617	7.12643677E8;7.41678406E8;7.186026E8;	999.0;139.75;135.92;	712.644									58907.9	52433.5	52234.8	960.407	2	4955.99	63570.4	1109.12	1	15.6782	15.6727	9.9075	12.275	15.9561	10.1152	0.659247	0.724808
466	2	12.7578	7.06630249E8;7.07633972E8;	999.0;395.06;	706.63									43105.7	27974.9	33843.4	33246.9	3	30366.9	34464.3	32582.4	3	14.7718	15.0466	15.0209	14.8902	15.0728	14.9918	1.0247	0.725886
173	5	6.75865	5.67418335E8;5.68421631E8;8.56522095E8;4.52276123E8;1.81121857E8;	999.0;422.68;233.86;178.24;145.29;	567.418									123456	1557.63	1362.97	1097.37	0	1204.1	1615.38	981.456	0	10.6051	10.4125	10.0998	10.2337	10.6577	9.93878	0.945985	0.726644
680	3	18.6563	6.56596008E8;6.5759967E8;6.85630981E8;	999.0;556.58;313.37;	656.596					Unknown				25557.3	1345.38	1503.91	1127.28	0	1186.38	1562.59	1045.73	0	10.3938	10.5545	10.1386	10.2124	10.6097	10.0303	0.954262	0.728025
356	3	10.6577	8.00623657E8;8.01626953E8;8.02629639E8;	999.0;482.06;113.37;	800.624	800.625	[M+NH4]+	C45H82O10	e.g: Monogalactosyldiacylglycerol(18:1(9Z)/18:1(9Z))	Glycosyldiradylglycerols [GL05]	Glycerolipids [GL]	Glycosyldiacylglycerols [GL0501]	e.g: MGDG(18:1(9Z)/18:1(9Z))	230262	172080	252776	189908	3	146697	223816	207323	3	17.3927	17.9475	17.5349	17.1625	17.772	17.6615	0.939931	0.72924
538	10	14.4029	6.94632874E8;6.99588074E8;6.95636353E8;7.00591553E8;7.15562317E8;7.22664124E8;7.16565491E8;6.96639526E8;7.2366748E8;7.17570679E8;	999.0;638.43;445.9;278.33;259.8;177.85;119.33;98.67;76.37;24.44;	694.633									794451	367075	426681	340993	3	305191	438761	469882	3	18.4857	18.7028	18.3794	18.2194	18.7431	18.8419	1.06969	0.732872
638	17	17.4691	9.42752258E8;9.43755554E8;9.47707458E8;9.63681519E8;8.92736938E8;9.44758484E8;9.70783508E8;9.48710938E8;9.64684875E8;8.93740234E8;9.71786804E8;8.97692322E8;9.83778503E8;9.49714355E8;9.65689148E8;9.72790222E8;8.98695984E8;	999.0;665.09;279.44;274.79;270.01;206.8;195.35;182.07;173.63;145.93;131.95;68.32;65.84;59.56;50.37;45.53;42.12;	942.752									2.07144e+06	1631.9	1247.82	1026.97	0	947.055	1655.6	1050.77	0	10.6723	10.2852	10.0042	9.8873	10.6931	10.0372	0.935172	0.733625
174	2	6.74752	5.22435181E8;5.23438538E8;	999.0;248.19;	522.435									66030.5	69743.2	70758.3	20769.4	3	25307.8	80787.4	27614.8	3	16.0898	16.1106	14.3422	14.6273	16.3018	14.7532	0.829102	0.73683
17	11	1.80915	2.05096725E8;2.0610022E8;1.88070145E8;1.89073517E8;2.21091599E8;2.42099457E8;4.12149414E8;4.24206909E8;5.43261902E8;7.83237854E8;5.52206482E8;	999.0;118.6;112.7;11.52;11.05;8.55;6.63;5.0;4.88;4.14;3.07;	205.097									3.29535e+06	3.35792e+06	3.36218e+06	2.52032e+06	3	2.35045e+06	3.60337e+06	2.84039e+06	3	21.6791	21.681	21.2652	21.1645	21.7809	21.4377	0.951711	0.738606
301	6	9.58215	8.06564819E8;8.07568359E8;8.0857312E8;7.9557312E8;8.42636047E8;8.75555847E8;	999.0;454.75;106.46;40.82;35.66;30.97;	806.565									86605.7	79834.2	80465.8	62544.1	3	60246.8	97018.3	81717	3	16.2847	16.2961	15.9326	15.8786	16.566	16.3183	1.07242	0.739936
522	10	13.9561	6.94669128E8;7.46568176E8;7.4757135E8;7.74599365E8;8.94695313E8;6.96676147E8;4.85431732E8;7.24679688E8;8.95698669E8;4.86435028E8;	999.0;295.83;153.19;150.95;125.38;104.97;73.52;70.18;63.83;17.35;	694.669									192122	10287.6	11381.5	8407.53	3	9471.65	11279	7996.06	3	13.3286	13.4744	13.0375	13.2094	13.4613	12.9651	0.955783	0.740827
604	27	16.4236	9.16794434E8;9.17797729E8;8.4070575E8;9.21749756E8;9.44825378E8;8.41709167E8;9.22753113E8;9.45828735E8;8.45661255E8;8.68737915E8;9.18799683E8;8.69740784E8;8.46664673E8;8.42713989E8;9.37723389E8;9.46830994E8;9.57820618E8;8.6163501E8;9.19808594E8;9.38726807E8;8.62638611E8;8.47667969E8;8.81732422E8;8.70743774E8;8.82738831E8;7.92705994E8;9.39730286E8;	999.0;631.62;585.35;461.1;383.54;325.25;282.77;243.53;188.53;184.06;171.63;108.58;105.45;90.61;77.39;74.21;70.83;65.13;56.23;49.06;38.0;30.82;22.41;19.95;13.6;12.16;9.99;	916.794									3.77257e+06	3.05437e+06	3.20475e+06	3.11142e+06	3	2.78001e+06	3.3895e+06	3.49059e+06	3	21.5424	21.6118	21.5691	21.4067	21.6926	21.735	1.0309	0.742585
56	2	3.12871	4.12244995E8;4.13248169E8;	999.0;165.84;	412.245									88264.1	86470.1	87020.1	68758.9	3	72924.8	102309	79179.4	3	16.3999	16.4091	16.0693	16.1541	16.6426	16.2728	1.05021	0.747343
737	3	19.7781	8.75708679E8;8.76711426E8;8.92685303E8;	999.0;663.82;662.28;	875.709									191431	1126.24	1555.42	1115.1	0	1224.19	1416.43	1271.08	0	10.1373	10.6031	10.123	10.2576	10.468	10.3118	1.03027	0.749723
406	3	11.5594	9.30774292E8;9.31777344E8;7.85586792E8;	999.0;456.02;328.55;	930.774									47965.7	34072.1	40141.5	33972.4	3	25039.9	34114.6	45258.1	3	15.0563	15.2928	15.0521	14.6119	15.0581	15.4659	0.96512	0.750091
320	2	10.0534	7.40519104E8;7.415224E8;	999.0;403.09;	740.519									306023	156048	186422	136046	3	121762	232539	172058	3	17.2516	17.5082	17.0537	16.8937	17.8271	17.3925	1.09998	0.755835
553	9	14.8424	1.034820435E9;1.035824219E9;1.039775879E9;1.036827148E9;1.040779175E9;1.037830566E9;1.055749634E9;1.041782593E9;1.056753418E9;	999.0;660.35;256.2;227.68;166.66;61.15;60.39;57.91;35.31;	1034.82									694971	1348.93	1621.18	888.596	0	889.17	1652.05	1023.71	0	10.3976	10.6628	9.79538	9.79632	10.69	9.99959	0.923867	0.757493
519	12	13.8976	6.42601746E8;6.47557068E8;6.43605286E8;6.82596619E8;6.83600037E8;6.87551758E8;6.48560486E8;7.03525818E8;7.1062793E8;6.44608337E8;6.0756488E8;7.11631165E8;	999.0;466.16;398.13;386.98;214.99;213.17;189.46;157.15;115.69;81.91;57.35;55.07;	642.602									287407	270559	295360	109164	3	101868	373398	139683	3	18.0456	18.1721	16.7361	16.6363	18.5104	17.0918	0.910924	0.759501
131	2	5.65495	3.37234283E8;3.5320813E8;	999.0;195.81;	337.234				e.g: 9-oxo-15S-hydroxy-10Z,13E-prostadienoic acid	Eicosanoids [FA03]	Fatty Acyls [FA]	Prostaglandins [FA0301]	e.g: PGA1	57627.5	55425	63313.9	45096.1	3	49234.6	74156.2	50903.4	3	15.7582	15.9502	15.4607	15.5874	16.1783	15.6355	1.06384	0.760621
512	10	13.7648	8.7157135E8;8.72574585E8;8.73577942E8;6.81620911E8;8.74581238E8;8.94556396E8;4.29371765E8;9.09527039E8;9.10530396E8;4.81479889E8;	999.0;605.95;177.97;36.83;34.18;21.09;20.95;14.27;6.84;3.75;	871.571									146176	1609.61	1530.26	949.339	0	1108.18	1513.27	1153.2	0	10.6525	10.5796	9.89078	10.114	10.5635	10.1714	0.923074	0.761272
162	2	6.40651	6.54513733E8;6.55517029E8;	999.0;336.84;	654.514									33342.4	31179	35048.6	11510.9	3	12226.6	42717.2	14491.2	3	14.9283	15.0971	13.4907	13.5777	15.3825	13.8229	0.893186	0.764272
172	6	6.69967	3.57335541E8;4.02393219E8;3.79317383E8;3.58338806E8;4.03396576E8;3.95291351E8;	999.0;862.0;730.26;225.1;203.42;143.5;	357.336									192715	11621.3	105057	21105.5	3	4405.22	9081.51	181836	2	13.5045	16.6808	14.3653	12.105	13.1487	17.4723	1.41761	0.764564
446	17	12.3347	6.82632874E8;6.83636108E8;6.52622253E8;8.72716736E8;8.73720215E8;6.53625916E8;7.04614746E8;6.84639526E8;6.74604431E8;7.05616577E8;8.7472345E8;8.94698669E8;6.75607788E8;6.54629272E8;8.95701233E8;7.27690613E8;7.20588623E8;	999.0;450.35;398.32;327.52;171.52;169.86;165.61;93.54;93.25;69.79;48.15;41.6;39.69;36.88;22.23;19.93;18.81;	682.633									2.31471e+06	180887	201713	120326	3	117019	275805	180310	3	17.4647	17.6219	16.8766	16.8364	18.0733	17.4601	1.1396	0.764749
937	2	25.2919	9.09786438E8;9.11792236E8;	999.0;185.3;	909.786									1.56617e+06	9404.56	9607.94	12660	3	22783	18130.5	1075.56	2	13.1991	13.23	13.628	14.4757	14.1461	10.0709	1.32573	0.765292
532	7	14.2388	9.15782715E8;9.19733337E8;9.16793701E8;9.35709167E8;9.43813843E8;9.36711914E8;9.44815979E8;	999.0;345.54;318.51;250.58;203.54;172.5;63.21;	915.783									535548	339032	384486	190161	3	237110	342578	392718	3	18.3711	18.5526	17.5369	17.8552	18.3861	18.5831	1.06427	0.766049
274	20	9.15694	9.34644165E8;9.35647766E8;7.18536621E8;9.39599426E8;9.40603088E8;9.36650452E8;9.41605896E8;1.346952881E9;5.96523804E8;9.37653137E8;6.75485046E8;9.04564636E8;5.97527466E8;6.78496643E8;6.94448853E8;6.2455481E8;1.51553955E8;1.347955444E9;1.348960083E9;1.349963989E9;	999.0;531.61;528.1;392.47;204.83;162.83;69.79;64.27;49.89;33.66;21.99;17.78;16.3;11.11;10.57;10.31;10.18;8.02;4.56;0.63;	934.644									1.85062e+06	161592	279850	179908	3	109308	266313	207714	3	17.302	18.0943	17.4569	16.738	18.0228	17.6642	0.938819	0.768511
632	16	17.3277	8.42721313E8;8.43724792E8;8.4767688E8;8.48680359E8;8.71756348E8;8.63650452E8;8.44727539E8;8.64654114E8;8.8375E8;8.49683594E8;8.45731079E8;8.84752991E8;8.65659668E8;9.42810242E8;8.50686523E8;9.43813477E8;	999.0;589.76;295.4;167.54;152.58;149.11;90.48;82.7;49.93;47.06;34.8;29.19;15.77;12.85;8.04;6.53;	842.721									2.43315e+06	2.08618e+06	2.53797e+06	1.89534e+06	3	1.85602e+06	2.6794e+06	2.29581e+06	3	20.9924	21.2752	20.854	20.8238	21.3535	21.1306	1.04781	0.768941
262	6	8.9178	8.05552979E8;8.06557129E8;8.85544556E8;7.93557861E8;8.86547729E8;8.73540283E8;	999.0;216.01;120.47;103.9;72.89;40.85;	805.553									91698.5	67290	94442.1	62117.5	3	47484.2	89065.8	75338.5	3	16.0381	16.5271	15.9227	15.5352	16.4426	16.2011	0.946566	0.769487
104	8	4.88852	5.26430054E8;4.68388458E8;6.58508667E8;3.68315125E8;4.13372864E8;5.27433594E8;6.15485901E8;7.08418701E8;	999.0;442.14;377.74;341.87;313.62;266.71;171.35;66.15;	526.43									239952	57455.4	11986.2	30535.2	3	31893.9	11564.9	33337.1	3	15.8102	13.5491	14.8982	14.961	13.4975	15.0248	0.768137	0.770003
693	7	18.8503	9.51775391E8;7.83012634E8;9.51807739E8;5.35394958E8;9.19702881E8;2.74497772E8;9.51565063E8;	999.0;987.87;973.13;532.35;252.57;193.95;191.0;	951.775									477572	174619	1668.01	956.79	1	12476.9	119343	1250.08	2	17.4138	10.7039	9.90206	13.607	16.8648	10.2878	0.750775	0.779235
534	22	14.4004	9.12763733E8;9.13766602E8;9.40793945E8;9.17718384E8;9.41797119E8;9.1872168E8;9.14775391E8;8.86747986E8;9.33691833E8;8.87751282E8;9.53789063E8;9.42800537E8;9.34695313E8;9.54792969E8;8.91703369E8;9.77789368E8;9.55800903E8;1.010834595E9;8.60732971E8;9.07677368E8;8.39671875E8;9.28777405E8;	999.0;634.14;275.36;266.21;172.68;162.44;124.25;99.58;64.51;60.18;52.9;47.67;40.02;35.04;28.77;5.16;4.72;4.72;4.53;4.23;3.18;2.53;	912.764									7.09911e+06	6.58403e+06	7.71026e+06	5.85498e+06	3	5.31743e+06	7.76615e+06	6.37402e+06	3	22.6505	22.8783	22.4812	22.3423	22.8888	22.6038	0.965672	0.779699
63	8	3.39852	3.93285156E8;3.94288391E8;4.21316376E8;3.76258698E8;4.2231958E8;4.91358093E8;3.77261963E8;7.68536743E8;	999.0;229.51;137.36;48.91;30.48;12.22;6.87;4.97;	393.285									1.63184e+06	916448	1.13571e+06	886129	3	854895	1.78403e+06	773453	3	19.8057	20.1152	19.7572	19.7054	20.7667	19.561	1.16135	0.780116
891	17	23.0866	9.02815247E8;9.03818298E8;9.04821228E8;9.05823792E8;9.07769531E8;9.43840515E8;9.44845032E8;1.98734222E8;1.98622757E8;1.98845734E8;9.45852173E8;9.75757568E8;8.85789368E8;8.9419989E8;9.11555542E8;9.68843994E8;1.184062256E9;	999.0;628.13;207.9;44.5;10.65;6.55;4.08;2.22;1.52;1.26;0.91;0.6;0.43;0.4;0.31;0.16;0.1;	902.815									2.37825e+08	2.45495e+08	2.412e+08	1.96146e+08	3	2.0241e+08	2.97155e+08	2.18323e+08	3	27.8711	27.8457	27.5474	27.5927	28.1466	27.7019	1.05133	0.781219
833	5	21.6058	2.2896846E8;2.28963837E8;1.012871643E9;1.29777832E9;1.219982056E9;	999.0;344.18;80.49;76.22;15.21;	228.968									231487	252291	1370.35	1046.67	1	1093.77	41967.9	1193.74	1	17.9447	10.4203	10.0316	10.0951	15.357	10.2213	0.173749	0.784508
859	15	22.2164	8.88799744E8;8.89802979E8;8.90807434E8;9.16830505E8;8.93755249E8;9.17833923E8;8.94758301E8;8.91812683E8;9.18837158E8;9.09728455E8;8.9576178E8;9.1073175E8;9.61741882E8;9.11736572E8;7.9677356E8;	999.0;620.29;198.77;107.3;72.01;67.74;43.92;39.2;21.75;12.13;10.19;7.58;1.76;1.67;1.23;	888.8				e.g: 1-(9Z-heptadecenoyl)-2,3-di-(9Z-octadecenoyl)-sn-glycerol	Triradylglycerols [GL03]	Glycerolipids [GL]	Triacylglycerols [GL0301]	e.g: TG(17:1(9Z)/18:1(9Z)/18:1(9Z))[iso3]	1.73278e+07	1.72437e+07	1.61491e+07	1.42911e+07	3	1.37616e+07	1.98102e+07	1.61795e+07	3	24.0396	23.945	23.7686	23.7141	24.2397	23.9477	1.04336	0.787348
65	8	3.50604	3.02195557E8;3.30226837E8;3.03198883E8;3.0715094E8;1.04070274E8;3.23124878E8;3.31230072E8;2.37184464E8;	999.0;901.63;185.09;179.57;148.75;133.37;129.0;122.07;	302.196									171250	1576.12	1243.99	978.499	0	1219.75	1449.79	1232.65	0	10.6222	10.2808	9.93443	10.2524	10.5016	10.2676	1.02727	0.788711
128	6	5.59313	6.9539032E8;6.74461182E8;6.79416504E8;6.96393677E8;6.75464355E8;2.55231277E8;	999.0;881.68;490.52;388.08;355.21;165.55;	695.39					Unknown				210405	6677.14	115691	10235.5	3	1259.31	7190.99	198528	2	12.705	16.8199	13.3213	10.2984	12.812	17.599	1.56088	0.789477
601	13	16.2989	8.92737305E8;8.93740356E8;8.8876355E8;9.20767883E8;8.97692383E8;8.89766785E8;8.9869574E8;8.94743652E8;9.13666321E8;9.14669495E8;8.94721985E8;8.99699097E8;9.34767517E8;	999.0;612.33;396.25;328.88;294.61;242.73;205.6;185.14;162.18;120.48;98.69;70.19;29.05;	892.737				e.g: 1-(9Z,12Z-octadecadienoyl)-2-(6Z,9Z,12Z-octadecatrienoyl)-3-(9Z,12Z,15Z-octadecatrienoyl)-sn-glycerol	Triradylglycerols [GL03]	Glycerolipids [GL]	Triacylglycerols [GL0301]	e.g: TG(18:2(9Z,12Z)/18:3(6Z,9Z,12Z)/18:3(9Z,12Z,15Z))[iso6]	800058	673253	760437	659847	3	575661	891454	736270	3	19.3608	19.5365	19.3318	19.1349	19.7658	19.4899	1.05247	0.794621
346	10	10.3353	7.60583923E8;7.58568115E8;7.61587036E8;7.70568115E8;7.89608215E8;7.825672E8;8.12614075E8;7.71571533E8;8.13617493E8;8.14624084E8;	999.0;585.04;487.57;203.75;197.88;192.11;137.74;84.14;65.77;14.54;	760.584									1.03906e+06	343674	387842	322835	3	260232	441995	434999	3	18.3907	18.5651	18.3004	17.9894	18.7537	18.7307	1.0786	0.796237
229	28	8.1365	8.525578E8;8.53561157E8;8.54564209E8;7.32560547E8;7.33563782E8;5.75502014E8;8.57512817E8;8.35531494E8;8.55566772E8;9.8465918E8;8.58516235E8;5.76505493E8;9.85662598E8;7.34567017E8;8.59519165E8;9.86665588E8;7.77618347E8;9.97654297E8;5.77508728E8;6.15496887E8;8.62568359E8;7.38526489E8;5.7050769E8;9.98657776E8;7.7862207E8;6.32523315E8;1.30158646E8;1.9411705E8;	999.0;478.11;136.6;84.21;36.59;36.58;34.52;28.71;25.03;21.63;15.67;13.63;12.58;7.78;4.06;3.84;3.68;2.93;2.59;2.34;2.18;1.97;1.93;1.6;1.47;1.13;0.79;0.68;	852.558									1.00914e+06	98458	102837	87988.3	3	73796.9	117286	117668	3	16.5872	16.65	16.425	16.1713	16.8397	16.8444	1.0673	0.796422
103	3	4.97531	4.43289368E8;4.20213593E8;4.56284668E8;	999.0;268.08;148.21;	443.289									50049.3	45107	50426	24004.8	3	25494.4	58950.1	27291.8	3	15.4611	15.6219	14.551	14.6379	15.8472	14.7362	0.934737	0.801229
527	22	14.1077	8.88763611E8;9.14778625E8;8.8976709E8;8.93718689E8;8.94721924E8;9.16794556E8;8.90767212E8;5.70523132E8;9.17798401E8;9.09692444E8;9.10747559E8;8.62747925E8;8.95723022E8;8.91785095E8;9.29789307E8;5.71526489E8;8.54729492E8;8.96741028E8;9.37725586E8;8.7075293E8;5.72530273E8;8.71755981E8;	999.0;724.44;619.38;475.51;263.5;247.4;180.94;172.43;169.44;127.32;107.35;96.38;75.16;64.74;64.03;62.95;26.24;21.72;20.06;19.59;12.18;8.77;	888.764				e.g: 3-O-(6'-O-eicosanoyl-beta-D-glucopyranosyl)-stigmast-5-en-3beta-ol	Sterols [ST01]	Sterol Lipids [ST]	Stigmasterols and C24-ethyl derivatives [ST0104]	e.g: 20:0-Glc-Sitosterol	3.13206e+06	2.40626e+06	2.96508e+06	1.744e+06	3	1.85087e+06	2.69122e+06	2.95526e+06	3	21.1984	21.4996	20.734	20.8198	21.3598	21.4949	1.05369	0.803172
269	3	9.00869	7.4052124E8;7.41524475E8;7.42527832E8;	999.0;445.74;108.04;	740.521									9.12986e+06	3.83421e+06	4.50351e+06	3.43386e+06	3	2.81957e+06	5.35312e+06	4.63886e+06	3	21.8705	22.1026	21.7114	21.427	22.3519	22.1453	1.08835	0.804592
826	4	21.3356	9.13802612E8;1.98960861E8;1.221186157E9;3.01169525E8;	999.0;431.56;84.53;39.31;	913.803									364865	1581.2	1463.8	931.229	0	1167.84	1928.84	1153.18	0	10.6268	10.5155	9.86299	10.1896	10.9135	10.1714	1.06882	0.805561
651	3	17.782	7.04632568E8;7.05636658E8;7.60583923E8;	999.0;571.06;370.36;	704.633									18117.1	1504.71	1595.75	983.953	0	1030.1	1520.64	1303.65	0	10.5553	10.64	9.94245	10.0086	10.5705	10.3483	0.943685	0.810544
808	18	21.1369	8.4876886E8;8.49772156E8;8.50774902E8;8.5177771E8;8.53723694E8;8.54726929E8;8.89794006E8;8.90799255E8;1.86723785E8;1.8661232E8;9.21711243E8;9.18809875E8;1.8683522E8;8.40913513E8;9.46839417E8;5.75501038E8;8.31742737E8;9.47844482E8;	999.0;583.28;180.95;36.48;18.39;10.46;9.4;5.61;1.39;1.1;1.03;0.71;0.66;0.44;0.32;0.31;0.29;0.16;	848.769	848.77			e.g: 1-hexadecanoyl-2,3-di-(9Z-heptadecenoyl)-sn-glycerol	Triradylglycerols [GL03]	Glycerolipids [GL]	Triacylglycerols [GL0301]	e.g: TG(16:0/17:1(9Z)/17:1(9Z))[iso3]	1.29924e+08	1.21645e+08	1.49344e+08	1.00619e+08	3	1.05428e+08	1.66094e+08	1.19394e+08	3	26.8581	27.1541	26.5843	26.6517	27.3074	26.8312	1.05196	0.812968
493	3	13.3344	8.77629639E8;8.78633057E8;8.3572052E8;	999.0;588.78;47.1;	877.63									47163	46766	51596.3	24827.2	3	26591	61273.9	28183.1	3	15.5132	15.655	14.5996	14.6986	15.903	14.7825	0.942028	0.814368
517	18	13.8873	9.14778931E8;9.15782349E8;9.19734009E8;9.20737427E8;9.04757996E8;9.10747681E8;9.16785461E8;9.35710388E8;9.11750854E8;9.0576178E8;9.15703064E8;9.21740417E8;9.38778625E8;9.1670636E8;9.39781677E8;7.12679749E8;9.5277771E8;7.1368335E8;	999.0;620.3;371.97;225.2;219.34;208.47;186.68;167.75;121.06;120.95;68.86;68.71;45.58;41.11;33.6;30.98;14.02;12.52;	914.779									1.77052e+06	1.25427e+06	1.46157e+06	867835	3	861969	1.49945e+06	1.47029e+06	3	20.2584	20.4791	19.7271	19.7173	20.516	20.4877	1.06921	0.815977
258	8	8.78893	9.50800171E8;9.51803528E8;4.47345795E8;9.52806641E8;9.33773315E8;9.34776672E8;4.48348877E8;5.64428101E8;	999.0;601.14;332.03;194.96;175.15;110.26;79.53;26.86;	950.8									36374.5	15354.6	18570.2	1050.08	2	4411.16	21399.9	1292.88	1	13.9064	14.1807	10.0363	12.1069	14.3853	10.3364	0.774954	0.820221
568	13	15.3303	9.14778198E8;9.1578241E8;9.19733459E8;9.42809875E8;9.20737488E8;9.43812866E8;9.21749817E8;9.3570813E8;9.55804871E8;9.3671106E8;9.56808777E8;9.44820984E8;8.68706909E8;	999.0;613.72;362.33;307.72;228.56;202.45;100.92;89.88;74.87;56.86;39.23;22.47;6.5;	914.778									442586	397008	486665	220518	3	212649	459249	345047	3	18.5988	18.8926	17.7505	17.6981	18.8089	18.3964	0.920986	0.822658
312	17	9.81204	7.88622681E8;7.89626221E8;7.04520935E8;7.80549744E8;7.90627747E8;4.29371704E8;5.76496033E8;9.74675049E8;6.19491882E8;8.28570801E8;5.45459534E8;8.12607483E8;6.26570374E8;9.75679016E8;9.79630554E8;4.30375122E8;4.45366669E8;	999.0;486.42;443.61;218.64;121.62;52.51;25.51;23.55;23.13;22.73;19.9;19.02;18.17;15.83;15.65;13.38;7.11;	788.623									2.25946e+06	5514.53	1477.02	6984.61	2	872.659	13445.2	9863.21	2	12.429	10.5285	12.77	9.76927	13.7148	13.2678	1.73016	0.822881
40	8	2.5127	2.24185226E8;2.07158676E8;2.52216431E8;2.25188553E8;2.08162018E8;2.29140656E8;2.53219849E8;2.45114548E8;	999.0;905.39;212.66;106.78;94.08;46.12;24.13;10.09;	224.185									1.93237e+06	322124	412778	213183	3	196381	141009	706891	3	18.2973	18.655	17.7017	17.5833	17.1054	19.4311	1.10146	0.826653
649	15	17.8116	8.9475238E8;8.95755859E8;8.96758667E8;9.2278302E8;8.97761353E8;9.23786316E8;9.35778381E8;9.2478949E8;9.36782959E8;9.25792786E8;9.67694824E8;9.92823181E8;9.68698547E8;9.08767395E8;2.23814102E8;	999.0;624.87;204.86;52.87;43.89;32.96;12.66;10.09;7.96;2.07;1.02;0.77;0.64;0.35;0.28;	894.752									1.00558e+08	1.01094e+08	1.10265e+08	7.95768e+07	3	8.21687e+07	1.27336e+08	9.48816e+07	3	26.5911	26.7164	26.2458	26.2921	26.9241	26.4996	1.04623	0.827823
589	20	15.9601	9.1477887E8;9.15782288E8;9.19733826E8;9.35707703E8;9.42809692E8;9.20737366E8;9.36710999E8;9.43812866E8;9.5580481E8;9.56808838E8;9.1881073E8;9.21739868E8;9.19813599E8;9.44814575E8;9.57814941E8;1.00985199E9;1.010855469E9;9.37717041E8;9.20815247E8;8.6375116E8;	999.0;634.69;301.05;208.99;184.58;168.24;127.25;120.69;117.54;68.43;61.57;50.63;38.04;34.1;29.75;20.53;16.64;14.85;11.93;11.03;	914.779									4.92678e+06	3.88756e+06	3.75186e+06	3.20713e+06	3	3.13e+06	4.1784e+06	3.3246e+06	3	21.8904	21.8392	21.6128	21.5777	21.9945	21.6647	0.980312	0.829465
81	10	4.29315	4.60292969E8;4.16266785E8;5.48345032E8;4.6838855E8;5.92371155E8;3.3631012E8;6.36397461E8;5.12414551E8;5.05322266E8;4.17270172E8;	999.0;905.7;706.16;525.62;510.09;349.4;328.12;213.46;173.86;137.36;	460.293									73282.7	47800.3	54372	33091.9	3	16771.2	60918.9	61506.1	3	15.5447	15.7306	15.0142	14.0337	15.8946	15.9084	1.02907	0.829986
57	16	3.17051	2.23096085E8;1.77054199E8;2.45077972E8;2.24099319E8;2.68153778E8;1.49022964E8;1.78057556E8;2.37111649E8;2.61051819E8;2.46081299E8;2.09080429E8;2.69157135E8;1.50026306E8;1.91069824E8;2.82169403E8;2.38114944E8;	999.0;477.37;145.82;129.82;90.11;89.04;49.12;38.34;34.17;17.56;16.73;12.7;6.66;6.01;5.48;3.16;	223.096				2E,4E,8E,10E-Dodecatetraenedioic acid	Fatty Acids and Conjugates [FA01]	Fatty Acyls [FA]	Dicarboxylic acids [FA0117]		2.96354e+06	239338	768000	157318	3	145034	215647	598917	3	17.8687	19.5507	17.2633	17.146	17.7183	19.192	0.823932	0.830915
334	17	10.2259	1.194814941E9;1.195818481E9;1.196822021E9;1.222846191E9;1.223849609E9;1.215744263E9;1.199770264E9;1.197824585E9;1.216747803E9;1.200773682E9;1.224852539E9;1.217750854E9;1.2017771E9;1.235841064E9;1.236842529E9;1.198827271E9;1.225856201E9;	999.0;810.42;332.93;143.28;121.83;101.36;95.46;94.74;80.61;75.57;50.84;33.32;31.12;26.31;19.43;19.19;14.36;	1194.81									1.97603e+06	336738	1.24696e+06	185567	3	117130	246599	1.42966e+06	3	18.3613	20.25	17.5016	16.8377	17.9118	20.4472	1.01364	0.831304
627	2	17.1192	9.01666077E8;9.02669739E8;	999.0;466.77;	901.666									48860.7	33013.8	45185.9	22918.4	3	27808.3	48232.3	30407.4	3	15.0108	15.4636	14.4842	14.7632	15.5577	14.8921	1.05271	0.83216
839	11	21.7388	9.00799255E8;9.01802734E8;9.02805542E8;9.03808594E8;9.29834167E8;1.98286346E8;9.30836975E8;1.9817485E8;1.98397842E8;4.61288361E8;8.94000549E8;	999.0;612.22;199.85;43.6;5.44;1.98;1.58;1.5;0.87;0.39;0.07;	900.799									3.64124e+08	3.82113e+08	3.90691e+08	3.00311e+08	3	2.79845e+08	4.68638e+08	3.04669e+08	3	28.5094	28.5415	28.1619	28.0601	28.8039	28.1827	0.981396	0.841953
309	2	9.72878	9.08620483E8;9.0962384E8;	999.0;567.5;	908.62									32860.5	21061	29748.1	17804.5	3	9922.24	28208.1	31005.6	3	14.3623	14.8605	14.12	13.2765	14.7838	14.9202	1.00761	0.842593
286	13	9.3955	7.80549683E8;7.81552917E8;7.70059875E8;7.9652301E8;8.48536926E8;7.9752655E8;8.49540283E8;7.71062866E8;1.159831665E9;1.160333008E9;1.159329712E9;6.57505127E8;8.50543518E8;	999.0;321.99;93.42;82.14;65.04;37.28;27.9;13.98;12.9;9.7;9.2;7.05;7.01;	780.55									2.1701e+06	1.92114e+06	2.02554e+06	1.6212e+06	3	1.49188e+06	2.25951e+06	2.0476e+06	3	20.8735	20.9499	20.6286	20.5087	21.1076	20.9655	1.04151	0.843239
817	14	21.3273	8.74784363E8;8.75787354E8;8.76790405E8;8.77794006E8;1.92505081E8;1.92393585E8;9.1681427E8;1.92616516E8;4.61287598E8;9.17821289E8;1.92728043E8;3.38897705E8;9.5151886E8;2.18821915E8;	999.0;595.95;198.89;38.62;2.44;1.92;1.61;1.34;1.02;0.47;0.38;0.36;0.19;0.16;	874.784									3.25848e+08	3.36723e+08	3.4951e+08	2.65765e+08	3	2.70359e+08	4.14231e+08	3.07454e+08	3	28.327	28.3808	27.9856	28.0103	28.6259	28.1958	1.04207	0.844125
548	4	14.5564	7.46567932E8;6.93524536E8;7.19460449E8;7.12489746E8;	999.0;288.04;221.24;61.82;	746.568				e.g: 1-hexadecanoyl-2-(13Z,16Z-docosadienoyl)-glycero-3-phosphate	Glycerophosphates [GP10]	Glycerophospholipids [GP]	Diacylglycerophosphates [GP1001]	e.g: PA(16:0/22:2(13Z,16Z))	49837.4	1558.7	1347.53	1034.75	0	891.99	1870.01	1115.38	0	10.6061	10.3961	10.0151	9.80088	10.8688	10.1233	0.983859	0.845837
107	14	5.09744	4.96338745E8;4.97341919E8;5.18320496E8;4.28276276E8;4.98345032E8;5.19324463E8;3.93239227E8;5.34294434E8;3.66335815E8;1.034649292E9;6.98430908E8;5.54391602E8;3.94242493E8;8.88534607E8;	999.0;266.74;110.35;67.19;34.23;28.63;19.5;14.86;9.86;4.87;4.67;4.56;3.76;3.03;	496.339									199315	1276.68	1150.16	1205.72	0	934.03	1577.5	1322.87	0	10.3182	10.1676	10.2357	9.86733	10.6234	10.3695	1.05556	0.848125
397	22	11.3969	6.36554871E8;6.37558533E8;6.38561462E8;6.41509888E8;6.42513306E8;6.64585999E8;6.57483765E8;1.260031128E9;1.261034058E9;6.58487244E8;6.43516479E8;1.262037476E9;1.25507605E9;6.19528931E8;1.263040527E9;1.256079346E9;1.301006104E9;1.257082642E9;3.39288879E8;6.02517578E8;6.2053241E8;1.264044434E9;	999.0;431.75;97.53;89.44;38.41;30.42;29.48;20.4;17.6;11.93;7.69;7.54;3.14;2.66;2.26;2.22;1.68;1.26;1.2;1.01;0.86;0.51;	636.555									8.43781e+07	8.49425e+07	9.17329e+07	6.68207e+07	3	5.83112e+07	1.00322e+08	7.96151e+07	3	26.34	26.4509	25.9938	25.7973	26.5801	26.2465	0.97845	0.849723
208	10	7.73191	8.76557983E8;8.77561157E8;8.38542297E8;8.78563782E8;8.39545715E8;8.81513E8;8.82516785E8;8.40548645E8;8.12526733E8;5.99502075E8;	999.0;470.67;276.63;120.44;114.32;58.49;34.18;29.58;25.19;17.16;	876.558									750065	91359.6	211732	92397.1	3	71619.3	118951	169377	3	16.4793	17.6919	16.4956	16.1281	16.86	17.3699	0.910131	0.858001
788	20	20.4758	9.24799011E8;9.25802124E8;8.60769043E8;8.61772339E8;8.62777161E8;9.52830322E8;9.2975415E8;9.53833679E8;9.30757751E8;9.45728271E8;9.65826111E8;9.66829956E8;9.46731689E8;9.54836609E8;9.31760681E8;8.63782288E8;8.8880072E8;1.019872742E9;1.020877258E9;9.55839722E8;	999.0;656.59;281.58;160.1;46.5;38.2;30.5;24.35;18.48;16.17;14.59;10.59;9.89;7.21;7.04;6.87;6.82;5.41;3.79;2.9;	924.799				e.g: 1,2-di-(9Z,12Z,15Z-octadecatrienoyl)-3-eicosanoyl-sn-glycerol	Triradylglycerols [GL03]	Glycerolipids [GL]	Triacylglycerols [GL0301]	e.g: TG(18:3(9Z,12Z,15Z)/18:3(9Z,12Z,15Z)/20:0)[iso3]	1.74492e+07	1.73713e+07	1.82473e+07	1.43912e+07	3	1.47406e+07	2.11389e+07	1.57702e+07	3	24.0502	24.1212	23.7787	23.8133	24.3334	23.9107	1.03279	0.860334
752	13	19.9688	8.72768677E8;8.73771912E8;8.74774597E8;8.75777344E8;1.92057129E8;1.91945648E8;1.92168655E8;6.6424823E8;1.92280136E8;8.55740906E8;2.18317993E8;9.5151947E8;3.38902618E8;	999.0;604.71;195.41;40.56;2.07;1.62;1.07;0.55;0.42;0.31;0.22;0.11;0.07;	872.769									4.51147e+08	4.68757e+08	4.97117e+08	3.58044e+08	3	3.85442e+08	5.59343e+08	4.1725e+08	3	28.8043	28.889	28.4156	28.5219	29.0592	28.6363	1.02879	0.876703
408	2	11.6182	4.13265381E8;2.38200851E8;	999.0;250.03;	413.265									17158.7	18540.4	19268.5	922.498	2	994.731	22292.5	7728.25	2	14.1784	14.234	9.8494	9.95816	14.4443	12.9159	0.800784	0.880336
90	19	4.5833	2.67171448E8;3.12229126E8;2.68174805E8;2.11108932E8;3.13232513E8;3.25223999E8;1.55046402E8;9.8983879E7;5.33335449E8;2.84197876E8;2.89153351E8;2.12112305E8;3.82270844E8;3.54239685E8;3.49224365E8;5.34338867E8;3.40260376E8;3.26227692E8;1.59041321E8;	999.0;288.64;130.73;98.07;42.6;36.12;28.47;26.48;20.24;9.79;7.39;7.13;6.52;5.68;5.17;4.47;4.39;4.23;2.18;	267.171									6.61154e+06	3.13547e+06	3.59999e+06	1.98241e+06	3	2.02135e+06	2.32947e+06	4.16589e+06	3	21.5803	21.7796	20.9188	20.9469	21.1516	21.9902	0.976925	0.885212
782	7	20.3862	6.82648132E8;6.8365155E8;7.03577454E8;6.87603699E8;6.84656433E8;8.5668573E8;7.04580811E8;	999.0;415.39;187.79;126.56;113.43;90.91;83.03;	682.648									129094	1329.17	1637.73	1221.98	0	1173.05	1519.61	1414.42	0	10.3763	10.6775	10.255	10.196	10.5695	10.466	0.98047	0.885445
144	8	5.98462	2.75161163E8;1.22096062E8;3.56278839E8;2.62216003E8;2.01088165E8;2.76164551E8;1.07048813E8;3.57282166E8;	999.0;591.37;400.81;380.08;320.81;157.73;41.82;37.66;	275.161									251496	248028	264811	201063	3	214869	291763	223088	3	17.9201	18.0146	17.6173	17.7131	18.1544	17.7673	1.02215	0.887803
465	18	12.7607	6.54565369E8;6.55568665E8;8.5871637E8;6.5952063E8;6.82596619E8;8.6367218E8;8.59719849E8;8.79645569E8;6.83599976E8;8.6467511E8;6.60524048E8;8.8674762E8;8.80648865E8;8.60722656E8;8.8775116E8;8.99742737E8;9.36732361E8;8.09624695E8;	999.0;410.21;391.3;303.08;294.84;234.78;199.81;153.12;144.63;136.77;123.14;84.46;80.74;64.64;62.19;51.23;49.3;45.14;	654.565									275207	236403	235736	226977	3	185505	280709	257014	3	17.8509	17.8468	17.7922	17.5011	18.0987	17.9715	1.03449	0.889123
348	13	10.4392	5.82507996E8;5.87463135E8;5.83511536E8;5.88466736E8;6.03437317E8;5.84514771E8;8.75635071E8;5.89469971E8;6.04440674E8;6.11542664E8;8.76638611E8;4.9342218E8;8.71683105E8;	999.0;575.64;378.07;213.7;77.7;66.92;36.26;35.2;33.01;26.93;22.22;15.64;12.2;	582.508									2.89095e+06	2.4172e+06	3.01706e+06	2.08385e+06	3	1.8201e+06	2.82911e+06	2.72776e+06	3	21.2049	21.5247	20.9908	20.7956	21.4319	21.3793	0.981227	0.889606
733	18	19.6656	8.46753113E8;8.47756531E8;8.48758606E8;8.74784119E8;8.51708191E8;8.75787476E8;8.49763611E8;8.52711548E8;8.87778809E8;8.88784058E8;8.767901E8;8.68685486E8;9.41825806E8;9.0976349E7;8.6969043E8;8.77793091E8;9.43834106E8;1.58963654E8;	999.0;583.43;180.5;75.31;53.34;44.88;33.87;31.02;25.47;13.29;12.4;11.97;6.36;5.12;2.58;2.34;1.36;1.29;	846.753									1.03333e+06	979276	1.11561e+06	566077	3	587694	1.3425e+06	678769	3	19.9014	20.0894	19.1106	19.1647	20.3565	19.3726	0.980459	0.891052
642	14	17.6547	9.18752441E8;9.19755737E8;9.39681702E8;9.46783569E8;9.24711121E8;9.20757874E8;9.40684937E8;9.47786987E8;9.25713928E8;9.48790039E8;9.41683716E8;9.14669373E8;9.5977948E8;9.33762939E8;	999.0;635.64;260.17;220.02;186.48;184.3;167.32;144.72;59.11;47.77;46.35;31.86;19.15;11.76;	918.752									1.74868e+06	1149.74	6062.82	10052.1	2	5600.38	1638.52	11033.1	2	10.1671	12.5658	13.2952	12.4513	10.6782	13.4295	1.05835	0.893526
278	8	9.25323	1.23173877E9;1.215765259E9;1.216768677E9;1.232742554E9;1.238840576E9;1.23984314E9;1.8113298E8;1.233744995E9;	999.0;914.93;757.11;756.22;543.16;417.05;319.62;244.7;	1231.74									81953.9	1103.64	54194	4988.69	1	5337.55	1424.81	77327.7	2	10.1081	15.7258	12.2844	12.382	10.4766	16.2387	1.39485	0.896509
921	2	24.2057	8.73728882E8;8.74732361E8;	999.0;533.23;	873.729									39019.4	1548.73	1330.14	1165.73	0	1135.94	1712.19	1310.87	0	10.5969	10.3774	10.187	10.1497	10.7416	10.3563	1.02829	0.897591
194	12	7.27505	4.16372467E8;3.7131488E8;3.8834137E8;4.17375854E8;3.72318146E8;3.93296478E8;3.89344757E8;4.30388214E8;5.8844574E8;4.09270538E8;4.29367798E8;5.89449036E8;	999.0;965.32;670.25;242.5;222.12;217.98;131.0;69.03;64.58;41.93;39.22;19.9;	416.372									1.00202e+06	817367	712561	251445	3	334522	964897	553006	3	19.6406	19.4427	17.9399	18.3517	19.88	19.0769	1.03989	0.897703
541	12	14.5323	8.86747559E8;8.87751038E8;8.91703064E8;9.07676819E8;9.08680054E8;9.15782776E8;9.27773499E8;8.9270697E8;9.28777771E8;8.93708069E8;9.29783325E8;8.65687378E8;	999.0;607.67;406.79;182.9;111.07;103.1;82.53;63.9;61.07;54.65;21.5;15.9;	886.748									1.36332e+06	1.1079e+06	1.25681e+06	1.05095e+06	3	851941	1.42464e+06	1.28636e+06	3	20.0794	20.2613	20.0033	19.7004	20.4422	20.2949	1.04312	0.902754
620	17	16.889	8.1670575E8;8.17709229E8;8.21661133E8;8.44737122E8;8.45740479E8;8.22664612E8;8.18713135E8;8.37634644E8;8.38638428E8;8.23667847E8;8.57732178E8;8.46743286E8;8.58737854E8;8.97738525E8;8.28705811E8;8.39643677E8;9.25781433E8;	999.0;550.15;342.92;330.05;192.25;179.95;153.04;123.96;76.11;53.81;49.23;30.98;29.52;20.16;16.06;11.01;10.49;	816.706									1.87996e+06	1.49787e+06	1.97102e+06	1.39586e+06	3	1.29003e+06	1.70933e+06	1.77384e+06	3	20.5145	20.9105	20.4127	20.299	20.705	20.7584	0.981179	0.910615
307	22	9.71351	6.30507935E8;9.07519775E8;9.08523071E8;6.31511353E8;8.85550781E8;6.35463196E8;6.58539185E8;8.86553894E8;9.09528137E8;6.36466736E8;8.10600098E8;6.59542847E8;6.32514954E8;9.29501831E8;8.11603882E8;8.87558411E8;9.30504822E8;9.10519592E8;6.37470215E8;6.71534973E8;9.11523499E8;8.88560547E8;	999.0;812.45;573.84;411.05;347.96;279.23;213.96;203.48;152.37;117.7;112.55;88.75;77.07;74.85;59.7;58.44;53.09;52.67;22.2;16.39;14.01;10.24;	630.508									2.70323e+06	180764	234370	176235	3	139766	272104	212009	3	17.4638	17.8384	17.4271	17.0927	18.0538	17.6938	1.05497	0.910721
328	10	10.1469	5.86437256E8;6.31495178E8;5.87440491E8;6.03463806E8;6.0446698E8;6.44490479E8;5.88444946E8;6.08419189E8;6.45493713E8;7.03552368E8;	999.0;572.93;349.07;247.41;92.31;68.57;67.12;48.14;30.68;25.03;	586.437									830222	80941.9	480542	65874.6	3	48245.1	101265	757524	3	16.3046	18.8743	16.0074	15.5581	16.6278	19.5309	1.4458	0.91159
49	2	2.77504	3.34236908E8;3.35240326E8;	999.0;206.6;	334.237									282336	188142	270156	232857	3	180102	251554	248117	3	17.5215	18.0434	17.8291	17.4585	17.9405	17.9207	0.983533	0.915161
243	19	8.51388	7.36531616E8;7.37535095E8;8.66573425E8;8.67576965E8;7.5250647E8;8.38568848E8;7.43539917E8;7.53509521E8;8.3957251E8;8.68579834E8;6.08523743E8;8.71528687E8;5.91496948E8;7.34575867E8;5.895177E8;7.86519653E8;7.59499878E8;8.72532349E8;8.6958252E8;	999.0;423.19;234.27;108.66;86.25;60.31;44.11;34.75;27.52;27.3;17.33;12.91;11.55;7.23;7.1;5.29;3.5;2.93;1.93;	736.532									101154	17823.6	29142.5	15572.4	3	11688.9	27630	22469	3	14.1215	14.8308	13.9267	13.5128	14.754	14.4557	0.987998	0.915862
587	6	15.8825	8.8870575E8;8.89709229E8;8.93661072E8;9.09634949E8;8.94664673E8;9.1063855E8;	999.0;615.67;375.96;354.38;236.31;224.0;	888.706									1.3938e+06	1273.56	1624.4	1018.38	0	1199.08	1327.35	1263.9	0	10.3147	10.6657	9.99206	10.2277	10.3743	10.3037	0.967826	0.916472
445	9	12.3796	9.04758118E8;9.34716797E8;9.35730713E8;9.36732544E8;9.84784851E8;9.59808533E8;9.89738892E8;9.58805176E8;9.90742371E8;	999.0;597.82;475.62;343.57;302.28;265.66;249.71;247.96;165.45;	904.758									42556.2	28140.4	13926.8	17088.5	3	15783.6	26031.2	17753.1	3	14.7804	13.7656	14.0607	13.9461	14.668	14.1158	1.00697	0.917386
113	8	5.3265	4.80307526E8;4.60325989E8;4.81311035E8;3.80336273E8;5.44336182E8;3.91223816E8;9.40622742E8;4.68307434E8;	999.0;275.09;229.03;203.53;164.7;98.04;71.25;43.84;	480.308									259314	1418.97	1465.87	874.013	0	1109.58	1506.47	1017.61	0	10.4706	10.5175	9.77151	10.1158	10.557	9.99097	0.966694	0.919178
607	8	16.505	8.66721436E8;7.64674744E8;8.71676514E8;9.43813293E8;8.94753113E8;7.69629883E8;9.47765503E8;9.48767822E8;	999.0;799.48;370.88;339.0;249.24;234.13;132.17;86.47;	866.721				1-eicosyl-2-docosanoyl-glycero-3-phospho-(1'-sn-glycerol)	Glycerophosphoglycerols [GP04]	Glycerophospholipids [GP]	1-alkyl,2-acylglycerophosphoglycerols [GP0402]	PG(O-20:0/22:0)	93967.9	56391.8	78718.8	66716.1	3	45213.2	79285.2	88663.6	3	15.7832	16.2644	16.0257	15.4645	16.2748	16.4361	1.05616	0.923233
884	4	22.9813	1.95732254E8;1.95955261E8;9.51581421E8;6.03530457E8;	999.0;847.38;538.01;492.21;	195.732									38124.3	27002.2	40127.8	29976.8	3	26470.4	34931.9	33656.1	3	14.7208	15.2923	14.8716	14.6921	15.0923	15.0386	0.978905	0.927362
464	15	12.7231	6.84648621E8;7.18536804E8;7.46568054E8;6.54638E8;6.85651978E8;6.92520447E8;6.55641602E8;6.76620117E8;6.86655212E8;7.17524414E8;7.48573914E8;6.56644653E8;8.76687927E8;6.36503113E8;6.77623352E8;	999.0;971.12;674.61;515.56;413.1;274.48;225.91;100.09;77.7;64.34;61.89;48.94;47.57;35.83;34.53;	684.649									509140	109155	143677	101221	3	90676.8	155603	118847	3	16.736	17.1325	16.6272	16.4684	17.2475	16.8587	1.03128	0.927553
942	19	25.098	9.30845886E8;9.31849548E8;9.32853149E8;9.35801147E8;9.58877136E8;9.36804688E8;9.59880676E8;9.51775024E8;9.71872314E8;9.5277832E8;9.37807983E8;9.60883362E8;9.72877258E8;9.73889221E8;1.025919312E9;9.5378302E8;1.026923096E9;9.74898682E8;1.003788635E9;	999.0;652.89;219.67;72.99;65.92;45.8;42.47;33.15;21.0;20.76;14.59;14.07;12.77;5.54;5.21;4.67;3.62;1.25;0.98;	930.846									3.02823e+06	3.09978e+06	3.01323e+06	2.12642e+06	3	2.29472e+06	3.93093e+06	2.34029e+06	3	21.5637	21.5229	21.02	21.1299	21.9064	21.1583	1.03963	0.92886
130	28	5.68118	3.77265228E8;3.72310089E8;3.78268646E8;3.15252411E8;3.93239258E8;3.3227887E8;3.73313416E8;7.34571716E8;7.62602783E8;7.39526978E8;3.94242584E8;4.45252686E8;3.16255737E8;3.55283966E8;7.63606384E8;7.35575256E8;3.33282227E8;7.40530762E8;7.31541748E8;7.61508911E8;7.33575684E8;7.61606934E8;7.3853125E8;2.6323642E8;7.62512329E8;7.32544983E8;7.36578613E8;4.46256195E8;	999.0;385.21;223.31;162.58;158.38;132.29;89.66;56.31;49.54;48.76;31.61;26.2;25.09;24.73;24.64;24.24;21.41;21.05;19.73;19.34;14.42;13.68;13.38;10.72;8.77;7.46;4.73;4.61;	377.265									566017	134487	144957	105820	3	108294	166792	119349	3	17.0371	17.1453	16.6912	16.7246	17.3477	16.8648	1.0238	0.932041
866	18	22.549	8.50784302E8;8.51787598E8;8.52790344E8;8.78814819E8;8.53794312E8;8.55739197E8;8.56742249E8;8.91809875E8;8.92814941E8;8.57745422E8;8.93826599E8;1.87171661E8;1.87060165E8;9.23726013E8;8.33758484E8;9.20825012E8;1.87283142E8;9.48855225E8;	999.0;582.82;179.94;38.71;36.1;21.38;12.61;10.65;6.37;3.68;1.86;1.82;1.51;1.33;1.11;0.93;0.88;0.47;	850.784									1.17246e+08	1.12288e+08	1.3477e+08	9.1499e+07	3	9.29127e+07	1.41802e+08	1.00307e+08	3	26.7426	27.0059	26.4473	26.4694	27.0793	26.5798	0.989556	0.932137
769	10	20.174	8.98783691E8;8.99787109E8;9.00791016E8;9.01795776E8;1.97838394E8;1.97726913E8;1.9794989E8;4.61276642E8;1.98061295E8;2.24821884E8;	999.0;625.57;205.24;43.96;1.74;1.36;0.96;0.62;0.39;0.31;	898.784									4.57463e+08	4.81439e+08	5.04274e+08	3.726e+08	3	3.90838e+08	5.74077e+08	4.20044e+08	3	28.8428	28.9096	28.4731	28.542	29.0967	28.646	1.01962	0.93218
948	5	25.4686	8.92830872E8;8.93834351E8;8.9483728E8;9.13759949E8;9.14763306E8;	999.0;610.07;168.16;87.19;52.94;	892.831									43672	45236.5	38533.3	23398.4	3	25168.6	56738.3	26533.7	3	15.4652	15.2338	14.5141	14.6193	15.792	14.6955	1.01187	0.944143
471	37	12.8972	6.4058606E8;6.41589661E8;6.45541321E8;6.6861731E8;6.42593933E8;6.46544556E8;1.26809314E9;6.61515442E8;1.269096436E9;6.69620667E8;6.62518738E8;1.270099854E9;6.47547913E8;8.04669556E8;6.70623901E8;1.263138306E9;1.264141235E9;6.6352179E8;1.271103271E9;7.13528625E8;8.05672913E8;6.23559631E8;1.284066895E9;1.285070313E9;1.265144775E9;7.14532288E8;6.81612793E8;6.24562195E8;1.286073242E9;3.41304321E8;7.1…	999.0;428.57;211.88;116.05;96.72;92.24;66.78;60.49;56.88;50.78;26.37;24.63;18.65;10.81;10.06;9.42;8.71;7.53;7.22;7.0;6.39;6.3;6.13;4.91;3.96;3.32;3.08;2.89;2.27;2.01;1.67;1.58;1.47;1.37;1.29;1.29;1.05;	640.586									1.60374e+07	1.38713e+07	1.36983e+07	1.15281e+07	3	9.27636e+06	1.61859e+07	1.51321e+07	3	23.7256	23.7075	23.4587	23.1451	23.9482	23.8511	1.03828	0.950734
426	31	11.9062	6.12555115E8;6.13558533E8;6.17510193E8;6.14561584E8;6.40585938E8;1.212031128E9;6.18513489E8;1.213034424E9;6.33484314E8;6.41589172E8;1.214037476E9;6.34487427E8;1.207075806E9;6.19516663E8;1.208079102E9;6.42592529E8;1.215040894E9;5.95528381E8;6.85497375E8;1.209082275E9;1.228004639E9;5.96531982E8;1.229008301E9;5.78517639E8;3.13273071E8;6.86500793E8;7.86598999E8;1.216043823E9;6.56561218E8;7.53484924E8…	999.0;410.66;156.71;88.3;75.46;71.74;64.42;57.85;33.09;30.63;23.31;12.93;12.81;12.55;10.27;7.62;6.96;6.51;4.86;4.34;3.48;3.01;2.84;2.64;2.45;2.21;1.45;1.33;1.25;0.64;0.63;	612.555									3.00355e+07	2.70873e+07	3.03725e+07	2.21828e+07	3	1.86025e+07	3.33206e+07	2.83401e+07	3	24.6911	24.8563	24.4029	24.149	24.9899	24.7563	1.00779	0.95148
546	5	14.5661	9.32789795E8;9.53789246E8;9.27703003E8;9.60820313E8;9.28706299E8;	999.0;207.07;168.7;78.52;46.6;	932.79									60896.9	38062.2	47702.2	954.702	2	20757.9	51609.9	1172.24	2	15.2161	15.5418	9.89891	14.3414	15.6554	10.195	0.848025	0.952792
389	34	11.2988	6.80478638E8;6.81482361E8;6.63452148E8;1.342923096E9;1.343926392E9;7.08509949E8;6.64455444E8;1.34492981E9;6.82485413E8;7.09513306E8;1.345933105E9;6.65458923E8;1.272983887E9;1.273987305E9;7.10516663E8;1.277939331E9;1.278942505E9;1.346935913E9;1.347878418E9;1.325896362E9;1.348881714E9;1.326900024E9;7.78551147E8;1.279945801E9;7.45505188E8;7.50520569E8;6.86437134E8;1.327902832E9;1.349885132E9;7.46508…	999.0;462.85;324.25;270.08;251.69;142.56;141.81;115.58;106.61;65.94;36.04;30.83;28.44;23.77;15.16;13.37;11.6;8.53;8.52;7.86;7.61;7.24;5.89;5.15;4.82;4.61;3.93;3.26;3.04;2.85;1.19;0.77;0.61;0.4;	680.479									6.74924e+07	1.85546e+07	5.55073e+07	1.43898e+07	3	1.29009e+07	2.29472e+07	5.58753e+07	3	24.1453	25.7262	23.7785	23.621	24.4518	25.7357	1.03699	0.95383
852	13	21.979	8.74784668E8;9.54845764E8;9.31769714E8;9.55849243E8;9.32773254E8;9.56851929E8;9.47743896E8;8.73772583E8;8.72768921E8;9.33776428E8;9.48747131E8;9.69855408E8;9.57854919E8;	999.0;477.24;302.25;299.52;193.25;93.94;71.39;67.14;65.94;60.08;46.43;23.87;21.63;	874.785									2.56267e+06	2.66896e+06	2.75413e+06	2.04553e+06	3	2.14376e+06	3.01968e+06	2.2648e+06	3	21.3478	21.3932	20.964	21.0317	21.526	21.111	0.994593	0.955604
567	18	15.2078	9.62720947E8;9.63724365E8;9.6767627E8;9.83650146E8;9.64727905E8;9.90752075E8;9.68679688E8;9.84653687E8;9.91755493E8;9.69683167E8;9.6573114E8;9.85657715E8;1.003747559E9;9.92758789E8;1.004751099E9;7.74599243E8;7.88614807E8;9.7068634E8;	999.0;685.76;249.27;238.02;236.37;180.46;162.54;162.2;122.58;53.3;52.32;48.65;44.52;40.99;39.26;27.64;15.18;12.81;	962.721									4.58091e+06	1512.77	1608.7	1016.93	0	903.719	1878.79	1399.83	0	10.563	10.6517	9.99	9.81973	10.8756	10.451	1.01062	0.960656
961	9	26.8	9.70877197E8;9.71880676E8;9.72883789E8;9.98908325E8;9.76835815E8;1.011903687E9;9.91806519E8;9.92809875E8;9.93814026E8;	999.0;674.56;213.89;126.26;52.31;24.86;23.3;21.74;5.47;	970.877									62490.7	55361.3	52010.2	30318.1	3	32744.5	69610.7	36624.5	3	15.7566	15.6665	14.8879	14.999	16.087	15.1605	1.00937	0.96313
965	3	26.8553	9.32862244E8;9.33865417E8;9.61893127E8;	999.0;655.11;68.16;	932.862									2.61018e+06	46032.8	1553.41	856.463	1	1249.8	52002.6	1220.18	1	15.4904	10.6012	9.74225	10.2875	15.6663	10.2529	1.12448	0.963291
633	18	17.3115	9.16736755E8;9.17740173E8;9.21692139E8;9.37665955E8;9.23706543E8;9.18743286E8;9.44769409E8;9.22695557E8;9.38669373E8;9.45771851E8;9.57763123E8;9.23698669E8;9.46773743E8;9.19743835E8;9.39674011E8;9.58766602E8;9.94327942E8;9.95328735E8;	999.0;637.42;275.92;235.54;215.22;201.83;175.85;175.24;147.39;125.45;58.86;55.33;43.98;42.95;39.51;36.33;23.52;20.95;	916.737									3.64781e+06	1511.65	1284.3	1162.05	0	1182.23	1868.9	1049.02	0	10.5619	10.3268	10.1825	10.2073	10.868	10.0348	1.03591	0.964842
183	6	6.96438	8.01537292E8;8.02540771E8;6.10502747E8;7.84510681E8;4.24310272E8;7.85514282E8;	999.0;419.77;227.1;209.99;104.93;101.5;	801.537				eg: 1,2-di-(9Z,12Z-octadecadienoyl)-sn-glycero-3-phosphoserine)	Glycerophosphoserines [GP03]	Glycerophospholipids [GP]	Diacylglycerophosphoserines [GP0301]	e.g: PS(18:2(9Z,12Z)/18:2(9Z,12Z))	125027	13258.9	12982.8	18303.7	3	10664.8	14052.6	21657	3	13.6947	13.6643	14.1598	13.3806	13.7785	14.4025	1.04106	0.968327
507	8	13.695	9.10747559E8;8.88764221E8;8.89766968E8;8.63671997E8;8.90769531E8;8.93718994E8;8.94722107E8;9.44789063E8;	999.0;435.4;267.12;105.64;81.81;79.79;61.5;57.52;	910.748									247443	140262	204354	154067	3	125807	173056	198920	3	17.0978	17.6407	17.2332	16.9408	17.4009	17.6018	0.998196	0.97242
191	8	7.20053	5.51423584E8;5.5242688E8;5.68426453E8;5.53430176E8;1.116665527E9;5.69432678E8;5.67418396E8;1.117668579E9;	999.0;405.96;112.19;80.23;67.78;67.54;60.23;40.91;	551.424									581589	17412.6	28667.1	16990.7	3	11842.4	33088.9	20869.3	3	14.0878	14.8071	14.0525	13.5317	15.0141	14.3491	1.04329	0.973413
140	14	5.95025	3.26304688E8;9.0976364E7;5.88362183E8;3.77265259E8;3.4828653E8;3.93239197E8;5.8936554E8;1.58963654E8;5.95414612E8;4.57327606E8;5.68386902E8;4.52372437E8;3.65265411E8;6.18419861E8;	999.0;805.74;687.62;626.31;449.16;430.84;235.52;172.84;106.18;100.04;85.59;45.12;38.41;33.61;	326.305									74026.6	1375.28	1278.73	1026.6	0	908.621	1460.17	1381.23	0	10.4255	10.3205	10.0037	9.82753	10.5119	10.4317	1.01886	0.978511
844	3	21.7005	9.07761108E8;9.418255E8;9.08764343E8;	999.0;550.29;202.13;	907.761									217365	1103.8	1660.44	1163.31	0	1144.08	1322.16	1395.48	0	10.1083	10.6974	10.184	10.16	10.3687	10.4465	0.98324	0.982305
378	6	11.0796	5.84523621E8;5.89478821E8;5.85527161E8;5.90482422E8;5.91485229E8;1.155968628E9;	999.0;849.07;364.08;306.28;47.03;41.66;	584.524									398022	318984	422944	291228	3	254389	406811	375555	3	18.2831	18.6901	18.1518	17.9567	18.634	18.5187	1.00348	0.985184
755	4	20.0688	8.77723633E8;8.78726746E8;8.7972998E8;8.80732849E8;	999.0;579.45;181.9;36.56;	877.724									3.13813e+06	1509.33	1182.31	828.876	0	902.303	1335.73	1216.92	0	10.5597	10.2074	9.69501	9.81747	10.3834	10.249	0.981376	0.989951
46	4	2.66036	3.17135284E8;2.77142853E8;3.40211151E8;3.33109192E8;	999.0;745.93;432.7;276.35;	317.135									67631.9	1612.77	1439.04	1145.25	0	1098.69	1914.69	1254.12	0	10.6553	10.4909	10.1614	10.1016	10.9029	10.2925	1.01678	0.990476
578	9	15.62	9.12763245E8;9.13766296E8;9.17718506E8;9.18721802E8;9.40794006E8;9.33692261E8;9.41797546E8;8.96739868E8;9.34695618E8;	999.0;616.92;336.74;189.06;131.66;94.37;71.56;67.52;51.11;	912.763				e.g: 3-O-(6'-O-(13Z,16Z-docosadienoyl)-beta-D-glucopyranosyl)-stigmast-5-en-3beta-ol	Sterols [ST01]	Sterol Lipids [ST]	Stigmasterols and C24-ethyl derivatives [ST0104]	e.g: 22:2-Glc-Sitosterol	668580	517483	614634	510281	3	426111	606621	630839	3	18.9812	19.2294	18.9609	18.7009	19.2104	19.2669	1.01289	0.991523
400	23	11.3813	6.54601501E8;6.55604919E8;6.18580811E8;9.0753241E8;6.76581604E8;6.56608459E8;1.003752991E9;9.08535522E8;8.6552417E8;1.047807129E9;6.25594971E8;1.048810791E9;1.004756836E9;1.259083008E9;1.026738892E9;1.233068481E9;1.234070313E9;7.00662903E8;5.99502319E8;8.69676208E8;7.48658203E8;8.61711487E8;1.046713257E9;	999.0;396.88;361.74;129.62;112.95;83.82;77.93;63.21;56.12;53.94;35.92;32.93;25.39;21.75;21.65;19.43;17.53;17.34;15.05;13.34;12.84;12.69;8.66;	654.602									565884	1244.05	1460.35	17088.5	1	1130.8	1390.25	18938.7	1	10.2808	10.5121	14.0607	10.1431	10.4411	14.2091	1.08421	0.991575
338	2	10.2473	7.88605469E8;8.09584106E8;	999.0;248.04;	788.605									600499	1139.26	208195	234111	2	154430	1329.09	283823	2	10.1539	17.6676	17.8368	17.2366	10.3762	18.1146	0.991288	0.995091
143	26	6.01565	1.79106216E8;3.53265472E8;1.13107002E8;2.70205841E8;3.54268799E8;6.915271E8;3.4831012E8;3.6923941E8;6.86571594E8;4.21252625E8;5.04388336E8;6.83541809E8;4.35249664E8;4.53279572E8;6.32435547E8;7.14602966E8;2.71209198E8;4.65317444E8;3.3128363E8;6.84545288E8;6.87575317E8;4.96338379E8;1.04070274E8;7.15606506E8;6.85575745E8;6.51406372E8;	999.0;461.75;451.35;123.47;89.17;65.22;42.34;42.16;33.53;32.3;31.42;31.19;30.67;22.28;21.41;19.73;19.27;16.52;16.34;14.56;13.61;12.31;11.91;11.59;9.82;8.96;	179.106									1.20612e+06	512528	543326	385938	3	397283	619627	438020	3	18.9673	19.0515	18.558	18.5998	19.241	18.7406	1.00911	0.995199
230	2	8.14042	8.79494629E8;8.80498108E8;	999.0;463.85;	879.495				Unknown	Unknown				39177	39350.9	40870.7	31578.1	3	31122.9	45256.7	36097.9	3	15.2641	15.3188	14.9466	14.9257	15.4658	15.1396	1.00606	0.997902
285	15	9.32215	6.91508911E8;7.42581848E8;9.60659912E8;7.43585205E8;6.96463928E8;6.74483154E8;9.61663452E8;5.77482422E8;9.62666199E8;6.65493591E8;5.78483276E8;9.19555969E8;1.345949341E9;7.24570496E8;9.20559387E8;	999.0;87.04;38.44;36.21;35.66;29.62;21.83;14.58;6.76;5.48;5.2;4.91;3.87;3.75;2.23;	691.509									8.23363e+06	92104.1	115559	77682.2	3	64020.7	122666	105315	3	16.491	16.8183	16.2453	15.9663	16.9044	16.6844	1.02333	0.999667
